# Supplementary material for: Genetic diversity in European Pisum germplasm collections
Source: Theor Appl Genet. 2012 Apr 1;125(2):367–80. doi: 10.1007/s00122-012-1839-1 (PMC3385700; doi:10.1007/s00122-012-1839-1)
Supplement: Supplementary file 2 — Supplementary material 2 (XLS 2276 kb) [file 122_2012_1839_MOESM2_ESM.xls]

## Sheet: data set
Institution Code	Unique Identifier	Accession Number	NAME / Comment	Spot Number	281X44	1794-1	Birte-B1	2201CYCL6	399_80_46	Birtex16	1794-2	2055nr1	281x5	1074CycL29	BIRTE-x34	2055nr23	1074CycL12	UniTpv	281x16	1006nr27	95x2	95x19	95x25	1006nr13	399x131	95x43	45x31	281x1	2385x64	MKRBIP2	1794x7		Axis 1	Axis 2	Axis 3	Axis 4	Axis 5		Order in Structure Q plot	Q1	Q2	Q3		3A	3B	3C	3D	3E	3F
Jing et al (2010)	1	1	FRENCHSUGAR(MANGETOUT)	3435	-9	0	-9	1	1	-9	0	1	-9	1	-9	-9	0	0	0	-9	1	0	0	0	1	0	0	-9	0	1	1		-0.0601592	0.0835268	0.0135817	0.0286171	0.054828		1891	0.8692	0.119	0.0116
Jing et al (2010)	2	2	P.ABYSSINICUM	3785	1	-9	-9	-9	-9	0	0	0	-9	-9	-9	0	1	0	-9	0	-9	-9	0	1	1	-9	1	-9	1	0	1		0.202661	0.0946611	-0.180041	-0.148614	-0.209676		4212	0.0348	0.0178	0.9474		0.0754375	0.39975	0.0059375	0.033	0.047125	0.463813
Jing et al (2010)	4	4	ROIDESGOURMANDS	1499	1	0	0	1	1	1	0	1	0	1	-9	0	1	0	-9	0	1	0	0	0	1	0	0	1	0	0	1		-0.00473833	0.0292443	0.00228199	0.0594519	-0.00634701		1317	0.9524	0.041	0.0062
Jing et al (2010)	5	5	MUMMYPEA	3698	0	0	-9	-9	1	1	0	1	0	1	1	-9	1	-9	-9	0	-9	0	0	0	1	0	0	0	0	1	1		-0.167219	0.115197	0.0580099	-0.017876	0.00669696		3374	0.0504	0.9456	0.0038
Jing et al (2010)	6	6	DEWINTON(TALL)	3259	0	0	1	1	0	0	0	1	0	1	1	0	1	0	-9	0	0	0	0	0	1	0	0	1	0	-9	1		-0.00579949	0.090843	0.108247	-0.0807056	-0.0204208		3694	0.0242	0.6972	0.2784
Jing et al (2010)	7	7	DEHAAN201.1(DWARF)	1323	0	0	1	1	-9	1	0	0	-9	1	-9	0	1	0	1	0	1	0	0	0	1	0	0	1	0	-9	1		0.00302539	0.00524345	0.047324	-0.114723	0.0628448		3288	0.0362	0.9528	0.0112
Jing et al (2010)	8	8	DEHAAN204.1(DWARF)	3083	1	0	1	1	1	-9	0	1	-9	1	1	0	1	0	-9	0	1	0	0	0	1	0	-9	1	0	-9	1		-0.049785	0.0203769	-0.0455612	-0.00575566	-0.00562144		927	0.959	0.0368	0.0044
Jing et al (2010)	9	9	ACACIADWARF	1147	-9	0	-9	-9	-9	1	0	0	-9	1	1	0	1	0	-9	0	1	0	0	0	1	0	0	1	0	0	-9		0.043179	0.0320445	0.0252777	-0.0317947	0.0442385		2323	0.5414	0.4476	0.0112
Jing et al (2010)	10	10	LATIFOLIUM(DWARF)-lat	2907	0	0	1	1	1	-9	0	1	0	1	-9	0	1	0	-9	0	1	0	0	0	1	0	0	1	0	0	1		-0.0579272	0.0222595	0.0591295	-0.0311635	0.0194692		2567	0.024	0.972	0.004
Jing et al (2010)	11	11	CRISPA-cri	971	1	0	1	1	1	1	0	1	0	1	1	0	1	0	-9	0	1	0	0	0	1	0	1	1	0	0	1		-0.0583383	-0.0396558	-0.051848	-0.000498466	-0.0261172		511	0.964	0.0318	0.004
Jing et al (2010)	12	12	LAMM31	3084	0	0	1	-9	0	0	0	1	0	1	-9	-9	0	-9	-9	0	1	0	0	0	1	0	0	1	0	-9	1		0.0104813	0.0238589	0.130464	-0.0204298	0.0424852		3727	0.0328	0.6746	0.2926
Jing et al (2010)	13	13	PELLEWS-gp	531	0	0	0	1	1	1	-9	0	0	1	1	0	1	0	0	0	1	0	0	0	1	0	0	-9	0	1	1		0.00267492	0.0411813	0.0769613	-0.0491143	0.03911		3452	0.0592	0.93	0.0108
Jing et al (2010)	14	14	CAERULICANS-ar	2291	1	-9	1	1	-9	0	0	1	0	1	1	0	1	0	0	0	0	0	0	0	1	0	0	1	0	-9	1		-0.00849461	0.120897	-0.0334858	-0.0130018	0.00172357		2097	0.7068	0.062	0.2308
Jing et al (2010)	15	15	WBH1458	355	0	0	1	-9	1	1	-9	0	-9	1	1	0	1	0	0	0	1	0	0	0	1	0	0	1	0	1	1		-0.0284443	0.0224367	0.0456631	-0.109919	0.104618		3436	0.0598	0.9326	0.0078
Jing et al (2010)	16	16	EXTRARAPID	2115	0	-9	0	-9	1	1	0	1	-9	1	-9	0	1	0	0	0	1	0	0	0	1	0	0	1	0	0	1		-0.0539749	0.0471167	0.106717	0.0357452	0.000965211		2420	0.0188	0.9758	0.005
Jing et al (2010)	17	17	LAMPRECHT232	179	0	-9	1	1	0	0	-9	1	0	1	1	0	1	0	-9	0	-9	0	0	0	1	0	0	1	0	-9	1		-0.0196473	0.0597032	0.123309	-0.082977	-0.0230192		3595	0.0374	0.788	0.1748
Jing et al (2010)	18	18	WBH21	1939	1	-9	1	-9	1	1	-9	1	-9	1	1	0	1	0	0	0	1	-9	0	0	1	0	0	1	0	-9	1		-0.0878749	0.0382581	-0.0450422	0.0193628	0.0591256		1068	0.9568	0.0394	0.004
Jing et al (2010)	19	19	WBH826	3	1	-9	1	1	1	1	0	1	0	1	-9	0	1	1	-9	0	1	0	0	0	1	0	0	1	0	0	1		-0.0995201	0.0229701	-0.0479008	0.0330512	0.0433279		1352	0.9518	0.0446	0.0034
Jing et al (2010)	20	20	WBH1089	3446	0	0	-9	-9	1	1	0	0	0	1	-9	0	1	0	0	0	1	0	0	0	1	0	0	1	0	1	1		0.00688214	0.0420412	0.0607341	-0.0620798	0.0695922		3459	0.0624	0.9274	0.0102
Jing et al (2010)	21	21	BLEEKBLOIER	1510	0	0	1	1	1	1	0	0	0	1	-9	0	1	0	-9	0	1	0	0	0	1	0	0	1	0	1	1		-0.0216482	0.0220044	0.0347081	-0.0965449	0.0838401		3444	0.0608	0.9314	0.0078
Jing et al (2010)	22	22	FRUHEGELBETHYRINGER	3270	0	-9	1	1	-9	0	-9	1	0	1	1	0	1	0	0	0	-9	0	0	0	1	0	0	1	0	1	1		-0.0549504	0.0866566	0.100565	-0.0758629	0.0114469		3614	0.121	0.765	0.114
Jing et al (2010)	23	23	WBH1466	1334	1	0	1	1	1	1	0	1	0	1	1	0	1	0	0	0	-9	0	0	0	1	0	0	1	-9	1	1		-0.0727822	0.0813229	-0.0510117	0.00661752	0.0513787		76	0.9724	0.0236	0.0038
Jing et al (2010)	24	24	WBH1510	3094	1	1	1	1	1	1	0	0	0	0	1	0	1	0	-9	0	1	0	0	0	0	0	0	1	0	-9	1		0.0629391	-0.00178392	-0.0443409	-0.00439928	0.126856		2344	0.5148	0.108	0.377
Jing et al (2010)	25	25	WBH1511	1158	1	0	1	1	1	1	0	0	0	1	1	0	1	0	1	0	1	0	0	0	1	0	0	-9	0	-9	1		-0.00202108	0.0178361	-0.0667278	-0.0478529	0.053993		235	0.968	0.025	0.0072
Jing et al (2010)	26	26	STIPULA-IMMINUATA-stim	2918	0	0	0	1	1	1	0	0	0	1	-9	0	1	0	-9	0	1	0	0	0	1	0	0	-9	0	-9	1		0.00960928	0.0360352	0.0696701	-0.0436118	0.0223365		3272	0.035	0.9534	0.0118
Jing et al (2010)	27	27	FIELDPEA-SUDAN	1762	0	0	1	-9	1	1	0	1	0	1	-9	-9	1	1	1	0	1	0	0	0	1	0	0	1	0	0	1		-0.134773	-0.00804779	0.0575309	-0.00953834	0.0521056		2530	0.023	0.9728	0.0038
Jing et al (2010)	28	28	FIELDPEA-INDIA	982	1	0	1	1	1	1	0	0	0	1	1	0	1	0	0	0	1	0	0	0	1	0	0	0	0	-9	1		-0.0121224	0.0680858	-0.0709821	-0.0524878	0.0458853		87	0.9718	0.0234	0.0046
Jing et al (2010)	29	29	FRUHENIEDRIGE	542	0	-9	0	1	1	1	0	1	0	1	1	0	0	0	0	0	1	0	0	0	1	0	0	1	0	0	1		-0.0389688	-0.0184794	0.103894	0.0661593	0.0510666		3350	0.0384	0.948	0.0136
Jing et al (2010)	30	30	GRAVENIEDRIGE	2478	1	-9	0	1	0	1	0	1	0	1	1	0	-9	0	0	0	1	0	0	0	1	0	1	1	0	-9	1		0.0270707	-0.0209323	-0.00856647	0.0619836	-0.0851254		1579	0.9408	0.0372	0.0222
Jing et al (2010)	31	31	WITHAMWONDER	2302	0	-9	1	-9	1	1	0	1	-9	1	-9	0	-9	0	1	0	1	0	0	0	1	0	0	1	0	0	1		-0.0956083	-0.027153	0.0627895	-0.0198405	0.0647091		2990	0.0294	0.9658	0.0048
Jing et al (2010)	32	32	ACACIA-tl<pet	366	1	0	1	1	1	1	0	1	0	1	1	0	1	0	0	0	1	-9	0	0	1	0	1	-9	0	0	1		-0.0768009	-0.0100616	-0.0619256	-0.00167267	-0.0322433		217	0.9684	0.028	0.0032
Jing et al (2010)	33	33	CRYPTO-DWARF-le,la,cry/c	2126	0	-9	0	1	0	1	0	1	0	1	-9	0	-9	0	1	0	1	0	0	0	1	0	0	1	0	-9	1		0.00867638	0.00438632	0.133573	0.0319951	-0.0165175		3297	0.023	0.9524	0.0246
Jing et al (2010)	34	34	LAMM30	190	1	-9	0	1	1	1	0	1	0	1	1	0	1	0	1	0	1	0	0	0	1	0	-9	1	0	0	1		-0.0291507	-0.0182741	-0.0154799	0.061507	-0.0344088		888	0.9594	0.033	0.007
Jing et al (2010)	35	35	LAMM134	1950	0	-9	0	1	1	0	0	1	0	1	-9	0	1	0	-9	0	1	0	0	0	1	0	0	1	0	0	1		-0.0138262	0.0576372	0.126221	0.0260891	-0.0326365		3577	0.0488	0.8036	0.1474
Jing et al (2010)	36	36	EMERALDGEM	14	1	-9	0	1	1	1	0	1	0	1	-9	0	1	0	0	0	1	0	0	0	1	0	0	1	0	0	1		-0.0146228	0.043887	0.00221668	0.0660924	-0.00195341		1091	0.9566	0.0368	0.0066
Jing et al (2010)	37	37	LAMM47	3457	1	0	1	1	1	1	-9	1	-9	1	1	0	1	0	1	0	1	0	0	0	1	0	1	1	0	0	1		-0.0730705	-0.0768604	-0.068347	-0.0157625	-0.0392212		527	0.9638	0.0316	0.0046
Jing et al (2010)	38	38	LAMM51	1521	1	0	1	1	1	1	0	1	0	1	1	0	1	0	0	0	1	0	0	0	1	0	1	0	0	0	1		-0.0807279	0.00669627	-0.0738071	-0.0123841	-0.0563677		314	0.9666	0.03	0.003
Jing et al (2010)	39	39	LAMM101	3281	1	0	1	1	1	0	1	0	0	1	-9	0	1	0	-9	0	1	0	0	0	1	1	-9	1	0	0	1		0.0655806	-0.0744568	-0.0756211	-0.0776717	0.0117532		4494	0.4974	0.0902	0.4124
Jing et al (2010)	40	40	LAMM141	1345	1	0	1	1	1	1	0	0	0	1	-9	0	0	0	1	0	1	0	0	0	0	0	0	-9	0	-9	1		0.0580969	-0.0295152	-0.0732667	-0.0172297	0.127429		1919	0.8574	0.0252	0.1176
Jing et al (2010)	41	41	DW.JOHNSONSEMPIRE	3610	1	0	1	-9	1	1	0	1	0	1	1	-9	1	0	-9	0	1	0	0	-9	1	0	0	1	0	0	1		-0.054729	0.0411672	-0.0349568	0.0149536	0.0343822		1206	0.9544	0.0414	0.0042
Jing et al (2010)	42	42	MUMMYPEA	1674	0	0	1	1	1	1	0	1	0	1	1	-9	1	0	-9	0	-9	0	0	0	1	0	0	0	0	-9	1		-0.151905	0.0761262	0.0305051	-0.0610886	0.0195258		3132	0.035	0.9618	0.003
Jing et al (2010)	43	43	SLENDER-le,la,cry/s	3105	1	0	0	-9	1	1	0	1	0	0	-9	0	1	0	-9	0	1	-9	1	0	1	0	0	0	0	0	1		0.0152492	0.029492	0.00592709	0.160809	-0.036393		2222	0.6038	0.0768	0.3196
Jing et al (2010)	44	44	WBH974	1169	1	0	1	1	1	1	0	1	-9	1	1	0	1	1	1	0	1	0	0	0	1	0	1	1	0	0	1		-0.109927	-0.0565637	-0.0804667	0.0071712	-0.0318083		600	0.9632	0.0332	0.0038
Jing et al (2010)	45	45	P.TRANSCAUCASICUM	1849	1	0	1	-9	0	1	0	0	0	0	-9	0	0	0	-9	0	1	0	0	0	0	0	1	1	0	0	1		0.167899	-0.11875	-0.0574028	-0.0339997	0.0201943		4277	0.1188	0.0432	0.838		0.0129375	0.0029375	0.0228125	0.954562	0.0035625	0.0034375
Jing et al (2010)	46	46	WBH1221	2929	1	0	1	1	1	1	0	0	0	1	-9	0	1	0	-9	0	1	0	0	0	1	0	-9	1	0	-9	1		0.00565762	-0.00537831	-0.0616679	-0.0501014	0.0291201		152	0.9696	0.0238	0.0064
Jing et al (2010)	47	47	WBH1276	993	1	1	0	1	0	0	0	0	0	-9	1	0	1	0	-9	0	1	-9	0	1	1	0	1	1	0	0	-9		0.204851	0.028876	-0.0258076	-0.0408844	-0.168286		4245	0.059	0.029	0.9118		0.70275	0.229375	0.0073125	0.0183125	0.0329375	0.00925
Jing et al (2010)	48	48	WBH1303	2489	1	-9	1	1	1	1	0	0	0	1	1	0	1	0	1	0	1	0	0	0	1	0	1	1	0	0	1		-0.00747988	-0.0700818	-0.0853447	-0.0613842	-0.000461448		237	0.968	0.024	0.008
Jing et al (2010)	49	49	P.SATIVUM-AFGHANISTAN	553	0	-9	1	1	0	-9	0	1	0	1	1	0	1	0	0	0	1	0	0	0	1	0	1	-9	0	0	1		-0.0521539	-0.0016123	0.0613285	-0.0718069	-0.100093		2942	0.0264	0.9668	0.0068
Jing et al (2010)	50	50	HAMMARLUNDSK	2313	1	-9	1	1	0	0	0	1	0	1	1	0	0	0	0	0	1	0	0	0	1	0	0	-9	0	0	1		0.044401	0.0571371	-0.0149923	0.0301677	0.00931694		1997	0.7982	0.0396	0.162
Jing et al (2010)	51	51	WBH1481	377	1	-9	1	1	0	0	0	1	0	1	1	0	1	0	-9	0	1	0	0	0	1	0	0	1	0	0	1		0.0297662	0.067662	-0.00130919	0.00739852	-0.0191781		1880	0.8746	0.0396	0.0858
Jing et al (2010)	52	52	P.ASIATICUM	2137	1	-9	0	1	1	0	0	0	0	0	1	0	-9	0	-9	0	1	0	0	0	1	0	1	1	0	0	1		0.137118	-0.061651	-0.0329148	0.0135768	-0.061526		4449	0.4244	0.0874	0.4882
Jing et al (2010)	53	53	WBH1515	201	1	-9	1	1	1	1	0	0	0	1	-9	0	1	1	-9	0	1	0	0	0	0	0	0	-9	0	1	1		-0.0164254	0.0600008	-0.0917916	-0.0239993	0.118345		599	0.9632	0.0192	0.018
Jing et al (2010)	54	54	WBH1527	1961	0	-9	0	1	1	1	0	1	0	1	-9	0	1	0	0	0	1	0	0	0	1	0	1	0	0	-9	1		-0.0999996	0.019756	0.0549326	-0.010226	-0.116188		3008	0.0304	0.9654	0.0048
Jing et al (2010)	55	55	WBH1288	25	1	-9	1	1	1	1	0	0	0	1	-9	0	1	0	1	0	1	0	0	0	1	0	0	1	0	0	1		0.0095516	-0.00156189	-0.0577734	-0.0443822	0.0638711		350	0.966	0.0256	0.0086
Jing et al (2010)	56	56	WBH1080	3468	1	0	1	1	1	1	0	0	0	1	1	0	1	0	-9	0	1	0	0	0	1	0	1	1	0	0	1		0.00153609	-0.0464371	-0.0681427	-0.0507265	0.00030247		125	0.9704	0.0236	0.006
Jing et al (2010)	57	57	WBH1077	1532	1	-9	1	-9	1	1	0	1	0	1	1	0	1	0	-9	0	1	0	-9	0	1	0	0	1	0	0	1		-0.0608003	-0.00680662	-0.0314879	0.0472228	0.0462859		1300	0.9528	0.0426	0.0046
Jing et al (2010)	58	58	WBH1073	3292	1	0	1	1	1	1	0	1	0	1	1	0	1	1	-9	0	1	0	0	0	1	0	0	1	0	-9	1		-0.0932029	0.027991	-0.0463777	0.0309536	0.0474391		1020	0.9578	0.0388	0.0032
Jing et al (2010)	59	59	TENUIFOLIUS-ten	1356	1	0	0	1	1	1	0	1	0	1	-9	0	1	0	-9	0	1	0	0	0	1	0	0	1	0	0	1		-0.00473833	0.0292443	0.00228199	0.0594519	-0.00634701		1262	0.9536	0.0402	0.0062
Jing et al (2010)	60	60	WBH577	3116	1	-9	1	1	1	1	0	1	0	1	1	0	1	1	1	0	1	-9	0	0	1	0	0	1	0	-9	1		-0.12525	0.0180476	-0.0606323	0.0448315	0.0660885		1002	0.958	0.0386	0.004
Jing et al (2010)	61	61	WBH761	1180	0	0	0	-9	1	1	0	1	0	1	-9	0	1	1	0	0	1	0	1	0	1	0	1	1	0	-9	1		-0.0976483	-0.0782987	0.0920658	0.0740125	-0.0726911		3547	0.0242	0.8438	0.132
Jing et al (2010)	62	62	WBH862	2940	0	-9	1	1	1	0	0	0	-9	1	-9	0	1	0	-9	0	1	0	0	0	1	0	0	1	0	-9	1		0.00596317	0.0558753	0.0623372	-0.132165	0.0693859		3628	0.0732	0.7568	0.1698
Jing et al (2010)	63	63	NORRLANDSSUGARPEA	1004	0	0	0	1	1	1	0	1	0	1	1	0	1	0	0	0	1	0	0	0	1	0	0	1	0	0	1		-0.0400172	0.0251831	0.087319	0.0316481	0.00443449		2507	0.0218	0.9732	0.0048
Jing et al (2010)	64	64	P.ELATIUS	3697	-9	1	0	-9	0	1	-9	-9	-9	0	-9	0	1	0	-9	0	0	0	0	0	1	0	0	-9	0	0	0		0.127683	0.110493	0.148118	-0.00787672	-0.0812315		4249	0.0378	0.0544	0.9076		0.389875	0.209563	0.01375	0.06225	0.31925	0.0051875
Jing et al (2010)	65	65	WBH1454	2500	1	-9	0	1	1	1	0	1	0	1	1	0	-9	0	0	0	1	0	0	0	1	0	0	1	0	1	1		-0.0189387	0.0439332	-0.00595044	0.0887375	0.0336201		328	0.9664	0.0276	0.006
Jing et al (2010)	66	66	ENGLISHSABEL	1148	1	0	0	-9	1	1	0	1	0	1	-9	-9	1	0	0	0	0	0	0	0	1	0	0	1	0	0	1		-0.0143984	0.0776471	-0.00566275	0.0665268	-0.00556797		2096	0.7072	0.1118	0.181
Jing et al (2010)	67	67	GRAUEPOSTHORNCHEN	564	0	-9	0	1	1	1	0	1	0	1	-9	0	1	0	0	0	1	0	0	0	-9	0	1	-9	0	1	1		-0.0769468	0.00773884	0.0685561	0.00545663	-0.0848202		3334	0.0446	0.9492	0.0062
Jing et al (2010)	68	68	GRAUEPOSTHORNCHEN	2324	0	-9	0	1	1	1	0	1	0	1	1	0	-9	0	0	0	1	0	0	0	1	0	1	0	0	1	1		-0.102465	0.00175562	0.0548707	0.00863667	-0.0900266		3406	0.054	0.9404	0.0052
Jing et al (2010)	69	69	SABEL	388	1	-9	0	1	1	1	0	1	0	1	-9	0	1	0	0	0	1	0	0	0	0	0	-9	-9	0	0	1		-0.00762081	0.0265887	-0.00817321	0.0810801	-0.0345175		1525	0.945	0.0332	0.022
Jing et al (2010)	70	70	INFECUNDA	3522	0	0	-9	1	1	-9	1	1	0	-9	-9	-9	1	1	-9	0	1	0	0	-9	1	0	0	1	-9	0	1		-0.107476	0.0159724	0.136849	-0.00547845	0.00842807		2410	0.0176	0.9764	0.0058
Jing et al (2010)	71	71	PELUSKE	2148	1	-9	1	1	1	1	0	0	0	0	-9	0	-9	0	-9	0	1	0	0	0	1	0	0	1	0	1	1		0.0582161	0.00031024	-0.0628279	-0.0287456	0.120384		2054	0.7494	0.0286	0.2222
Jing et al (2010)	72	72	CHLOROPHYLL-CHIMERIC	212	0	-9	1	1	1	1	0	1	0	1	-9	0	1	1	1	0	1	0	0	0	1	0	0	1	0	0	1		-0.142381	-0.00987907	0.0518174	-0.0144232	0.0480121		2602	0.0248	0.9716	0.0034
Jing et al (2010)	73	73	WBH1238	1972	0	-9	1	0	1	0	0	0	0	1	1	0	-9	0	-9	0	1	0	0	0	1	0	0	0	0	1	1		0.0184167	0.084379	0.0519776	-0.138049	0.0847328		3755	0.0634	0.649	0.2876
Jing et al (2010)	74	74	WBH1469	36	0	-9	0	1	1	1	0	1	0	1	-9	0	1	0	0	0	1	0	0	0	1	0	1	-9	0	1	1		-0.0912637	0.0117957	0.0603598	-0.00591101	-0.0905074		3253	0.04	0.9544	0.0056
Jing et al (2010)	75	75	WBH1470	3788	0	-9	0	1	-9	1	0	1	0	1	-9	-9	-9	-9	0	0	1	0	0	0	1	0	1	-9	0	1	1		-0.0989843	-0.0104059	0.0779582	0.011093	-0.0999636		3345	0.0448	0.948	0.0074
Jing et al (2010)	76	76	WBH1471	1852	0	-9	1	1	1	1	0	1	0	-9	-9	-9	1	0	-9	0	1	0	0	0	1	0	1	-9	0	-9	1		-0.141605	-0.0430396	0.0205931	-0.0651926	-0.0502536		2975	0.03	0.966	0.0042
Jing et al (2010)	77	77	WBH1472	3700	1	0	1	1	1	1	0	1	0	-9	-9	0	1	0	0	0	1	0	0	0	1	0	1	0	0	0	1		-0.0611816	0.00182682	-0.0717648	-0.0122292	-0.0667833		278	0.9672	0.029	0.004
Jing et al (2010)	78	78	WBH1473	1764	1	0	1	1	1	1	0	1	-9	-9	-9	0	1	0	0	0	1	0	0	0	1	0	0	-9	0	-9	1		-0.0537761	0.0626877	-0.0422312	0.00413088	0.0204121		943	0.9588	0.0372	0.0042
Jing et al (2010)	79	79	P.SATIVUM-AFGHANISTAN	1761	-9	0	0	0	0	1	0	0	-9	0	-9	0	0	0	0	0	1	0	1	0	0	0	0	1	0	0	1		0.254953	-0.057462	0.128013	0.0943336	0.112705		4124	0.0106	0.0102	0.979		0.037125	0.241875	0.6515	0.0613125	0.0053125	0.003
Jing et al (2010)	80	80	P.SATIVUM-AFGHANISTAN	3612	0	0	-9	1	0	1	0	1	1	-9	-9	0	1	0	-9	0	1	0	1	0	1	0	-9	1	0	0	1		-0.00966532	-0.0526542	0.134683	0.00228462	-0.0665497		3808	0.0198	0.6164	0.364
Jing et al (2010)	81	81	P.SATIVUM-AFGHANISTAN	1676	0	0	0	1	1	1	0	1	-9	0	1	-9	1	0	-9	0	1	0	1	0	1	0	1	1	0	-9	1		-0.0481085	-0.11808	0.123337	0.0668808	-0.0934988		3685	0.0222	0.7082	0.2698
Jing et al (2010)	82	82	P.SATIVUM-AFGHANISTAN	3524	0	0	0	1	0	1	0	1	0	0	1	0	1	0	0	0	1	0	1	0	1	0	-9	1	0	0	1		0.0371218	-0.0466173	0.157453	0.0676574	-0.0737722		3793	0.0174	0.623	0.3592
Jing et al (2010)	83	83	P.SATIVUM-AFGHANISTAN	1588	0	-9	-9	1	1	1	0	0	0	-9	1	0	1	0	0	0	1	0	-9	0	1	0	1	1	0	-9	1		-0.00959707	-0.0799773	0.0459429	-0.0631316	-0.00334382		3277	0.0378	0.9532	0.009
Jing et al (2010)	84	84	P.SATIVUM-AFGHANISTAN	2820	-9	-9	-9	-9	1	1	0	1	0	-9	-9	-9	0	0	0	0	1	0	1	0	1	0	1	1	0	0	1		-0.0509155	-0.180941	0.0146016	0.100267	-0.00319614		4527	0.4222	0.3176	0.26
Jing et al (2010)	85	85	P.SATIVUM-AFGHANISTAN	2996	1	0	0	1	1	1	0	0	0	0	-9	-9	1	-9	-9	0	1	0	1	0	0	1	1	1	0	-9	1		0.129699	-0.174136	-0.0579948	0.118722	-0.0200002		4331	0.2016	0.0916	0.7066		0.945437	0.003625	0.0261875	0.0169375	0.0033125	0.0045625
Jing et al (2010)	86	86	P.SATIVUM-AFGHANISTAN	3609	0	0	-9	1	1	0	-9	0	0	-9	1	0	1	-9	-9	0	1	0	0	0	1	0	0	1	0	0	1		0.0437712	0.00492407	0.0979861	-0.0671748	0.0434121		3640	0.046	0.7468	0.207
Jing et al (2010)	87	87	P.SATIVUM-AFGHANISTAN	2732	0	-9	0	-9	0	0	-9	0	0	0	-9	-9	0	0	1	0	1	1	1	0	0	1	-9	1	0	0	1		0.387458	-0.28183	0.300158	0.0296906	0.0358815		4035	0.0032	0.0094	0.9874		0.173	0.0030625	0.771937	0.0044375	0.019875	0.028
Jing et al (2010)	88	88	P.SATIVUM-AFGHANISTAN	796	0	-9	1	-9	0	1	0	1	0	1	1	0	-9	-9	0	0	1	0	0	0	1	0	1	0	0	0	-9		-0.110308	-0.0176501	0.0538227	-0.0566154	-0.0976179		3234	0.0366	0.956	0.0072
Jing et al (2010)	89	89	P.SATIVUM-AFGHANISTAN	2644	1	-9	1	-9	0	1	0	1	0	1	1	0	1	0	1	0	1	0	0	0	1	0	1	-9	0	-9	1		-0.0338541	-0.0243937	-0.0679044	-0.0192703	-0.0917998		674	0.9622	0.0282	0.0098
Jing et al (2010)	90	90	P.SATIVUM-AFGHANISTAN	708	0	-9	1	1	1	1	0	1	0	1	-9	0	1	0	0	0	1	0	0	0	1	0	1	1	0	0	1		-0.10416	-0.0400656	0.0290007	-0.0459034	-0.0287869		2584	0.0246	0.9718	0.0036
Jing et al (2010)	91	91	P.SATIVUM-AFGHANISTAN	2556	0	-9	0	1	0	1	0	1	0	1	1	0	1	0	0	0	1	0	0	0	1	0	1	1	0	0	-9		-0.0199496	-0.0177564	0.110021	0.00800401	-0.113862		3063	0.0238	0.964	0.012
Jing et al (2010)	92	92	P.SATIVUM-AFGHANISTAN	620	0	-9	0	-9	0	0	1	0	0	0	1	0	0	0	0	0	1	0	1	0	0	1	-9	1	0	0	1		0.317199	-0.222395	0.260651	0.0102622	0.01155		4135	0.0048	0.0184	0.9764		0.314063	0.0059375	0.669562	0.003625	0.002875	0.0040625
Jing et al (2010)	93	93	P.SATIVUM-AFGHANISTAN	1673	-9	0	-9	-9	0	0	0	0	0	0	-9	0	0	0	-9	0	1	0	1	0	0	1	-9	1	0	0	1		0.300155	-0.15351	0.0766738	0.0187198	0.050393		3999	0.0048	0.0052	0.99		0.015875	0.005125	0.890562	0.0155	0.0416875	0.0310625
Jing et al (2010)	94	94	P.SATIVUM-AFGHANISTAN	3799	1	-9	0	1	0	0	0	0	-9	0	-9	-9	0	0	-9	0	1	0	1	0	0	1	1	1	0	0	-9		0.404	-0.217379	-0.0346258	0.112093	-0.103654		3996	0.0056	0.004	0.9904		0.533625	0.01375	0.381562	0.053	0.0095	0.0083125
Jing et al (2010)	95	95	P.SATIVUM-AFGHANISTAN	1863	0	-9	0	-9	0	0	1	0	0	0	-9	0	0	0	-9	-9	1	1	0	0	0	1	-9	1	0	-9	1		0.389939	-0.185876	0.29242	-0.0465827	0.0196415		4071	0.0034	0.0116	0.9848		0.0793125	0.029875	0.816812	0.0109375	0.0129375	0.0500625
Jing et al (2010)	96	96	P.SATIVUM-AFGHANISTAN	3711	0	-9	0	1	0	0	-9	0	-9	-9	-9	0	0	0	0	0	1	0	1	0	1	1	-9	1	0	0	-9		0.264665	-0.172166	0.246435	-0.0428803	-0.0220682		4218	0.008	0.0478	0.9442		0.697812	0.020875	0.195937	0.005	0.0745625	0.00575
Jing et al (2010)	97	97	P.SATIVUM-AFGHANISTAN	1775	0	-9	0	-9	0	0	-9	-9	-9	-9	-9	0	0	0	-9	0	1	0	1	0	0	1	-9	1	0	-9	1		0.279076	-0.21262	0.326233	0.0866998	-0.0375148		4140	0.005	0.0192	0.9758		0.305438	0.008625	0.449437	0.00425	0.174313	0.0579375
Jing et al (2010)	98	98	P.SATIVUM-AFGHANISTAN	3623	0	0	0	1	0	0	1	0	-9	0	-9	0	0	0	-9	0	1	1	1	0	1	0	-9	1	0	0	1		0.270238	-0.173913	0.232423	-0.0665818	-0.0229675		4181	0.006	0.0282	0.9656		0.108625	0.0059375	0.669063	0.031875	0.181438	0.003125
Jing et al (2010)	99	99	P.SATIVUM-AFGHANISTAN	1060	1	0	0	-9	0	0	1	0	-9	0	-9	0	1	0	1	0	1	0	1	0	0	1	-9	1	0	0	-9		0.384322	-0.156433	0.017861	0.0448511	-0.107069		3983	0.0044	0.0042	0.9912		0.017	0.0561875	0.806938	0.0565625	0.0579375	0.005
Jing et al (2010)	100	100	P.SATIVUM-AFGHANISTAN	3535	0	-9	0	-9	0	0	-9	0	-9	0	-9	0	0	0	0	0	1	1	0	0	1	1	-9	1	0	0	1		0.289926	-0.113949	0.258101	-0.0408346	-0.01078		4188	0.0062	0.031	0.963		0.584937	0.0205	0.299875	0.00675	0.082875	0.0051875
Jing et al (2010)	101	101	P.SATIVUM-AFGHANISTAN	1599	-9	1	0	-9	0	0	1	0	0	0	-9	0	0	0	1	0	1	1	1	0	0	1	-9	1	0	0	1		0.416466	-0.2893	0.153228	0.0699765	0.0151465		3947	0.0032	0.0032	0.9936		0.101813	0.0031875	0.885938	0.0038125	0.003	0.0025
Jing et al (2010)	102	102	P.SATIVUM-AFGHANISTAN	3821	0	-9	0	1	-9	0	1	0	-9	0	-9	-9	0	0	-9	0	1	1	1	0	0	1	1	1	0	0	1		0.327451	-0.399385	0.252805	-0.0188808	-0.0432049		4060	0.0032	0.011	0.9856		0.608812	0.0056875	0.353562	0.0144375	0.008	0.0094375
Jing et al (2010)	103	103	P.SATIVUM-AFGHANISTAN	2501	1	-9	0	1	1	0	-9	0	0	0	-9	-9	0	-9	-9	0	1	0	1	0	1	0	-9	1	0	0	1		0.190387	-0.148503	-0.0439816	0.096564	0.0381291		4312	0.1724	0.08	0.7472		0.956125	0.0020625	0.019625	0.00575	0.0109375	0.0049375
Jing et al (2010)	104	104	P.SATIVUM-AFGHANISTAN	3469	0	-9	0	-9	-9	0	1	0	0	0	-9	-9	0	-9	-9	0	1	0	1	0	0	1	-9	1	0	-9	1		0.327589	-0.326143	0.28989	0.0346714	0.0792563		4095	0.0042	0.0136	0.9822		0.42375	0.003125	0.502562	0.004125	0.0054375	0.061
Jing et al (2010)	105	105	P.SATIVUM-AFGHANISTAN	2490	1	-9	1	1	1	1	0	1	0	1	-9	-9	1	-9	-9	0	1	0	0	0	1	0	0	1	0	0	1		-0.0940689	0.0224182	-0.0469021	0.021963	0.0403402		1239	0.954	0.0416	0.0044
Jing et al (2010)	106	106	P.SATIVUM-AFGHANISTAN	3458	0	0	0	-9	0	0	1	0	0	0	-9	-9	0	-9	1	0	1	1	1	0	0	1	1	1	0	0	1		0.355243	-0.385797	0.247007	-0.00264764	-0.0814869		4006	0.0028	0.0074	0.9896		0.165687	0.002625	0.770938	0.03975	0.0029375	0.018125
Jing et al (2010)	107	107	P.SATIVUM-AFGHANISTAN	2479	0	-9	0	1	0	0	1	0	0	0	-9	-9	0	0	-9	0	1	1	1	0	0	1	-9	1	0	0	1		0.360491	-0.274939	0.291493	0.00449537	0.0302924		4029	0.0032	0.0092	0.9876		0.219438	0.003125	0.756125	0.0109375	0.0038125	0.0068125
Jing et al (2010)	108	108	P.SATIVUM-AFGHANISTAN	3447	1	-9	0	-9	-9	0	1	0	-9	0	-9	-9	1	-9	-9	0	1	0	1	0	1	1	-9	1	0	0	1		0.277233	-0.17102	-0.025882	0.0692772	-0.0945075		4102	0.0098	0.0088	0.9814		0.90075	0.004125	0.061	0.00725	0.018375	0.0085
Jing et al (2010)	109	109	P.SATIVUM-AFGHANISTAN	2468	1	-9	0	-9	0	0	0	0	0	0	-9	-9	0	0	-9	0	1	0	1	0	1	1	-9	1	0	-9	1		0.345242	-0.117074	-0.01752	0.10986	-0.0108641		4055	0.0082	0.0058	0.986		0.645625	0.004125	0.327875	0.0055	0.011	0.00625
Jing et al (2010)	110	110	P.SATIVUM-AFGHANISTAN	3436	1	0	0	-9	-9	0	0	-9	0	0	-9	-9	1	0	-9	0	1	0	0	0	1	0	1	1	0	0	-9		0.142404	-0.00969169	-0.00543446	0.0406693	-0.150536		4276	0.118	0.0436	0.8384		0.849938	0.0123125	0.0266875	0.0679375	0.02325	0.01975
Jing et al (2010)	111	111	P.SATIVUM-AFGHANISTAN	2853	1	-9	0	1	1	1	0	0	0	0	-9	-9	-9	1	0	0	1	-9	1	0	0	1	0	1	0	-9	1		0.148867	-0.0914632	-0.00930734	0.25957	0.217472		4367	0.247	0.1294	0.6234		0.946375	0.01975	0.0170625	0.0084375	0.002	0.006375
Jing et al (2010)	113	113	USATYJ	2831	1	-9	0	1	0	1	0	1	0	1	-9	-9	-9	0	0	0	1	-9	0	0	1	0	1	1	0	0	1		0.0266296	-0.0274243	-0.00845357	0.0717969	-0.0987235		1657	0.931	0.041	0.028
Jing et al (2010)	114	114	L5618-af,tl	2842	1	-9	1	1	1	1	0	1	0	1	-9	-9	-9	1	0	0	-9	0	0	0	1	0	1	1	0	-9	1		-0.14771	-0.0353609	-0.111443	0.00967074	-0.00169696		838	0.9602	0.0362	0.0042
Jing et al (2010)	115	115	L180/60	3810	1	-9	0	1	1	1	0	1	0	1	-9	-9	1	0	-9	0	1	0	0	0	1	0	1	1	0	1	1		-0.0491313	-0.00632405	-0.0436067	0.0502397	-0.0748198		146	0.9698	0.0234	0.0068
Jing et al (2010)	116	116	PARVUS	565	1	-9	1	1	1	1	0	1	0	1	-9	0	1	0	0	0	0	0	0	0	-9	0	1	1	0	0	1		-0.0681436	-0.00743215	-0.0770993	-0.0180347	-0.035619		1990	0.804	0.0616	0.1344
Jing et al (2010)	117	117	GLANO0632	1885	1	-9	1	1	1	1	0	0	0	1	-9	0	-9	0	-9	0	1	0	0	0	1	0	1	1	0	0	1		0.00527183	-0.0727487	-0.0848553	-0.054269	0.0142813		93	0.9716	0.0206	0.0076
Jing et al (2010)	118	118	WBH22	554	1	-9	1	1	1	1	0	0	0	-9	1	0	-9	0	-9	0	1	0	0	0	1	0	0	1	0	1	1		0.0256	0.00212836	-0.0639612	-0.0275318	0.114786		38	0.974	0.0176	0.008
Jing et al (2010)	119	119	GRAUEPOSTHORNCHEN	1522	0	0	0	1	1	1	0	1	0	1	-9	0	1	0	0	0	1	0	0	0	1	0	1	0	0	-9	1		-0.0805478	0.0177286	0.0526782	-0.010781	-0.10908		3037	0.0304	0.9648	0.005
Jing et al (2010)	120	120	SABEL	543	0	-9	1	1	1	1	0	0	0	-9	1	0	1	0	-9	0	1	0	0	0	1	0	1	-9	0	0	1		-0.0424516	-0.0678141	0.0130604	-0.112912	-0.00861707		3219	0.036	0.9572	0.0068
Jing et al (2010)	121	121	PURPURVIOLETTSCHOTIGE	1511	1	0	1	1	1	1	0	1	0	1	-9	0	1	1	-9	0	1	0	0	0	1	0	0	1	0	0	1		-0.0807231	0.021654	-0.0421293	0.0286839	0.0374125		1392	0.9506	0.046	0.0036
Jing et al (2010)	122	122	OLYMPIA1	532	1	-9	0	1	1	1	0	1	0	-9	1	0	1	0	1	0	1	0	0	0	1	0	-9	1	0	0	1		-0.0131665	-0.027397	-0.00802066	0.0723583	-0.0359507		1372	0.9512	0.0402	0.0086
Jing et al (2010)	123	123	P.STRIATA	2908	1	0	1	-9	0	0	-9	0	0	1	-9	-9	1	-9	1	0	1	0	0	0	1	1	-9	1	0	-9	1		0.132559	-0.0517316	-0.0881518	-0.0983306	-0.0174146		4375	0.3084	0.0798	0.6116		0.772875	0.003875	0.0220625	0.124063	0.0705	0.0069375
Jing et al (2010)	124	124	PINKISHWHITE	917	0	-9	1	-9	-9	-9	0	0	0	-9	-9	0	-9	0	-9	0	1	-9	0	0	-9	0	0	1	0	-9	1		0.0818664	-0.00275221	0.0962892	-0.100438	0.123894		3429	0.0338	0.9356	0.0308
Jing et al (2010)	125	125	GRISEOSTRIATA-gri	895	1	-9	0	1	1	1	0	1	0	-9	-9	0	0	0	0	0	1	0	0	0	1	0	0	1	0	0	1		0.020568	-0.00447955	0.00922867	0.113526	0.0394119		1305	0.9526	0.029	0.0182
Jing et al (2010)	126	126	WBH450	906	1	-9	0	1	1	1	0	1	0	-9	1	0	1	0	0	0	1	0	0	0	1	0	-9	1	0	0	1		-0.0109718	0.00272634	-0.00195861	0.069239	-0.0273196		1406	0.95	0.0434	0.0068
Jing et al (2010)	127	127	WBH592	1874	1	-9	1	1	1	1	0	0	0	-9	-9	0	1	0	0	0	1	0	0	0	0	0	-9	1	0	-9	1		0.043976	-0.00864455	-0.0557883	-0.0271576	0.0603048		1665	0.9302	0.026	0.044
Jing et al (2010)	128	128	WBH741	2413	1	-9	1	1	1	1	0	0	0	1	1	0	-9	0	-9	0	1	0	0	0	1	0	-9	1	0	0	1		0.00257759	-0.0425251	-0.0647546	-0.0331748	0.0531528		156	0.9696	0.024	0.0068
Jing et al (2010)	129	129	LACINIATA-lac	3381	-9	0	0	1	1	1	0	1	0	1	-9	0	1	0	0	0	1	0	0	0	1	-9	0	1	0	0	1		-0.0197896	0.01614	0.0463758	0.0564059	0.00168053		3683	0.2812	0.7132	0.006
Jing et al (2010)	130	130	P.ABYSSINICUM	3521	-9	0	-9	-9	0	0	0	0	-9	0	-9	0	1	0	0	0	1	-9	0	1	0	0	0	-9	1	-9	-9		0.300531	0.243704	0.120459	-0.0824334	0.0402507		4077	0.008	0.0078	0.9842		0.0038125	0.975688	0.004625	0.0044375	0.0068125	0.004625
Jing et al (2010)	131	131	PROCUMBENS-pro	2402	0	0	0	1	-9	0	0	1	0	1	1	0	1	0	-9	0	1	0	0	0	1	0	0	-9	0	-9	1		0.00189902	0.0865271	0.124592	0.0153584	-0.0598422		3592	0.0594	0.791	0.1494
Jing et al (2010)	132	132	WBH1072	3370	1	0	1	1	0	0	0	1	0	1	1	0	1	0	-9	0	1	0	0	0	1	0	0	1	0	0	1		0.0375996	0.0617469	0.00103016	0.00610856	-0.0193929		1881	0.8738	0.0396	0.087
Jing et al (2010)	133	133	GRAYRADICULA	2391	0	-9	1	-9	1	1	0	0	-9	1	1	0	1	0	-9	0	1	0	0	0	1	0	1	1	0	-9	1		-0.0534138	-0.0588512	0.0113284	-0.1284	0.0136271		3327	0.043	0.9496	0.0074
Jing et al (2010)	134	134	NAVICULAAPERTUS-nap	3359	0	0	1	1	0	1	0	0	0	1	-9	0	1	0	-9	0	1	0	0	0	1	0	0	1	0	1	1		0.033214	0.033838	0.0613953	-0.115155	0.0573566		3494	0.0624	0.9088	0.0288
Jing et al (2010)	135	135	WBH1352	2380	1	-9	0	1	-9	1	0	1	-9	1	-9	0	1	0	0	0	1	0	0	0	1	0	0	1	0	-9	1		0.000173666	0.0732917	0.00315457	0.0626165	-0.0134145		1238	0.954	0.037	0.0084
Jing et al (2010)	136	136	WBH1385	3348	0	0	1	0	1	1	1	0	-9	1	-9	0	1	0	-9	0	1	0	0	0	1	0	0	1	0	0	1		-0.00301786	-0.040112	0.0661446	-0.126898	0.0910247		3609	0.0206	0.7694	0.2098
Jing et al (2010)	137	137	CHLOROTICA-chi-3	2765	1	-9	1	1	1	1	0	1	0	1	-9	0	1	0	-9	0	1	0	0	0	1	0	0	1	0	0	1		-0.0564049	0.0200972	-0.0347622	0.0135658	0.0295803		1097	0.9564	0.0394	0.004
Jing et al (2010)	138	138	CHLOROTICA-chi	2743	1	-9	1	-9	1	1	0	1	-9	-9	-9	0	1	0	1	0	1	0	0	0	1	0	0	1	0	-9	1		-0.0498365	0.0204191	-0.0438407	0.0235961	0.0408473		608	0.963	0.0314	0.0056
Jing et al (2010)	139	139	CHLOROTICA-chi	2754	1	-9	1	1	1	1	0	1	0	1	-9	0	-9	0	1	0	1	0	0	0	1	-9	0	1	1	0	1		-0.0664995	-0.011546	-0.0554224	0.0566503	0.0767539		2014	0.7804	0.066	0.1538
Jing et al (2010)	140	140	B668-1057	3722	1	0	1	1	0	1	0	1	0	-9	-9	0	1	-9	0	0	1	0	0	0	1	0	-9	1	0	0	1		-0.000330593	0.0105766	-0.0204698	0.0109748	-0.0261548		1450	0.9484	0.0404	0.0114
Jing et al (2010)	141	141	B768-50-1	477	0	-9	1	1	1	1	0	0	-9	-9	-9	0	1	1	0	0	1	0	0	0	-9	0	1	1	0	0	1		-0.0544745	-0.071785	0.0262409	-0.111592	0.0223338		3204	0.0354	0.9578	0.007
Jing et al (2010)	142	142	B768-369-20	1445	0	0	1	1	1	1	0	0	0	1	-9	0	1	1	0	0	1	0	0	0	1	0	1	1	0	0	1		-0.0600784	-0.0520016	0.0123111	-0.0988233	0.0102253		3177	0.0354	0.9594	0.0058
Jing et al (2010)	143	143	B268-394-3	466	1	-9	1	1	0	1	0	1	0	-9	1	0	1	-9	0	0	1	0	0	0	1	0	0	1	0	0	1		-0.0106574	0.0387047	-0.008861	0.0330412	0.0145169		1332	0.9522	0.0382	0.0098
Jing et al (2010)	144	144	B768-50-2	1434	0	0	1	1	1	1	0	0	0	1	-9	0	1	1	0	0	1	0	0	0	1	0	1	1	0	-9	-9		-0.0755882	-0.0370442	0.00851802	-0.113568	0.0182908		3262	0.041	0.9536	0.0054
Jing et al (2010)	145	145	EXTRARAPIDNILSSON	455	0	0	0	1	1	1	0	1	0	-9	-9	0	1	1	-9	0	1	0	0	0	1	0	1	1	0	0	1		-0.0766333	-0.0603852	0.0799234	0.0321879	-0.0801527		2557	0.0228	0.9722	0.005
Jing et al (2010)	146	146	HAMMARLUNDSKLINE	1423	1	0	1	1	0	0	0	1	0	1	-9	0	1	0	0	0	1	0	0	0	1	0	0	1	0	0	1		0.043477	0.0774197	0.00182063	0.00208817	-0.0221614		1921	0.8568	0.04	0.1034
Jing et al (2010)	148	148	NILSSONSN-2	1412	1	0	0	-9	1	1	0	1	-9	-9	1	0	1	0	0	0	1	0	0	0	1	0	0	1	0	-9	1		0.00322576	0.0517148	0.0102601	0.0846227	0.00485461		1316	0.9524	0.0398	0.008
Jing et al (2010)	149	149	PELLEWSMERTON-1	829	1	-9	0	1	1	-9	0	-9	0	-9	1	0	1	0	0	0	1	0	1	0	-9	0	0	1	0	0	1		0.0698401	0.0067724	0.0182803	0.113705	0.0321559		2282	0.563	0.1192	0.318
Jing et al (2010)	150	150	WINGES	807	1	-9	1	1	1	1	0	0	0	1	-9	0	1	0	0	0	1	0	0	0	1	0	0	1	0	-9	1		0.00403629	0.0370442	-0.0540119	-0.0416589	0.0689161		478	0.9644	0.0288	0.007
Jing et al (2010)	151	151	NILSSONS-N1	818	1	-9	0	1	1	1	0	0	-9	1	1	0	1	0	0	0	1	0	0	0	1	0	0	1	0	0	1		0.0396412	0.042055	-0.0157117	0.0164295	0.0372943		858	0.9598	0.0286	0.0118
Jing et al (2010)	152	152	NILSSONS-N3	1786	0	0	1	1	1	1	0	0	0	1	1	0	1	0	1	0	1	0	0	0	1	0	1	1	0	0	1		-0.0295936	-0.0841459	0.0137057	-0.105763	0.00154447		3356	0.0456	0.9476	0.0066
Jing et al (2010)	153	153	TEDINS29/31	2325	1	-9	1	1	1	1	0	1	0	-9	-9	0	-9	0	0	0	1	0	0	0	1	0	0	1	0	-9	1		-0.0355176	0.0125619	-0.0334005	0.0313234	0.0565132		826	0.9602	0.0352	0.0046
Jing et al (2010)	154	154	CONTROLDUNPEAAUREOOL	972	0	0	1	1	1	1	0	1	0	1	1	-9	1	-9	1	0	1	0	0	0	0	0	-9	0	0	1	1		-0.150789	0.012891	0.030377	-0.0346256	0.00793045		3480	0.071	0.9184	0.011
Jing et al (2010)	155	155	MUTANT-6-5	2314	0	-9	1	1	1	1	0	1	0	1	-9	0	1	0	1	0	1	0	0	0	0	0	-9	-9	0	-9	1		-0.102297	-0.0221893	0.0438731	-0.0332969	0.0102279		3381	0.0412	0.945	0.0136
Jing et al (2010)	156	156	P.SATIVUM-SUDAN	3282	1	0	1	-9	0	1	0	0	1	-9	-9	0	1	0	-9	0	1	0	0	0	0	0	1	1	0	-9	1		0.124943	-0.0402722	-0.0732619	-0.0860672	-0.0239139		4341	0.2526	0.0662	0.6816		0.0920625	0.034375	0.006	0.802875	0.03325	0.031375
Jing et al (2010)	157	157	P.SATIVUM-SUDAN	2303	1	-9	1	1	-9	1	0	0	1	-9	-9	0	1	0	1	0	1	0	0	0	0	0	1	1	0	0	1		0.0793206	-0.0803929	-0.0896525	-0.0827142	-0.00984978		4408	0.375	0.071	0.5538		0.334375	0.0076875	0.003625	0.631875	0.0040625	0.018375
Jing et al (2010)	158	158	P.SATIVUM-ETHIOPIA	3271	1	0	1	1	1	1	0	1	0	-9	-9	0	1	1	0	0	1	0	0	0	1	0	0	1	0	1	1		-0.0739071	0.0561208	-0.0449887	0.0361144	0.0543329		316	0.9666	0.0298	0.0038
Jing et al (2010)	159	159	P.SATIVUM-ETHIOPIA	2292	0	-9	0	-9	1	1	0	1	0	-9	1	0	1	0	0	0	1	0	0	0	1	0	-9	1	0	-9	1		-0.0482185	-0.000135105	0.0959045	0.0390164	-0.0262631		2750	0.0246	0.9698	0.0058
Jing et al (2010)	160	160	P.SATIVUM-ETHIOPIA	3260	1	0	0	1	1	1	0	1	0	-9	1	0	1	0	0	0	1	0	0	0	1	0	0	1	0	0	1		0.00670331	0.029267	0.0132315	0.0739968	0.000931527		1396	0.9504	0.0432	0.0062
Jing et al (2010)	161	161	P.SATIVUM-ETHIOPIA	2817	1	0	1	1	0	1	0	1	-9	1	-9	0	1	0	0	0	1	0	0	0	1	0	1	0	0	0	1		-0.0320818	0.0335512	-0.0675064	-0.0342647	-0.110081		677	0.9622	0.0304	0.0078
Jing et al (2010)	162	162	P.SATIVUM-ETHIOPIA	2677	1	-9	0	1	1	1	0	1	0	-9	-9	0	1	0	0	0	1	0	0	0	1	0	1	1	0	-9	1		-0.0145591	-0.0145636	-0.0216363	0.0558947	-0.0717783		831	0.9602	0.033	0.0072
Jing et al (2010)	163	163	P.SATIVUM-ETHIOPIA	2655	1	-9	1	1	1	1	0	1	0	1	-9	0	0	0	1	0	1	0	0	0	1	0	-9	1	0	-9	1		-0.0563195	-0.0693794	-0.069429	0.0251952	0.0434889		220	0.9682	0.0228	0.009
Jing et al (2010)	164	164	SUGGY	2666	1	-9	1	-9	0	1	0	1	0	-9	-9	0	1	0	0	0	1	0	0	0	1	0	0	1	0	0	1		0.0196525	0.0450092	-0.00380186	0.0248106	0.00705163		1554	0.943	0.0418	0.0152
Jing et al (2010)	165	165	P.SATIVUM-ETHIOPIA	3634	1	0	1	1	1	1	0	1	0	1	-9	0	1	0	-9	0	1	0	0	0	1	0	1	0	0	1	1		-0.0917564	0.0207159	-0.100097	-0.02986	-0.065678		2	0.9778	0.0188	0.0036
Jing et al (2010)	166	166	P.SATIVUM-ETHIOPIA	881	1	0	0	-9	1	1	0	0	0	1	-9	0	1	0	0	0	1	0	0	0	1	0	0	1	0	1	1		0.0610591	0.0602552	-0.0181815	0.0143962	0.0424584		800	0.9606	0.0256	0.0146
Jing et al (2010)	167	167	P.SATIVUM-ETHIOPIA	389	1	-9	1	1	1	1	0	0	0	-9	-9	0	1	0	0	0	1	0	0	0	1	0	0	0	0	1	1		-0.000188358	0.0917911	-0.0892486	-0.0657322	0.0603458		10	0.9766	0.0172	0.0062
Jing et al (2010)	168	168	P.SATIVUM-ETHIOPIA	1357	1	-9	0	1	0	1	0	1	0	-9	-9	0	1	0	-9	0	1	0	0	0	1	0	0	-9	0	-9	1		0.0389067	0.0722775	0.017204	0.0727086	-0.0526797		1746	0.9202	0.0484	0.0314
Jing et al (2010)	169	169	P.SATIVUM-ETHIOPIA	378	1	-9	1	1	1	1	0	1	0	-9	-9	0	1	0	0	0	1	0	0	0	1	0	0	0	0	1	1		-0.0783101	0.100816	-0.0646937	0.00443371	0.0170527		19	0.9756	0.0208	0.004
Jing et al (2010)	170	170	P.SATIVUM-ETHIOPIA	1346	1	0	1	1	1	1	0	1	-9	-9	1	0	1	0	0	0	1	0	0	0	1	0	0	-9	0	-9	1		-0.0587157	0.0574218	-0.040048	0.0101953	0.0256898		842	0.96	0.036	0.0042
Jing et al (2010)	171	171	P.SATIVUM-ETHIOPIA	2679	-9	-9	-9	1	-9	1	0	1	-9	0	1	-9	1	0	-9	0	1	0	1	0	1	0	0	0	0	-9	1		-0.0579136	0.0379346	0.0590251	0.0839453	-0.0215149		4524	0.3844	0.3392	0.2766
Jing et al (2010)	172	172	P.SATIVUM-ETHIOPIA	1335	1	0	1	1	1	-9	1	1	-9	0	-9	0	1	1	0	0	1	0	0	0	1	0	0	1	0	-9	1		-0.0388634	0.0191748	-0.0299972	0.0329287	0.037309		2164	0.654	0.1574	0.1886
Jing et al (2010)	173	173	P.SATIVUM-ETHIOPIA	356	0	-9	1	1	1	1	0	1	0	1	-9	0	1	0	0	0	1	0	0	0	1	0	-9	1	0	1	1		-0.113582	0.0151192	0.0337558	-0.0456434	0.0169359		3310	0.0446	0.9512	0.004
Jing et al (2010)	174	174	P.SATIVUM-ETHIOPIA	1324	1	0	1	1	1	1	0	0	0	1	-9	0	1	0	0	0	1	0	0	0	1	1	0	1	0	-9	1		0.0189191	0.0019665	-0.0547177	-0.019756	0.0838927		2043	0.7606	0.0584	0.1808
Jing et al (2010)	175	175	P.SATIVUM-ETHIOPIA	741	1	0	1	1	0	1	0	1	0	1	-9	0	1	0	0	0	1	0	0	0	-9	0	0	1	0	1	1		0.0139745	0.0676244	-0.0166003	0.0130454	0.0201799		526	0.9638	0.0252	0.011
Jing et al (2010)	176	176	P.SATIVUM-ETHIOPIA	719	1	-9	1	1	1	1	0	1	-9	1	-9	0	1	0	0	0	1	0	0	0	1	0	1	1	0	1	1		-0.0890156	0.00917712	-0.0823018	-0.0189278	-0.027573		91	0.9716	0.0242	0.0038
Jing et al (2010)	177	177	P.SATIVUM-ETHIOPIA	730	1	0	1	1	1	1	0	1	0	1	-9	0	1	0	-9	0	1	0	0	0	1	0	0	1	0	1	1		-0.0521949	0.0426729	-0.0420485	0.0070952	0.0377081		151	0.9696	0.0266	0.0042
Jing et al (2010)	178	178	P.SATIVUM-ETHIOPIA	1698	0	0	1	1	1	1	0	0	0	-9	1	0	1	0	1	0	1	0	1	0	1	0	1	1	0	-9	1		-0.0173197	-0.149255	0.0233719	-0.0988487	0.0163818		3611	0.0296	0.7688	0.2016
Jing et al (2010)	179	179	P.SATIVUM-ETHIOPIA	2729	1	0	0	-9	1	1	0	1	0	1	-9	0	1	0	0	-9	1	0	0	0	1	0	0	1	0	-9	1		-0.00701524	0.063391	-0.0024561	0.0667765	-0.00434691		1128	0.956	0.0374	0.0068
Jing et al (2010)	180	180	P.SATIVUM-ETHIOPIA	2237	1	-9	0	1	0	1	0	0	0	1	-9	-9	0	0	0	0	1	0	1	0	1	0	1	1	0	-9	1		0.140145	-0.108333	-0.0477768	0.0346846	-0.0334303		4363	0.2878	0.0788	0.6336		0.973188	0.0044375	0.0060625	0.0095625	0.00375	0.0031875
Jing et al (2010)	181	181	KEERAUPEA	1586	1	0	-9	1	0	0	0	0	0	-9	1	-9	1	-9	0	0	1	-9	0	-9	0	-9	-9	1	-9	-9	1		0.211784	0.0681583	-0.0312853	0.00306397	-0.00322935		4261	0.085	0.0322	0.8828		0.0911875	0.165125	0.010125	0.0255625	0.0056875	0.702375
Jing et al (2010)	182	182	P.SATIVUM-KHATMANDU	3434	1	0	-9	-9	0	0	-9	0	0	1	1	-9	1	-9	0	0	1	-9	-9	-9	1	0	1	1	-9	-9	1		0.158873	-0.00185599	-0.0770983	-0.0714105	-0.115164		2349	0.513	0.0734	0.4138
Jing et al (2010)	183	183	KHADRAA	1498	1	0	1	-9	1	1	0	1	0	-9	1	0	1	-9	0	0	1	-9	0	-9	1	0	1	-9	-9	0	1		-0.0971562	0.0209964	-0.0792216	0.0106359	-0.0431354		423	0.9652	0.0306	0.0044
Jing et al (2010)	184	184	KHADRAA	2730	1	0	1	-9	1	1	0	0	0	1	1	0	1	0	1	0	1	0	0	0	1	0	0	-9	0	0	1		0.00967666	0.0101018	-0.0601159	-0.0400571	0.0521659		111	0.9706	0.0222	0.0072
Jing et al (2010)	185	185	WIRAIG	794	1	0	1	1	0	1	0	0	1	1	-9	-9	1	0	-9	-9	1	0	0	0	1	0	1	1	0	0	1		0.0520849	-0.0203208	-0.0933377	-0.119869	-0.0493999		2219	0.6072	0.0778	0.315
Jing et al (2010)	186	186	WIRAIG	793	1	0	1	1	0	0	0	0	-9	1	0	0	1	0	-9	0	1	0	0	0	0	0	0	1	0	0	1		0.152949	0.0671907	-0.0226542	-0.0624185	0.0340776		4337	0.2332	0.0776	0.689		0.006125	0.0056875	0.0050625	0.835062	0.145812	0.00225
Jing et al (2010)	187	187	WIRAIG	2642	0	0	1	-9	0	0	0	-9	1	1	-9	0	1	0	0	0	-9	0	0	0	1	0	0	-9	0	0	1		0.0331763	0.136781	0.115327	-0.143492	-0.0230539		3809	0.0212	0.6162	0.3622
Jing et al (2010)	188	188	WIRAIG	706	0	0	1	1	0	1	0	1	-9	1	1	-9	1	-9	0	0	1	-9	0	-9	1	0	1	0	-9	0	1		-0.15713	0.0734173	0.0450184	-0.109129	-0.134113		3091	0.0302	0.9632	0.0066
Jing et al (2010)	189	189	WIRAIG	2554	1	0	-9	1	0	0	0	0	1	-9	-9	-9	1	-9	-9	0	0	0	0	0	0	0	1	1	-9	0	1		0.220626	0.0208091	-0.077941	-0.101614	-0.130585		4139	0.0142	0.0094	0.976		0.017	0.0500625	0.004375	0.6875	0.132063	0.108937
Jing et al (2010)	190	190	WIRAIG	2641	1	0	1	-9	0	1	-9	0	1	1	-9	0	1	0	1	0	1	0	0	0	1	0	1	-9	0	0	1		0.0638964	-0.0570768	-0.104239	-0.138956	-0.0795256		2279	0.5644	0.0668	0.3684
Jing et al (2010)	191	191	WIRAIG	705	1	0	-9	-9	1	0	0	0	-9	1	-9	0	1	0	-9	0	1	0	0	0	0	0	1	-9	0	0	1		0.102616	-0.00547015	-0.0720668	-0.0428884	-0.0710149		2218	0.6078	0.0462	0.346
Jing et al (2010)	192	192	WIRAIG	618	0	0	-9	-9	1	1	-9	1	0	-9	1	0	1	-9	0	0	-9	-9	0	-9	1	0	1	1	-9	1	1		-0.150555	-0.00150775	0.0759519	-0.039768	-0.0618699		3261	0.0414	0.9536	0.0052
Jing et al (2010)	193	193	WIRAIG	2466	1	0	-9	1	1	-9	0	0	1	1	-9	-9	1	-9	-9	0	1	0	0	-9	0	0	1	1	0	-9	1		0.0591596	0.00103953	-0.100915	-0.0560818	-0.0264729		2334	0.5282	0.0706	0.401
Jing et al (2010)	194	194	AROUSELSHOAG	530	1	0	-9	-9	1	1	0	1	0	1	1	0	-9	1	-9	-9	-9	-9	-9	-9	1	0	1	1	-9	0	1		-0.131288	-0.0622226	-0.109232	0.102303	-0.03935		1363	0.9516	0.0432	0.005
Jing et al (2010)	195	195	AROUSELSHOAG	3709	1	0	1	1	1	1	0	1	0	1	1	0	1	1	0	0	1	0	0	0	1	0	1	0	0	0	1		-0.123256	0.00768427	-0.0889856	0.0023176	-0.0557241		385	0.9658	0.0316	0.003
Jing et al (2010)	196	196	P.SATIVUM-GEORGIA	2553	1	0	1	1	0	1	0	0	-9	0	-9	0	1	0	1	0	1	0	0	0	0	0	1	1	0	0	1		0.133707	-0.0831376	-0.0563082	-0.0693451	-0.0328259		4339	0.2486	0.0652	0.686		0.007	0.0036875	0.0049375	0.978437	0.003875	0.0023125
Jing et al (2010)	197	197	P.SATIVUM-GEORGIA	3205	1	0	1	1	0	1	0	0	0	-9	-9	-9	1	-9	-9	-9	1	0	0	0	1	0	1	1	0	-9	1		0.0536591	-0.0363921	-0.0896636	-0.0891719	-0.0376172		1644	0.9328	0.0272	0.0398
Jing et al (2010)	198	198	P.ELATIUS	617	1	0	-9	1	0	1	-9	0	-9	0	-9	0	1	0	0	0	-9	-9	1	-9	0	0	0	1	0	0	1		0.232732	0.0036804	0.00548986	0.0144603	0.0852079		4210	0.0318	0.0204	0.948		0.32	0.1795	0.029375	0.293438	0.018125	0.159375
Jing et al (2010)	199	199	P.ELATIUS	3796	1	1	0	1	0	1	-9	0	0	1	-9	0	1	0	-9	0	-9	0	1	0	1	-9	1	-9	0	1	1		0.127098	-0.088114	-0.0977601	-0.0303024	-0.146856		4361	0.2908	0.0752	0.634		0.747063	0.007	0.004875	0.0685625	0.0309375	0.1415
Jing et al (2010)	200	200	P.THEBAICUM	1860	1	0	1	-9	0	1	0	1	0	1	-9	-9	1	0	-9	0	1	0	0	0	1	0	0	-9	0	0	1		-0.00912944	0.0567445	-0.024501	0.00549198	-0.0108005		935	0.959	0.0296	0.0116
Jing et al (2010)	201	201	P.THEBAICUM	2226	1	-9	0	-9	1	1	0	1	0	-9	-9	0	1	0	0	0	1	0	0	0	1	0	1	1	0	-9	1		-0.00781148	-0.0140956	-0.0196319	0.0655831	-0.0757465		1430	0.949	0.0426	0.0082
Jing et al (2010)	202	202	THOMASLAXTONROGUE	1773	0	0	1	1	1	1	1	1	0	1	-9	-9	1	1	0	0	1	-9	0	0	1	0	0	1	0	0	1		-0.157694	-0.0196884	0.0703337	-0.0259458	0.0650948		2373	0.0168	0.9796	0.0038
Jing et al (2010)	203	203	P.SATIVUMASIATICUMGOV.	3621	1	0	0	1	1	0	0	0	0	0	-9	0	1	0	0	0	1	0	0	0	1	0	1	1	0	0	1		0.128568	-0.0151495	-0.020368	-0.0021505	-0.079621		4439	0.409	0.0914	0.4996
Jing et al (2010)	204	204	P.SATIVUMCINEREUMGOV.	1685	1	0	1	-9	1	-9	0	1	-9	1	-9	0	1	0	1	0	-9	-9	0	0	0	0	0	1	0	0	-9		-0.0150569	0.0576088	-0.0308694	0.0463467	0.0596337		1586	0.9402	0.0332	0.0266
Jing et al (2010)	205	205	P.SATIVUMIRCUTIANUMGOV.	3533	1	0	1	1	1	1	0	0	0	0	1	0	1	1	-9	0	1	0	0	0	0	0	-9	1	-9	0	1		0.0366775	-0.0386895	-0.0615794	0.00485957	0.0792377		2135	0.6814	0.0696	0.2492
Jing et al (2010)	206	206	P.SATIVUMIRCUTIANUMGOV.	1597	1	0	-9	-9	-9	1	0	0	-9	0	-9	-9	1	0	-9	0	-9	-9	0	-9	1	0	0	1	-9	-9	1		0.131977	0.100555	-0.0495207	-0.0307191	0.0873117		4435	0.4142	0.0832	0.5026		0.05825	0.10225	0.0044375	0.0609375	0.059375	0.714875
Jing et al (2010)	207	207	P.SATIVUMCHORESMICUM	3194	1	0	1	1	1	1	0	0	0	-9	-9	0	1	-9	-9	0	1	0	0	0	0	0	1	-9	0	0	1		0.0250518	-0.0534461	-0.0846079	-0.0402431	-7.01293e-05		1615	0.9372	0.0252	0.0376
Jing et al (2010)	208	208	STAMBORYJ-71	2215	1	-9	1	-9	1	0	0	1	0	-9	1	0	1	0	-9	0	1	0	0	0	0	0	0	1	0	0	1		0.02846	0.0433084	0.000344622	0.0608952	0.0390509		1950	0.8352	0.0368	0.128
Jing et al (2010)	209	209	P.SATIVUMARVENSE	3183	1	0	1	-9	1	0	0	0	-9	-9	-9	0	1	0	1	0	1	0	1	0	1	1	-9	-9	0	-9	1		0.10895	-0.0799742	-0.136888	-0.050851	0.0145842		4382	0.342	0.0764	0.5814		0.736375	0.014875	0.0261875	0.0305	0.186	0.0061875
Jing et al (2010)	210	210	LUCKNOWBONIYA	2204	0	-9	0	1	0	1	0	1	0	-9	-9	0	1	1	0	0	1	0	0	0	1	0	0	1	0	0	1		-0.0168689	0.0461247	0.149532	0.056657	-0.0323532		3030	0.0222	0.965	0.0128
Jing et al (2010)	211	211	LUCKNOWBONIYA	3172	0	0	0	1	0	1	0	1	0	1	1	0	1	1	0	0	1	0	0	0	1	0	0	1	0	0	1		-0.0266547	0.0435484	0.122965	0.0459965	-0.0230352		2836	0.023	0.9686	0.0082
Jing et al (2010)	212	212	P.SATIVUMARVENSE	3708	1	0	1	1	0	1	0	0	0	0	-9	0	1	0	0	0	1	0	1	0	1	1	-9	1	0	0	1		0.124381	-0.0835763	-0.0461994	-0.0131974	0.0212968		4323	0.1972	0.0778	0.725		0.842625	0.0034375	0.0649375	0.082125	0.0040625	0.0028125
Jing et al (2010)	214	214	P.SATIVUMARVENSE	2567	1	-9	1	1	0	-9	0	0	0	-9	-9	0	1	0	0	0	1	0	1	0	1	1	0	1	0	0	1		0.135292	-0.0186232	-0.0351548	-0.00900188	0.069783		4305	0.166	0.0704	0.7634		0.936812	0.0075	0.0141875	0.034875	0.003	0.0038125
Jing et al (2010)	215	215	ASAUJI	2578	0	-9	1	1	1	1	0	1	-9	-9	-9	0	1	0	0	0	1	0	0	0	1	0	1	-9	0	0	1		-0.120355	-0.0243224	0.0295194	-0.0609519	-0.0533546		2839	0.028	0.9684	0.004
Jing et al (2010)	216	216	KANAWARI	3546	1	0	1	1	1	1	1	0	0	1	-9	0	1	0	0	0	1	0	0	0	1	0	1	1	0	0	1		0.0084624	-0.0732222	-0.076255	-0.0792226	-0.00869497		1611	0.9374	0.0464	0.0162
Jing et al (2010)	217	217	FIELDPEA	301	1	-9	0	1	1	1	1	1	0	-9	1	0	1	-9	-9	0	1	0	0	0	1	0	1	1	0	0	1		-0.0459342	-0.102779	-0.024692	0.0697355	-0.0917831		1810	0.9042	0.0806	0.015
Jing et al (2010)	218	218	FIELDPEA-INDIA	1269	1	-9	0	1	0	0	0	1	0	-9	-9	0	1	-9	0	0	1	0	0	0	1	0	1	1	0	0	1		0.0746276	0.0229591	0.0153803	0.0655676	-0.171049		2207	0.6176	0.0818	0.301
Jing et al (2010)	219	219	FIELDPEA	290	1	-9	0	1	1	1	0	0	0	0	-9	0	1	-9	-9	0	1	0	0	0	1	0	0	1	0	1	1		0.0770095	0.0422297	-0.0184271	0.0418719	0.0570578		2172	0.6506	0.0494	0.3002
Jing et al (2010)	220	220	FIELDPEA	1258	1	-9	1	1	0	1	0	1	0	-9	-9	0	1	0	-9	0	1	0	0	0	1	0	0	1	0	1	1		0.00566109	0.0551579	-0.020416	0.0128632	0.0155945		859	0.9598	0.027	0.0132
Jing et al (2010)	221	221	FIELDPEA-INDIA	279	1	-9	0	1	1	0	0	1	0	-9	-9	0	1	-9	-9	0	1	0	0	0	1	0	1	1	0	1	-9		0.00591401	0.0307111	-0.0284	0.0850444	-0.138688		1857	0.886	0.0238	0.0898
Jing et al (2010)	222	222	FIELDPEA-INDIA	1247	0	-9	0	1	1	1	0	1	0	-9	1	0	1	0	-9	0	1	0	0	0	1	0	1	0	0	0	1		-0.0853729	-0.0251218	0.0697058	0.00873606	-0.121945		2907	0.0282	0.9674	0.0046
Jing et al (2010)	223	223	FIELDPEA-INDIA	1621	0	-9	0	1	1	-9	-9	-9	0	-9	-9	-9	1	0	-9	0	1	0	0	0	1	0	1	1	0	0	1		-0.00650688	-0.085401	0.0935707	-0.039317	-0.0922657		3130	0.027	0.9618	0.0112
Jing et al (2010)	224	224	P.FULVUM	1772	1	0	0	-9	1	0	-9	0	-9	-9	0	0	1	0	-9	0	-9	0	0	1	-9	0	-9	-9	0	-9	-9		0.218265	0.120712	-0.0887908	-0.0560691	-0.101069		4314	0.1802	0.0748	0.7454		0.0293125	0.01175	0.0041875	0.0064375	0.870188	0.07825
Jing et al (2010)	225	225	P.ABYSSINICUM	3620	-9	-9	0	-9	0	0	0	0	-9	-9	-9	0	1	0	-9	0	0	-9	0	1	1	0	0	-9	1	1	1		0.273068	0.349562	0.100619	-0.134317	-0.0490503		4130	0.012	0.011	0.9774		0.01525	0.822813	0.0065	0.0076875	0.130687	0.017
Jing et al (2010)	226	226	P.ABYSSINICUM	1684	-9	0	-9	-9	0	0	0	0	-9	-9	-9	-9	1	0	0	0	0	-9	0	1	0	0	0	1	1	-9	-9		0.315405	0.283364	0.124645	-0.14544	0.0985651		4068	0.0074	0.0076	0.985		0.0035	0.976688	0.003	0.0039375	0.007375	0.0055625
Jing et al (2010)	227	227	P.ABYSSINICUM	3532	1	-9	0	0	0	0	0	0	-9	-9	-9	0	1	0	0	0	1	-9	0	1	0	0	0	-9	1	-9	0		0.37196	0.300584	0.0210456	0.0611128	-0.0161844		4016	0.006	0.0052	0.989		0.0035625	0.984437	0.0030625	0.0029375	0.003	0.003
Jing et al (2010)	228	228	P.SATIVUM-BOLIVIA	3445	1	0	-9	-9	0	1	0	0	0	-9	-9	-9	1	-9	0	0	1	-9	0	-9	1	0	-9	1	-9	1	1		0.108132	0.0837588	-0.0608261	-0.0374704	0.0115975		1876	0.8766	0.0268	0.097
Jing et al (2010)	229	229	P.SATIVUM-MALAYA	3789	0	0	0	-9	1	1	0	1	0	1	-9	0	1	-9	0	0	1	0	0	0	1	0	1	0	0	0	1		-0.0918288	0.00845133	0.0625092	0.00768147	-0.117557		3021	0.0304	0.9652	0.0046
Jing et al (2010)	230	230	EMISERESERE	3733	1	-9	1	1	1	1	0	1	0	-9	-9	0	-9	0	-9	-9	1	0	0	0	1	0	0	1	-9	-9	-9		-0.0643203	0.0394725	-0.0584789	0.0366741	0.0735121		539	0.9636	0.0312	0.0054
Jing et al (2010)	231	231	EMITAKE	1853	1	0	1	-9	1	1	0	1	0	-9	1	0	1	-9	0	0	1	0	0	0	1	0	-9	1	0	0	1		-0.0490415	-0.00609838	-0.0338236	0.028199	0.010997		1103	0.9564	0.0392	0.0044
Jing et al (2010)	232	232	MAISHO	2116	1	-9	1	-9	1	0	1	0	0	1	-9	-9	1	-9	-9	-9	1	0	0	0	1	0	1	1	0	0	1		0.0309392	-0.0902924	-0.132883	-0.137162	-0.0541194		2061	0.7436	0.0596	0.197
Jing et al (2010)	233	233	MUKYIRA	1797	1	0	1	1	1	1	0	1	0	-9	1	0	1	0	0	0	1	0	0	0	1	0	0	1	0	0	1		-0.029582	0.0193026	-0.018803	0.0250624	0.032317		911	0.9592	0.0362	0.0044
Jing et al (2010)	234	234	P.SATIVUM-KENYA	1596	1	-9	-9	1	1	1	1	0	0	1	-9	0	1	0	0	0	1	0	0	0	1	0	1	1	0	0	1		0.0193595	-0.0748873	-0.0669451	-0.0549519	-0.0284973		1658	0.931	0.0476	0.0214
Jing et al (2010)	235	235	P.SATIVUM-ETHIOPIA	1509	1	0	1	-9	1	1	-9	1	0	1	1	0	1	-9	0	0	-9	-9	-9	-9	1	0	0	1	-9	0	1		-0.108364	0.0487969	-0.0544177	0.0424907	0.0713525		1302	0.9528	0.0424	0.0046
Jing et al (2010)	236	236	P.SATIVUM-ETHIOPIA	2741	1	0	0	1	1	1	0	1	0	1	1	0	1	0	0	0	1	0	0	0	1	0	0	1	0	-9	1		-0.0129643	0.0442819	0.00141336	0.0631339	0.00466696		1232	0.9542	0.0406	0.0054
Jing et al (2010)	237	237	P.SATIVUM-ETHIOPIA	805	1	0	1	-9	1	1	0	1	0	0	-9	0	1	1	0	0	1	0	1	0	1	0	0	1	-9	1	1		-0.0519172	0.0227995	-0.0410155	0.120216	0.0929584		2098	0.7062	0.061	0.233
Jing et al (2010)	238	238	P.SATIVUM-ETHIOPIA	2653	0	0	1	-9	1	1	0	0	-9	1	-9	0	1	0	0	0	1	0	0	0	1	0	0	1	0	-9	1		-0.0184886	0.0329073	0.0424508	-0.0940715	0.0824583		3090	0.0304	0.9632	0.0064
Jing et al (2010)	239	239	P.SATIVUM-ETHIOPIA	717	1	0	1	1	1	1	0	1	0	1	-9	0	1	0	0	0	-9	-9	-9	-9	1	0	0	1	-9	1	1		-0.0857584	0.104651	-0.0667979	0.0155881	0.0679694		196	0.9688	0.027	0.0044
Jing et al (2010)	240	240	P.SATIVUM-ETHIOPIA	2565	1	0	1	1	1	1	0	1	0	0	-9	-9	1	0	0	0	1	0	1	0	1	0	0	-9	0	-9	-9		-0.0438192	0.0209577	-0.0400271	0.0765206	0.0497232		2165	0.6534	0.0884	0.2584
Jing et al (2010)	241	241	P.HUMILE	3293	1	0	0	0	0	0	1	0	0	-9	-9	0	1	-9	-9	0	1	0	0	0	0	1	1	1	0	-9	-9		0.309546	-0.117079	-0.0193203	0.0142059	-0.174531		4034	0.0072	0.0054	0.9874		0.401	0.0388125	0.446875	0.052375	0.01475	0.046125
Jing et al (2010)	242	242	KINNAURILOCAL	629	1	0	-9	-9	1	1	-9	0	0	-9	-9	-9	1	-9	0	0	-9	-9	-9	-9	1	0	1	-9	-9	0	-9		0.0061495	-0.0326065	-0.172739	-0.057287	-0.0567274		910	0.9592	0.0262	0.0144
Jing et al (2010)	243	243	TWS-7/1	2828	1	0	1	1	1	1	1	0	0	1	-9	0	0	0	1	0	1	0	0	0	1	0	1	1	0	0	1		0.0301194	-0.170041	-0.102576	-0.0766619	0.0274131		1835	0.8956	0.0366	0.0676
Jing et al (2010)	244	244	P.SATIVUM-RUSSIA	180	1	-9	1	-9	1	1	0	0	0	0	-9	0	1	-9	-9	0	1	0	0	0	0	0	-9	1	0	0	1		0.0629071	-0.0444741	-0.0609611	-0.00729124	0.0715967		2289	0.5598	0.0792	0.3608
Jing et al (2010)	245	245	P.SATIVUM-RUSSIA	892	1	0	1	1	1	1	0	0	0	0	-9	0	1	0	-9	0	1	0	0	0	1	0	1	1	0	-9	1		0.0406504	-0.0574253	-0.0740379	-0.0569867	-0.00333925		2065	0.74	0.0522	0.2076
Jing et al (2010)	246	246	P.SATIVUM-RUSSIA	1687	1	-9	1	1	1	1	0	0	0	-9	1	0	1	0	-9	0	1	0	0	0	0	0	0	1	0	0	1		0.0460456	-0.00430464	-0.0348228	-0.00635657	0.0956448		1575	0.9412	0.0272	0.0312
Jing et al (2010)	247	247	PYARAMATAR	2028	1	-9	1	-9	0	1	0	0	0	0	-9	-9	1	0	-9	0	1	0	0	0	0	0	1	1	0	-9	1		0.143	-0.0668972	-0.0691958	-0.0656182	-0.0174711		4336	0.2444	0.0664	0.6892		0.487187	0.0065625	0.00825	0.477125	0.005	0.015625
Jing et al (2010)	248	248	MUSNNA	268	1	-9	0	0	-9	0	1	0	0	0	-9	0	1	-9	-9	0	1	0	1	0	1	1	-9	1	0	0	-9		0.292629	-0.158573	-0.0109847	0.0878229	-0.0892737		4073	0.009	0.0064	0.9846		0.4885	0.0049375	0.483375	0.0056875	0.0068125	0.0108125
Jing et al (2010)	249	249	P.ELATIUS	2740	-9	0	-9	-9	0	1	1	0	0	-9	-9	1	0	0	0	0	0	-9	0	-9	0	0	0	0	0	-9	1		0.234295	0.0483006	0.0496849	-0.130579	0.134197		4217	0.0294	0.0248	0.946		0.15425	0.55725	0.039875	0.157812	0.011875	0.0790625
Jing et al (2010)	250	250	P.JOMARDII	1236	1	0	1	1	1	0	0	0	0	0	-9	0	0	0	1	0	1	0	0	0	0	0	0	0	0	-9	1		0.156743	0.0112745	-0.0806669	-0.0291032	0.102873		4402	0.3854	0.0502	0.5644		0.151375	0.0068125	0.00925	0.82	0.0079375	0.0045
Jing et al (2010)	251	251	P.SATIVUM-ETHIOPIA	92	1	-9	0	0	0	0	1	0	0	-9	-9	0	1	0	1	0	1	0	0	0	-9	0	-9	1	0	0	1		0.251217	-0.0419579	0.010508	-0.0292505	-0.100944		4112	0.0116	0.0086	0.98		0.587313	0.013625	0.297	0.0788125	0.00825	0.015
Jing et al (2010)	252	252	P.SATIVUM-ETHIOPIA	804	1	0	-9	-9	0	0	1	0	0	0	-9	0	1	0	-9	0	-9	0	0	0	0	0	0	1	0	0	1		0.258708	0.0193525	0.0198019	-0.0433182	0.01699		4109	0.0106	0.0088	0.9804		0.0093125	0.00525	0.0155	0.955313	0.008625	0.006125
Jing et al (2010)	253	253	P.SATIVUM-ETHIOPIA	1940	1	-9	1	1	1	0	0	0	0	-9	-9	0	1	0	0	0	1	0	1	0	0	0	-9	1	0	-9	1		0.112521	-0.0229387	-0.0671201	-0.0187744	0.0597825		4416	0.3832	0.0772	0.5396		0.939375	0.0093125	0.0101875	0.032125	0.005125	0.0036875
Jing et al (2010)	254	254	P.ELATIUS	2652	1	1	0	-9	0	0	-9	0	0	0	-9	0	1	0	-9	0	1	0	0	0	1	0	0	-9	0	-9	1		0.235572	0.0938175	0.0155992	-0.0032353	-0.0529564		4200	0.025	0.0174	0.9576		0.697125	0.032125	0.01175	0.030375	0.221	0.0075625
Jing et al (2010)	255	255	P.ELATIUS	716	1	-9	-9	-9	0	0	0	0	-9	-9	-9	0	1	0	0	0	1	-9	0	1	0	0	0	-9	1	-9	-9		0.301971	0.295708	-0.0431089	-0.0364037	0.0414963		4098	0.011	0.0076	0.9816		0.004375	0.978812	0.0029375	0.0033125	0.005	0.0055625
Jing et al (2010)	256	256	MATRI	4	0	0	0	1	1	1	0	1	0	-9	-9	0	1	0	0	0	1	0	0	0	1	0	1	1	0	0	1		-0.0321049	-0.0380603	0.0774392	0.0134189	-0.0727456		2783	0.0242	0.9694	0.0058
Jing et al (2010)	257	257	H57	2821	0	-9	1	1	1	1	0	1	0	-9	-9	0	1	1	0	0	1	-9	0	0	1	0	0	1	0	0	1		-0.136128	0.0203666	0.0706554	0.00469795	0.0655837		2526	0.0238	0.9728	0.0034
Jing et al (2010)	258	258	LOCALNO44	885	0	-9	0	-9	1	1	0	1	0	1	-9	0	1	-9	-9	0	1	0	0	0	1	0	0	-9	0	0	1		-0.0872615	0.0434213	0.0950712	0.0402682	-0.0148971		2731	0.0252	0.97	0.0048
Jing et al (2010)	259	259	LOCALNO44/2A	3095	0	0	0	1	1	1	0	1	0	1	-9	-9	1	-9	0	0	1	0	0	0	1	0	0	1	0	0	1		-0.0671805	0.0343545	0.0914937	0.0356774	0.00494626		2643	0.0242	0.9712	0.0048
Jing et al (2010)	260	260	LOCALNO44/2B	1159	0	-9	0	1	1	1	0	1	0	1	-9	0	1	-9	0	0	1	0	0	0	1	0	1	1	0	0	1		-0.0850836	-0.0327579	0.0692655	0.0157831	-0.0718655		2518	0.0218	0.973	0.0052
Jing et al (2010)	261	261	P.ELATIUS	2564	0	0	0	-9	0	0	0	0	0	0	-9	0	0	0	-9	0	1	-9	0	1	0	0	0	1	0	-9	-9		0.330785	0.0439888	0.270398	-0.0131475	0.0945918		4151	0.005	0.0204	0.974		0.009375	0.458688	0.508125	0.0101875	0.0086875	0.0051875
Jing et al (2010)	262	262	P.SATIVUM-TURKEY	3308	-9	1	-9	1	-9	0	-9	-9	-9	1	-9	-9	0	-9	-9	0	1	0	0	0	-9	0	0	-9	0	-9	1		0.0422302	0.0443237	0.0513598	-0.00597521	0.0822917		4371	0.196	0.1856	0.6184		0.5225	0.0125625	0.003	0.01475	0.326125	0.121062
Jing et al (2010)	263	263	P.SATIVUM-BALKANS	628	1	0	-9	1	0	1	0	1	0	-9	-9	0	1	0	-9	0	1	-9	0	0	1	0	0	-9	0	1	1		0.0216813	0.0810269	-0.00853038	0.0410742	-0.0202161		1087	0.9566	0.027	0.0166
Jing et al (2010)	264	264	P.SATIVUM-GREECE	3807	1	0	1	1	1	0	-9	1	0	1	1	0	1	0	1	0	1	0	0	0	1	0	-9	1	0	1	1		-0.0270934	0.000404672	-0.0539511	-0.0140561	-0.0221777		1558	0.9424	0.0162	0.041
Jing et al (2010)	265	265	P.SATIVUM-GREECE	3007	1	0	1	1	1	1	0	0	0	1	-9	-9	1	-9	-9	0	0	0	0	0	-9	0	0	-9	-9	-9	0		-0.0345194	0.138372	-0.141335	-0.0940584	0.125558		2198	0.6258	0.0682	0.3056
Jing et al (2010)	266	266	P.SATIVUM-GREECE	1071	1	-9	1	1	1	-9	0	0	-9	0	-9	0	1	-9	-9	0	1	0	0	0	0	0	-9	1	0	0	1		0.0789147	-0.0222497	-0.0662206	-0.0284019	0.0588433		2361	0.5072	0.0822	0.4104
Jing et al (2010)	267	267	P.SATIVUM-GREECE	1871	1	0	1	-9	1	0	0	1	0	1	-9	0	1	0	-9	0	1	0	0	0	1	0	0	1	0	1	1		-0.00641146	0.0813277	-0.0302907	0.0112483	0.0186712		1610	0.9378	0.0172	0.0448
Jing et al (2010)	268	268	P.SATIVUM-CRETE	3719	1	0	1	1	0	1	0	1	1	1	1	-9	1	0	-9	0	0	0	0	0	1	0	1	1	0	0	1		-0.037982	0.00464961	-0.0733035	-0.0530299	-0.0932819		2227	0.5992	0.0998	0.3012
Jing et al (2010)	269	269	P.SATIVUM-GREECE	2919	1	-9	1	-9	1	0	0	1	0	1	-9	0	1	-9	-9	-9	1	0	0	0	1	0	-9	1	0	-9	1		-0.0562304	0.0520059	-0.0626001	0.00211973	-0.0312714		1650	0.932	0.024	0.044
Jing et al (2010)	270	270	P.SATIVUM-AFGHANISTAN	983	1	0	1	1	1	1	0	0	0	1	-9	0	0	-9	-9	0	-9	0	0	0	0	0	1	-9	0	0	-9		0.0282172	-0.0946847	-0.128794	-0.0432682	0.0510899		1839	0.8922	0.0204	0.087
Jing et al (2010)	271	271	P.SATIVUM-ETHIOPIA	3800	1	0	1	1	1	1	0	1	0	-9	-9	0	0	-9	0	0	1	0	1	0	1	0	1	1	0	1	-9		-0.0575962	-0.125625	-0.0953693	0.0845321	0.033578		2042	0.7616	0.0404	0.198
Jing et al (2010)	272	272	P.SATIVUM-ETHIOPIA	1864	1	-9	1	1	1	1	0	0	0	-9	1	0	1	-9	-9	0	1	0	0	0	1	0	0	1	0	-9	-9		-0.00767711	0.0231833	-0.0633481	-0.0245193	0.0947887		722	0.9614	0.0308	0.0076
Jing et al (2010)	273	273	P.SATIVUM-ETHIOPIA	2127	1	-9	1	1	1	1	0	1	0	1	-9	-9	0	-9	-9	0	1	0	0	0	1	0	-9	1	0	-9	1		-0.099356	-0.0599484	-0.0800098	0.037982	0.0594783		173	0.9694	0.0238	0.007
Jing et al (2010)	274	274	P.SATIVUM-ETHIOIA	191	1	-9	1	1	1	1	0	0	0	0	-9	0	1	-9	-9	0	1	-9	0	0	0	0	-9	1	0	0	1		0.0507932	-0.0457575	-0.0629048	-0.00744038	0.0785195		2290	0.5596	0.092	0.3484
Jing et al (2010)	275	275	P.SATIVUM-CRETE	2477	1	0	-9	-9	0	1	0	1	0	1	-9	0	1	0	0	0	1	0	0	0	1	0	0	1	0	-9	1		0.0282862	0.0603315	0.00270583	0.0373915	-0.009758		1571	0.9414	0.0438	0.0148
Jing et al (2010)	276	276	P.SATIVUM-ETHIOPIA	2039	1	-9	1	-9	1	1	1	0	0	1	-9	0	0	0	0	0	1	0	0	0	0	1	-9	1	0	-9	1		0.0795519	-0.162503	-0.0988598	-0.00897392	0.157041		4442	0.4034	0.0988	0.4978
Jing et al (2010)	277	277	P.SATIVUM-ETHIOPIA	103	0	-9	1	-9	1	1	0	1	0	1	-9	-9	1	0	-9	0	1	0	1	0	1	1	1	1	0	-9	1		-0.160236	-0.195514	0.0517946	0.0135662	-0.01902		3641	0.0274	0.7462	0.226
Jing et al (2010)	278	278	P.SATIVUM-AFGHANISTAN	1951	1	-9	1	1	1	1	1	0	-9	1	-9	0	1	-9	0	0	1	0	1	0	1	1	1	1	0	-9	1		-0.0243774	-0.208189	-0.149134	-0.0541101	0.0240426		4502	0.4862	0.1208	0.3928
Jing et al (2010)	279	279	P.SATIVUM-ETHIOPIA	15	1	0	1	1	1	1	0	1	0	1	-9	-9	1	-9	0	0	1	0	0	0	1	0	1	1	0	1	1		-0.0982222	5.13251e-05	-0.080085	-0.00776675	-0.0210119		85	0.972	0.0242	0.0036
Jing et al (2010)	280	280	P.SATIVUM-ALBANIA	1783	1	0	1	-9	0	1	0	1	0	1	-9	0	1	0	-9	0	1	0	0	0	1	0	-9	-9	0	-9	1		-0.0118017	0.032006	-0.0405377	-0.00992555	-0.042243		1264	0.9536	0.035	0.0116
Jing et al (2010)	281	281	P.SATIVUM-ETHIOPIA	2832	1	-9	1	1	0	1	0	0	1	-9	-9	0	1	-9	1	0	1	0	0	0	1	0	-9	1	0	-9	1		0.0611882	-0.00719008	-0.0862869	-0.0976719	0.0111829		4482	0.4908	0.08	0.4292
Jing et al (2010)	282	282	P.SATIVUM-ETHIOPIA	896	1	-9	-9	1	0	1	0	0	0	-9	-9	0	1	-9	0	0	1	0	0	0	1	0	0	1	0	-9	1		0.0868608	0.0523934	-0.0193873	-0.00899935	0.0329543		1813	0.9024	0.0388	0.0584
Jing et al (2010)	283	283	P.SATIVUM-ETHIOPIA	3106	1	0	0	-9	-9	1	0	1	-9	1	-9	-9	1	-9	0	0	1	0	0	0	1	0	0	-9	0	-9	1		-0.025644	0.106434	-0.00807919	0.0747341	-0.0293712		1412	0.9498	0.0422	0.0084
Jing et al (2010)	284	284	P.SATIVUM-AFGHANISTAN	1170	1	0	0	1	1	1	-9	1	0	1	-9	-9	1	-9	0	0	1	0	0	0	1	0	0	1	0	1	1		-0.0432425	0.054658	-0.0102676	0.0730046	0.0111433		524	0.9638	0.0296	0.0066
Jing et al (2010)	285	285	P.SATIVUM-AFGHANISTAN	3018	1	0	1	-9	1	1	-9	0	0	1	-9	0	0	-9	0	0	1	1	0	0	0	1	-9	1	0	-9	1		0.0634085	-0.135273	-0.102827	0.0361093	0.196533		4427	0.4028	0.076	0.521		0.903688	0.004125	0.0369375	0.04225	0.00725	0.0056875
Jing et al (2010)	286	286	P.SATIVUM-GREECE	1082	1	0	1	1	1	0	0	1	0	1	-9	0	1	0	0	0	1	0	0	0	1	0	-9	1	0	-9	1		-0.0160566	0.0436574	-0.0355194	-0.00572726	-0.0225808		1596	0.9396	0.0224	0.0382
Jing et al (2010)	287	287	P.SATIVUM-ETHIOPIA	2930	1	0	0	1	1	1	0	1	0	1	-9	-9	1	-9	0	0	1	0	0	0	1	0	0	1	0	-9	1		-0.0361199	0.0569158	-0.00658545	0.0711992	0.0052124		1343	0.952	0.0418	0.006
Jing et al (2010)	288	288	P.SATIVUM-GREECE	994	1	0	1	1	0	1	0	0	0	1	-9	0	1	-9	0	0	1	0	0	0	1	0	-9	1	0	-9	1		0.0433186	0.0202316	-0.0515209	-0.0561234	0.0107934		1537	0.944	0.0334	0.0228
Jing et al (2010)	289	289	P.SATIVUM-GREECE	3811	1	0	1	1	1	1	0	0	0	1	-9	0	1	-9	-9	0	-9	0	0	0	1	0	-9	1	0	1	1		-0.0198331	0.0189421	-0.0929752	-0.0682636	0.0471136		62	0.9728	0.02	0.0074
Jing et al (2010)	290	290	P.SATIVUM-ETHIOPIA	1875	1	0	0	-9	1	1	1	0	0	-9	-9	-9	0	-9	-9	0	1	0	0	0	0	0	-9	1	0	0	1		0.130931	-0.138457	-0.0334358	0.0689924	0.0765206		4370	0.2706	0.1104	0.619		0.878812	0.0035	0.06925	0.0345	0.006375	0.0074375
Jing et al (2010)	291	291	P.SATIVUM-ETHIOPIA	2138	1	-9	-9	1	1	1	0	1	0	1	-9	-9	1	-9	-9	0	1	0	0	0	1	0	0	1	0	-9	1		-0.0801797	0.0394972	-0.0355511	0.0445998	0.0257652		961	0.9586	0.0366	0.0046
Jing et al (2010)	292	292	P.SATIVUM-GREECE	202	1	-9	1	-9	0	1	0	1	0	1	-9	-9	1	0	1	-9	-9	0	0	0	1	0	1	1	0	0	1		-0.0315449	-0.0365546	-0.080591	-0.0356805	-0.103887		1426	0.9492	0.0344	0.0158
Jing et al (2010)	293	293	VWB051	2050	1	-9	1	-9	1	1	0	1	0	1	-9	0	1	-9	-9	0	1	0	0	0	1	0	0	1	0	-9	1		-0.0811979	0.0349861	-0.0460873	0.0248476	0.0426821		1033	0.9574	0.0384	0.0044
Jing et al (2010)	294	294	VWB068	114	1	0	1	-9	1	1	0	0	0	-9	1	0	1	-9	-9	0	1	0	-9	0	1	0	1	1	0	1	1		0.00520994	-0.0706682	-0.102377	-0.037853	0.0244676		71	0.9726	0.019	0.0082
Jing et al (2010)	295	295	P.SATIVUM-GREECE	1962	1	-9	1	1	1	1	0	1	0	1	-9	0	1	-9	-9	0	1	0	0	0	-9	0	-9	1	0	-9	1		-0.0812135	-0.00374346	-0.0555615	0.0149396	0.0160357		623	0.9628	0.0326	0.0044
Jing et al (2010)	296	296	CHEMINLONG	26	1	-9	0	1	1	1	0	0	0	-9	1	0	1	1	0	0	1	0	0	0	1	0	0	1	0	0	1		0.0313984	0.0306672	-0.0142636	0.0499851	0.0515034		1351	0.9518	0.0384	0.0102
Jing et al (2010)	297	297	THOMASLAXTON	541	-9	0	1	-9	-9	1	-9	1	0	1	-9	0	-9	1	0	0	-9	-9	-9	-9	1	0	0	-9	-9	0	1		-0.150509	0.0586783	-0.00117753	0.019574	0.0806464		3686	0.2886	0.7066	0.0046
Jing et al (2010)	298	298	DAISY	3720	1	0	-9	1	1	1	0	1	0	1	1	0	1	-9	-9	0	1	0	0	-9	1	0	1	1	-9	0	1		-0.0689124	-0.0044355	-0.0522093	0.0218811	-0.0488971		625	0.9628	0.0326	0.0046
Jing et al (2010)	299	299	PEERLESS	2843	0	0	1	-9	1	1	0	0	0	1	-9	0	1	-9	1	0	1	0	0	0	1	0	1	1	0	-9	1		-0.0442515	-0.0802373	0.00773485	-0.121087	0.00430805		3342	0.0426	0.9484	0.009
Jing et al (2010)	300	300	SUTTONSEARLYGIANT	1784	0	0	1	1	-9	1	0	1	0	1	1	0	1	1	-9	0	1	0	0	0	1	0	0	0	0	0	1		-0.131034	0.0540375	0.0484964	-0.0289234	0.00303543		2698	0.0266	0.9704	0.0032
Jing et al (2010)	301	301	TELEGRAPH	3632	1	0	0	-9	1	1	0	1	0	-9	-9	-9	1	-9	0	0	1	-9	0	-9	1	0	1	1	-9	0	1		-0.033775	0.0120515	-0.0270122	0.0922029	-0.0925908		1313	0.9526	0.039	0.0084
Jing et al (2010)	302	302	HUNDREDFOLD	907	0	-9	1	1	1	1	0	1	0	1	-9	0	1	-9	0	0	1	0	0	0	1	0	0	1	0	0	1		-0.114337	0.0233464	0.0496374	-0.0187841	0.0431617		2535	0.0242	0.9726	0.0032
Jing et al (2010)	303	303	GRADUS	1696	0	0	1	1	1	1	0	1	0	1	1	0	1	1	-9	0	-9	-9	0	0	1	0	0	-9	0	0	1		-0.172436	0.0444249	0.041481	-0.0244782	0.0468901		2814	0.028	0.9688	0.0032
Jing et al (2010)	304	304	SELECTEDDUKEOFALBANY	3117	1	0	1	1	-9	1	0	1	-9	-9	-9	-9	1	-9	-9	0	1	-9	0	0	-9	0	1	1	0	-9	1		-0.056176	-0.0308663	-0.0678548	0.00985198	-0.0377546		694	0.962	0.0314	0.0068
Jing et al (2010)	305	305	FELTHAMFIRST	3544	0	0	-9	1	1	1	-9	1	0	-9	-9	-9	1	-9	0	0	1	-9	-9	-9	1	0	0	-9	-9	0	-9		-0.178145	0.0681384	0.124661	0.028637	0.0368262		2629	0.023	0.9714	0.0054
Jing et al (2010)	306	306	MARKETGEM	1181	0	0	1	-9	-9	1	0	1	0	1	-9	-9	1	-9	-9	0	1	0	0	0	1	0	0	1	0	0	1		-0.0825092	0.0164374	0.0644219	-0.0219885	0.0280952		2545	0.0236	0.9724	0.0042
Jing et al (2010)	307	307	PILOT	1608	0	0	-9	1	-9	1	0	1	0	-9	-9	-9	1	-9	-9	0	1	-9	-9	-9	1	0	0	1	-9	0	1		-0.0770734	0.0322144	0.122474	0.033884	0.0207374		2591	0.0224	0.9718	0.0058
Jing et al (2010)	308	308	KELVEDONTRIUMPH	3029	0	0	1	-9	1	1	0	1	0	1	-9	0	1	-9	-9	0	1	0	0	0	-9	0	0	1	0	0	-9		-0.0931076	0.0164491	0.0672803	-0.00141657	0.0554401		2936	0.029	0.9668	0.004
Jing et al (2010)	309	309	IMPROVEDHARBINGER	3456	0	0	-9	-9	0	1	0	1	0	1	1	0	1	-9	-9	0	1	-9	-9	-9	1	0	0	1	-9	0	1		-0.0437906	0.045097	0.134881	0.0318021	0.0042869		2854	0.0206	0.9684	0.0108
Jing et al (2010)	310	310	ONWARD	1520	0	0	1	-9	1	1	-9	0	0	1	1	-9	1	-9	0	0	1	-9	0	-9	1	0	1	1	-9	0	1		-0.0818312	-0.0562839	0.021973	-0.146026	0.0258924		3183	0.034	0.959	0.0068
Jing et al (2010)	311	311	GRADUS	1093	0	0	1	1	1	1	0	1	0	1	-9	0	1	-9	-9	0	1	0	0	0	1	0	0	1	0	0	1		-0.0972999	0.00689705	0.0458728	-0.0205707	0.0350685		2634	0.025	0.9712	0.0038
Jing et al (2010)	312	312	ACHIEVEMENT	2752	1	-9	1	1	1	1	0	1	0	1	1	0	1	0	1	0	1	0	0	0	1	0	1	1	0	-9	1		-0.0817675	-0.051848	-0.0724006	-0.00602912	-0.029002		505	0.964	0.0322	0.004
Jing et al (2010)	313	313	DUKEOFALBANY	816	1	0	1	1	1	1	0	1	0	1	1	0	1	-9	0	0	1	-9	0	0	-9	0	1	1	-9	0	-9		-0.0941013	-0.0114363	-0.0632493	0.0326366	-0.00322231		759	0.9612	0.0352	0.0038
Jing et al (2010)	314	314	SUTTONSHUNDREDFOLD	2664	0	0	1	-9	1	1	0	1	-9	1	-9	-9	1	1	1	0	1	0	0	0	1	0	0	1	0	-9	1		-0.161163	0.0193421	0.0557861	-0.0233057	0.0617637		2632	0.0252	0.9712	0.0038
Jing et al (2010)	315	315	GLADSTONE	2941	1	0	1	1	1	1	0	0	0	1	-9	0	1	-9	0	0	1	0	0	0	1	0	1	1	0	-9	1		-0.0124972	-0.0215561	-0.080966	-0.056581	0.003888		231	0.9682	0.0258	0.0056
Jing et al (2010)	316	316	LITTLEMARVEL	1005	0	-9	0	-9	1	1	0	1	0	1	-9	-9	1	-9	-9	0	1	0	0	0	1	0	1	1	0	0	1		-0.103276	-0.0559302	0.0787925	0.0242438	-0.0846247		2840	0.0258	0.9684	0.0054
Jing et al (2010)	317	317	FILLBASKET	3822	0	0	1	-9	1	1	1	1	0	1	1	0	1	0	-9	0	1	0	0	0	1	0	-9	1	0	0	1		-0.097794	-0.0753366	0.0518671	-0.0448978	0.00140234		2386	0.018	0.978	0.0044
Jing et al (2010)	318	318	AMERICANWONDER	1886	0	0	0	1	0	1	0	1	0	1	-9	-9	1	1	0	0	1	0	0	0	1	0	0	1	0	0	1		-0.0314603	0.0519305	0.130157	0.0423926	-0.0278755		2738	0.0196	0.97	0.0104
Jing et al (2010)	319	319	PERFECTEDFREEZER-70A	2149	0	-9	1	1	1	1	1	1	0	1	-9	-9	0	-9	-9	0	1	0	0	0	1	0	0	1	0	-9	1		-0.147916	-0.10388	0.0680159	-0.019399	0.122368		3243	0.0308	0.9554	0.0138
Jing et al (2010)	320	320	WYOLA	213	1	-9	1	1	1	1	0	0	0	1	-9	0	1	-9	-9	0	1	0	0	0	-9	0	1	1	0	0	1		-0.00779949	-0.054386	-0.0846	-0.0498153	0.00732934		629	0.9626	0.0296	0.008
Jing et al (2010)	321	321	ALASKA	2061	0	-9	0	-9	1	-9	0	1	0	1	-9	-9	-9	-9	0	0	1	0	0	0	1	0	0	1	0	0	1		-0.0516727	0.0352238	0.127655	0.0664138	0.0177373		2655	0.0224	0.971	0.0066
Jing et al (2010)	322	322	CHENILLE	125	1	-9	0	1	1	0	0	0	0	1	1	0	1	-9	-9	0	1	0	0	0	1	0	0	1	0	1	1		0.0733716	0.0874295	-0.0210663	0.0202116	0.032746		1916	0.8594	0.0242	0.1162
Jing et al (2010)	323	323	UNICA	1973	1	-9	0	1	1	-9	0	1	0	1	-9	-9	0	-9	0	0	1	0	0	0	1	0	-9	1	0	-9	1		-0.0182875	-0.00477706	-0.0229009	0.110815	-0.00165669		1236	0.954	0.0278	0.018
Jing et al (2010)	324	324	LAXTONSPROGRESS	728	0	0	-9	1	1	1	0	1	0	1	-9	-9	1	-9	-9	0	1	-9	0	-9	-9	0	0	1	-9	0	1		-0.110194	0.0603543	0.0867901	0.0151011	0.0449723		2756	0.0256	0.9698	0.0044
Jing et al (2010)	325	325	PIONEER	2576	0	0	1	1	1	1	0	1	0	1	-9	0	1	0	-9	0	1	0	0	0	1	0	0	1	0	0	1		-0.0753657	0.00671475	0.0484876	-0.0256067	0.0307751		2842	0.0284	0.9684	0.0036
Jing et al (2010)	326	326	ONWARD	37	0	-9	1	1	1	1	1	0	0	1	1	0	1	-9	-9	0	1	0	0	0	1	0	0	1	0	0	1		-0.0589699	-0.0525983	0.0476366	-0.10745	0.0932712		2834	0.0234	0.9686	0.008
Jing et al (2010)	327	327	ONWARD	2854	0	0	-9	1	1	1	1	0	0	1	1	0	1	-9	0	0	1	0	0	0	1	0	1	1	0	-9	1		-0.0372721	-0.0900398	0.0374415	-0.0991003	-0.0128393		2977	0.0252	0.966	0.009
Jing et al (2010)	328	328	P.SATIVUM-ETHIOPIA	918	1	-9	-9	1	0	1	0	0	1	-9	-9	0	1	-9	1	0	1	0	0	0	-9	0	1	1	0	0	1		0.107065	-0.0647039	-0.0672644	-0.0593323	-0.0759464		4308	0.1866	0.0592	0.7544		0.30775	0.005125	0.0033125	0.571188	0.0044375	0.108187
Jing et al (2010)	329	329	PILOT	3613	0	0	-9	1	-9	1	0	1	-9	1	-9	-9	1	1	-9	0	1	0	0	0	1	0	0	1	0	0	1		-0.102019	0.0345905	0.085395	0.0059638	0.0101297		2466	0.0218	0.9742	0.0038
Jing et al (2010)	330	330	PEERLESSROGUE	1677	0	-9	1	1	1	1	0	0	0	1	-9	-9	1	-9	-9	0	1	0	0	0	1	0	1	1	0	0	1		-0.0766838	-0.0765012	0.00796772	-0.120431	0.00968508		3292	0.0402	0.9526	0.0072
Jing et al (2010)	331	331	ACHIEVEMENT	3437	1	0	1	1	1	-9	0	1	0	1	-9	-9	1	0	-9	0	1	0	0	0	1	0	1	1	0	0	1		-0.0472367	-0.0250882	-0.0555713	-0.0120902	-0.0475247		440	0.965	0.0304	0.0048
Jing et al (2010)	332	332	HUNDREDFOLD	1501	0	0	1	1	1	1	0	1	1	1	1	-9	1	-9	1	0	1	0	0	0	1	0	0	1	0	0	1		-0.143796	0.00910257	0.059277	-0.0344227	0.050541		3521	0.0212	0.876	0.1024
Jing et al (2010)	333	333	KELVEDONTRIUMPH	640	0	0	-9	-9	1	1	0	1	0	-9	1	-9	1	-9	-9	0	-9	-9	0	-9	1	0	0	1	-9	0	1		-0.126668	0.0748297	0.105796	0.0176798	0.0455056		2614	0.0236	0.9714	0.0048
Jing et al (2010)	334	334	FELTHAMFIRST	3261	0	0	1	1	1	1	0	0	0	1	-9	-9	1	-9	0	0	1	0	0	0	1	0	0	1	0	0	1		-0.041624	0.0156224	0.0392127	-0.0810974	0.0801966		3196	0.0348	0.9586	0.0066
Jing et al (2010)	335	335	SUTTONSEARLYGIANTROGUE	2488	0	0	0	-9	1	1	0	1	0	-9	1	0	1	1	1	0	1	0	0	-9	1	0	0	0	-9	0	1		-0.108387	0.0872235	0.121737	0.0627266	-0.0434189		2809	0.026	0.9688	0.0052
Jing et al (2010)	336	336	PURPLEPODDED	1325	1	0	1	1	1	1	0	1	-9	1	1	-9	1	-9	-9	0	1	0	0	0	1	0	0	-9	0	0	-9		-0.123103	0.0651761	-0.0611953	0.0145814	0.0339198		970	0.9586	0.0376	0.0036
Jing et al (2010)	337	337	METEOR	3085	0	0	1	1	1	-9	0	1	0	1	-9	-9	1	0	0	0	1	0	0	0	1	0	1	1	0	-9	1		-0.0899527	-0.0143546	0.0337452	-0.0601369	-0.0411699		2871	0.028	0.968	0.0042
Jing et al (2010)	338	338	SUGARPEA(FOGWILLS)	1149	1	0	1	-9	1	1	0	1	0	1	1	0	1	0	0	0	1	0	0	0	1	0	0	1	0	0	-9		-0.0464397	0.0394678	-0.024925	0.0284679	0.0396347		1393	0.9504	0.0458	0.0038
Jing et al (2010)	339	339	SUGARPEA(DOBBIES)	2645	-9	-9	1	-9	0	1	0	1	0	1	-9	-9	1	1	-9	0	1	0	0	0	1	0	1	1	0	-9	1		-0.101041	-0.0365965	-0.0090326	-0.029208	-0.0718199		3807	0.375	0.6166	0.0084
Jing et al (2010)	340	340	CARTERSDWARFSUGAR	709	1	-9	1	1	1	1	0	1	0	1	-9	0	1	-9	0	0	1	0	0	0	1	0	0	1	0	0	1		-0.074572	0.0354766	-0.0374723	0.0209724	0.0364983		981	0.9584	0.0376	0.004
Jing et al (2010)	341	341	CHEMINLONGUE	2469	1	-9	0	-9	-9	1	0	1	-9	1	-9	-9	1	-9	0	0	1	0	0	0	1	0	0	1	0	-9	1		-0.024363	0.0919493	0.000277773	0.0920941	-0.0086682		1517	0.9454	0.045	0.0098
Jing et al (2010)	342	342	CEFALONIA	3631	1	0	1	-9	0	1	0	1	0	1	1	0	1	0	-9	0	1	0	0	0	1	0	0	1	0	0	1		0.00596503	0.0313982	-0.00914269	0.0181423	0.00752661		1407	0.95	0.0402	0.01
Jing et al (2010)	343	343	ONWARD	533	0	-9	1	1	1	1	1	0	0	1	-9	-9	1	-9	0	0	1	0	0	0	1	0	1	1	0	0	1		-0.0783833	-0.116715	0.0186414	-0.153213	0.0065724		3022	0.0254	0.9652	0.0094
Jing et al (2010)	344	344	SERPETTE	2293	1	-9	1	1	0	1	0	0	0	1	-9	-9	1	-9	0	0	1	0	0	0	1	0	1	0	0	0	1		0.00962052	0.0186496	-0.111165	-0.102604	-0.0744993		931	0.959	0.0256	0.0154
Jing et al (2010)	345	345	GLADSTONE	357	1	-9	1	1	1	1	0	0	0	1	-9	0	1	-9	0	0	1	0	0	0	1	0	1	1	0	0	1		-0.0196096	-0.0327229	-0.0829189	-0.0546995	0.00300425		86	0.972	0.0216	0.0062
Jing et al (2010)	346	346	GIULLIVERT	2117	1	-9	1	1	0	1	0	0	0	1	1	0	-9	0	-9	0	1	0	0	0	1	0	1	1	0	-9	1		0.0536489	-0.0572727	-0.0745407	-0.0682409	-0.00703737		1459	0.948	0.0256	0.0258
Jing et al (2010)	347	347	KELVEDONWONDER	181	0	-9	-9	1	0	1	0	1	-9	1	-9	0	1	0	0	0	1	0	0	0	1	0	0	1	0	0	1		-0.0260866	0.0515128	0.104341	-0.0125464	-0.0133008		2813	0.0216	0.9688	0.0094
Jing et al (2010)	348	348	CHEMINLONGTARDIF	3624	1	-9	1	-9	-9	1	0	1	-9	1	-9	-9	1	0	1	0	1	0	0	0	1	0	-9	-9	0	0	-9		-0.0849303	0.0248684	-0.0795572	-0.0100027	-0.0392834		725	0.9614	0.033	0.0058
Jing et al (2010)	349	349	KELVEDONTRIUMPH	1688	0	-9	1	1	1	1	0	1	0	1	1	-9	1	-9	1	0	1	0	0	0	1	0	0	1	0	-9	-9		-0.173277	0.010386	0.0533402	-0.0205556	0.0683128		2846	0.0278	0.9684	0.0036
Jing et al (2010)	350	350	ROIDESCONSERVES	3448	1	0	0	1	-9	1	0	0	-9	1	-9	-9	1	0	0	0	1	0	0	0	1	0	1	1	0	0	1		0.0660807	-0.0112492	-0.0367433	-0.0177743	-0.0595339		1280	0.9532	0.029	0.0174
Jing et al (2010)	351	351	SCOUT	1512	0	0	1	1	-9	1	0	1	-9	1	-9	-9	1	0	-9	0	1	0	0	0	1	0	0	1	0	-9	1		-0.0829646	0.0373047	0.0583404	-0.0462236	0.0269318		2773	0.026	0.9694	0.0044
Jing et al (2010)	352	352	EARLYFREEZER	3272	0	-9	1	-9	0	1	0	1	0	1	-9	0	1	-9	-9	0	1	0	0	0	1	0	0	1	-9	-9	-9		-0.0869156	0.0718769	0.0997413	-0.0327769	0.0270544		3034	0.0264	0.965	0.0084
Jing et al (2010)	353	353	CHEMINLONGHATIF	1336	1	0	0	1	1	1	0	0	-9	1	-9	-9	1	-9	0	0	1	0	0	0	1	0	0	-9	0	-9	1		0.014212	0.0828329	-0.0407579	0.00557146	0.0269047		993	0.958	0.0302	0.012
Jing et al (2010)	354	354	GLOIREDEQUIMPER	3096	1	0	0	-9	1	1	0	1	0	1	-9	-9	1	1	0	0	1	0	0	0	1	0	0	-9	0	-9	1		-0.0672835	0.0882571	-0.0178157	0.0966537	-0.00500214		1474	0.9474	0.0474	0.0054
Jing et al (2010)	355	355	CHEMINLONG	1160	1	0	-9	1	1	1	0	1	-9	1	-9	0	1	0	-9	0	1	0	0	0	1	0	0	1	0	0	1		-0.0298669	0.0321816	-0.018897	0.0306656	0.00949579		1127	0.956	0.0392	0.005
Jing et al (2010)	356	356	TRIOMPHEDEMANINET	2656	1	-9	0	1	-9	1	0	1	0	1	1	-9	1	1	0	-9	1	0	0	0	1	0	0	1	0	-9	1		-0.0581888	0.084824	-0.00863629	0.102905	-0.002298		1534	0.9444	0.05	0.0058
Jing et al (2010)	357	357	SURPRODUCTION	720	1	-9	0	1	1	1	0	1	0	1	-9	-9	1	-9	-9	0	1	0	0	0	1	0	0	1	0	0	1		-0.0477823	0.0361695	-0.00719101	0.0822329	0.00176638		1500	0.9462	0.0474	0.0064
Jing et al (2010)	358	358	RAFALE	2480	1	-9	0	-9	-9	1	0	0	0	1	-9	-9	1	1	0	0	1	0	0	0	1	0	0	1	0	-9	1		0.048098	0.0711094	-0.0222693	0.037019	0.0447019		1463	0.948	0.0366	0.0156
Jing et al (2010)	359	359	CHEMINLONGDEMIHATIF	544	1	-9	1	1	1	1	0	1	0	1	-9	-9	1	-9	1	0	1	0	0	0	1	0	0	1	0	0	1		-0.0942851	0.00624771	-0.0520377	0.0229611	0.0395549		517	0.964	0.0318	0.004
Jing et al (2010)	360	360	ROIDESCONSERVES	2304	1	-9	0	1	1	1	0	1	0	1	-9	-9	1	0	1	0	1	0	0	0	1	0	-9	1	0	0	1		-0.0347221	-0.0142659	-0.0209256	0.0607828	-0.0417067		1451	0.9484	0.0438	0.008
Jing et al (2010)	361	361	TELEFONEDETREPAR	368	0	-9	1	1	1	1	1	0	0	1	-9	0	1	1	-9	0	1	0	0	0	1	0	0	1	0	0	1		-0.072099	-0.0513552	0.0475136	-0.115089	0.100029		2657	0.0208	0.971	0.008
Jing et al (2010)	362	362	EAN44163	2128	1	-9	0	1	1	1	0	0	0	1	-9	-9	1	0	0	0	1	0	0	0	1	0	0	1	0	0	1		0.0432561	0.0406005	-0.0163712	0.0140106	0.0350648		1133	0.9558	0.0312	0.0126
Jing et al (2010)	363	363	LINCOLN	192	1	-9	-9	-9	-9	1	0	1	0	1	-9	0	1	1	0	0	1	0	0	0	1	0	1	1	0	0	1		-0.0554247	-0.0163303	-0.0438292	0.0442027	-0.0659961		1242	0.954	0.0416	0.0044
Jing et al (2010)	364	364	DEOBIDOS	3635	0	0	1	1	-9	1	0	1	-9	1	1	-9	1	0	-9	0	1	0	0	0	1	0	1	0	0	0	1		-0.128595	-0.00827546	0.0216427	-0.081485	-0.0892136		2964	0.0304	0.9662	0.0034
Jing et al (2010)	365	365	CLAMARTATROISGOUSSES	1699	0	0	1	1	0	1	0	1	0	1	-9	-9	1	0	0	0	1	0	0	0	1	0	0	1	0	0	1		-0.0356796	0.0346326	0.0798426	-0.0366757	0.00936991		2970	0.026	0.9662	0.0078
Jing et al (2010)	366	366	MARVILLADAAMERICA	3459	0	0	1	-9	1	1	0	0	-9	1	-9	0	1	0	-9	0	1	0	0	0	1	0	1	1	0	0	1		-0.0259636	-0.060049	0.0174278	-0.119047	-0.000317968		3269	0.0386	0.9534	0.0076
Jing et al (2010)	367	367	TELEFONEANA	1523	0	0	1	1	1	1	0	1	-9	1	1	-9	1	0	1	0	1	0	0	0	1	0	0	1	0	-9	1		-0.115776	0.0102269	0.0494069	-0.0365289	0.0475651		2974	0.0302	0.966	0.0036
Jing et al (2010)	368	368	SABEL	3283	0	0	0	1	1	1	0	1	0	1	-9	-9	0	0	1	0	1	0	0	0	1	0	0	1	0	-9	1		-0.0371423	-0.0358016	0.104555	0.0561494	0.047842		3448	0.0462	0.9306	0.0232
Jing et al (2010)	369	369	CHICHARA	1347	1	0	1	1	1	1	0	1	0	1	-9	-9	1	-9	1	0	1	0	0	0	1	0	-9	1	0	0	1		-0.084011	-0.0273732	-0.0596302	0.00657394	0.00120162		755	0.9612	0.0342	0.0044
Jing et al (2010)	371	371	POISGRISDEPRINTEMPS	3107	0	0	-9	-9	0	1	0	0	-9	1	1	-9	1	0	-9	0	1	0	0	0	0	0	-9	1	0	-9	1		0.0757906	-0.012187	0.101657	-0.0819678	0.0211452		3612	0.0324	0.7672	0.2002
Jing et al (2010)	372	372	POISGRISD'HIVER	1171	1	0	-9	1	-9	1	-9	1	0	1	-9	-9	1	0	-9	0	1	0	-9	0	0	0	0	-9	0	0	1		0.00532544	0.000723718	-0.0058763	0.0732447	0.00915052		1595	0.9398	0.0336	0.0266
Jing et al (2010)	373	373	CASUSA	2667	-9	-9	-9	-9	-9	1	0	1	-9	1	-9	0	0	0	-9	0	1	0	0	0	1	0	0	0	0	-9	1		-0.0512157	0.0520716	0.0156799	0.0394846	0.0208176		2021	0.7774	0.2112	0.0112
Jing et al (2010)	374	374	DABEIRA	731	0	-9	1	1	-9	1	0	1	0	-9	-9	0	1	0	0	0	1	0	0	0	1	0	0	1	0	0	-9		-0.0576855	0.0312917	0.0818409	-0.0218712	0.029132		2819	0.0262	0.9688	0.0046
Jing et al (2010)	375	375	MEIAPALHANACIONAL	2491	0	0	-9	1	-9	1	0	1	-9	1	1	-9	1	0	0	0	1	0	0	0	1	0	0	1	0	0	1		-0.0547788	0.0385907	0.0794709	-0.00303543	0.0109279		2848	0.0276	0.9684	0.0042
Jing et al (2010)	376	376	LINCOLN	555	1	-9	1	1	1	1	0	1	0	1	-9	0	1	-9	0	0	1	0	0	0	1	0	1	1	0	0	1		-0.0882319	-0.024953	-0.0636986	0.00164003	-0.0269567		436	0.965	0.031	0.004
Jing et al (2010)	377	377	MARMA	2315	1	-9	1	1	-9	1	0	1	0	1	-9	-9	1	0	1	0	1	0	0	0	1	0	1	1	0	-9	1		-0.0637849	-0.044871	-0.0740072	-0.0190016	-0.0529033		309	0.9666	0.0282	0.0054
Jing et al (2010)	378	378	HERO	379	1	-9	-9	-9	0	1	0	1	0	1	-9	-9	1	0	0	0	1	0	0	0	1	0	1	1	0	0	1		0.00358763	-0.00726548	-0.0256503	0.022788	-0.0915216		1480	0.947	0.0388	0.0144
Jing et al (2010)	379	379	WEITOR	2139	1	-9	-9	1	1	1	0	1	0	1	-9	-9	-9	0	0	0	1	0	0	0	1	0	0	1	-9	-9	1		-0.0527293	0.044524	-0.0327111	0.0550993	0.0492938		844	0.96	0.035	0.005
Jing et al (2010)	380	380	VALOR	203	1	-9	-9	1	-9	1	0	0	-9	1	-9	-9	1	0	1	0	1	0	-9	0	1	0	0	1	0	1	1		0.0535023	0.0279234	-0.0615093	-0.0242802	0.0706645		370	0.9658	0.0184	0.0156
Jing et al (2010)	381	381	DA265	3646	-9	0	-9	1	-9	0	0	1	-9	-9	-9	0	1	0	-9	0	1	0	0	0	1	0	0	-9	0	0	1		0.0214193	0.0838688	0.0603258	0.00896249	-0.0471778		2150	0.6668	0.2302	0.1028
Jing et al (2010)	382	382	DA1608	1710	0	0	-9	1	-9	1	0	1	0	1	-9	-9	1	0	0	0	1	0	0	0	1	0	0	1	0	0	1		-0.0397373	0.0315841	0.0763463	-0.00505374	0.00535399		2689	0.0248	0.9706	0.0044
Jing et al (2010)	383	383	ALMA	3470	0	0	-9	1	-9	1	0	1	-9	1	1	-9	1	0	-9	0	1	0	0	0	-9	0	0	1	0	0	1		-0.0421896	0.0218212	0.088499	0.00656991	0.0162074		2461	0.0214	0.9742	0.0044
Jing et al (2010)	384	384	ELWY	1534	0	0	1	1	-9	1	0	1	0	1	-9	-9	1	0	1	0	1	0	0	0	1	0	1	1	0	-9	1		-0.0861774	-0.0602668	0.0331696	-0.0680991	-0.0520684		3102	0.0322	0.963	0.005
Jing et al (2010)	385	385	HONEY	3294	0	0	-9	1	1	1	-9	1	0	1	-9	-9	1	0	-9	0	1	0	0	0	1	0	0	1	0	-9	1		-0.0827806	-0.000477595	0.0657732	-0.0132418	0.0210779		2550	0.0232	0.9724	0.0044
Jing et al (2010)	387	387	VENUS	1358	0	0	-9	-9	0	1	0	1	0	1	-9	-9	1	1	0	0	1	0	0	0	1	0	0	1	0	0	1		-0.0498464	0.0484951	0.111936	0.0156429	-0.00264238		2706	0.022	0.9704	0.0078
Jing et al (2010)	388	388	URGENTA	3118	0	0	-9	1	-9	1	0	1	-9	1	-9	-9	1	1	0	0	1	0	0	0	0	0	0	-9	0	-9	1		-0.0974913	0.0874094	0.104729	0.0272727	0.0271545		3125	0.0244	0.962	0.0136
Jing et al (2010)	389	389	ENGLISHWONDER	1182	0	-9	-9	1	1	1	0	1	0	1	-9	-9	1	0	1	0	1	0	0	0	1	0	0	1	0	0	1		-0.0893161	-0.00352506	0.0731232	-0.000795733	0.0195749		2533	0.022	0.9728	0.0052
Jing et al (2010)	391	391	CANNER99GS	2678	1	-9	-9	1	-9	1	0	1	-9	1	-9	-9	1	0	1	0	1	0	0	0	1	0	0	1	-9	0	1		-0.0358707	0.0492087	-0.0246954	0.0411219	0.00170926		1245	0.9538	0.0386	0.0076
Jing et al (2010)	392	392	DOUBLEONE	742	1	-9	0	1	0	1	0	1	0	1	-9	-9	1	-9	0	0	1	0	0	0	1	0	0	1	0	0	-9		0.00887468	0.0835812	0.0210026	0.0932645	-0.0305225		1643	0.933	0.045	0.0222
Jing et al (2010)	393	393	SHARPES777	2502	-9	-9	-9	1	-9	1	0	1	-9	1	-9	-9	-9	0	1	0	1	0	0	0	0	0	-9	1	0	0	1								2332	0.5326	0.4282	0.0392
Jing et al (2010)	394	394	KELVEDONWONDER	566	0	-9	-9	-9	-9	1	0	1	-9	1	-9	-9	1	-9	1	0	1	0	0	0	-9	0	-9	1	0	-9	1		-0.1028	-0.0173711	0.0900057	-0.0064638	-0.0283367		2948	0.027	0.9666	0.0068
Jing et al (2010)	395	395	VITALIS	2326	1	-9	-9	1	0	1	0	1	0	1	-9	-9	1	0	0	0	1	0	0	0	1	0	1	1	0	0	1		-0.0039772	-0.00838855	-0.0272901	0.0157372	-0.0867261		1379	0.9512	0.0364	0.0124
Jing et al (2010)	396	396	NEWLINEPERFECTION	390	0	-9	-9	-9	0	1	0	0	0	1	-9	-9	1	0	0	0	1	-9	0	0	0	0	1	0	0	0	1		0.0587734	-0.00539714	0.0774469	-0.12491	-0.0907693		3613	0.0432	0.7672	0.1892
Jing et al (2010)	397	397	SUTTONSLITTLEMARVEL	2150	0	-9	-9	1	1	1	-9	1	0	1	-9	-9	-9	0	1	0	1	0	0	0	1	0	1	1	0	-9	1		-0.120474	-0.139436	0.0431923	-0.0312915	-0.0431247		2910	0.027	0.9674	0.0056
Jing et al (2010)	398	398	FELTHAMFIRST	214	0	-9	-9	1	1	1	0	1	0	1	-9	-9	1	1	0	0	1	0	0	0	1	0	0	1	0	0	1		-0.135837	0.0325041	0.0739283	0.0201831	0.0373278		2423	0.021	0.9758	0.0034
Jing et al (2010)	399	399	CENNIA	2909	0	0	-9	-9	-9	1	1	-9	-9	1	-9	0	1	0	0	0	1	-9	0	0	1	0	0	1	0	-9	1		-0.0113365	0.00975848	0.10279	-0.0649596	0.0363985		2468	0.0178	0.9742	0.0076
Jing et al (2010)	400	400	FAMOUS	973	1	0	0	1	1	1	0	1	0	1	-9	-9	1	1	1	0	1	0	0	0	1	0	1	1	0	0	-9		-0.0725465	-0.0457891	-0.0439549	0.0802412	-0.0877157		1175	0.9552	0.0384	0.007
Jing et al (2010)	401	401	FROSTY	3790	0	0	-9	-9	0	1	0	1	0	1	-9	-9	1	0	1	0	1	0	0	0	1	0	1	1	0	0	-9		-0.0294386	-0.0575526	0.0918307	-0.0373855	-0.113393		3251	0.0312	0.9548	0.0142
Jing et al (2010)	402	402	JADE	1854	0	0	-9	1	-9	1	1	1	-9	1	1	-9	1	0	0	0	1	0	0	0	1	0	1	-9	0	0	1		-0.0976551	-0.0629399	0.0649719	-0.0596658	-0.106455		2450	0.02	0.9748	0.0054
Jing et al (2010)	403	403	FRAZER	3702	0	0	-9	-9	0	1	0	1	0	1	1	-9	1	0	-9	0	1	0	0	0	1	0	1	1	0	0	1		-0.03005	-0.0452716	0.0807952	-0.0236331	-0.0881858		3081	0.0268	0.9636	0.0094
Jing et al (2010)	404	404	MIDFREEZER	1766	0	0	-9	-9	1	1	0	1	0	1	-9	-9	1	1	0	0	1	0	0	0	1	0	1	0	0	0	1		-0.159723	0.0025848	0.0361261	-0.01732	-0.0938787		2798	0.0276	0.969	0.0034
Jing et al (2010)	405	405	WITHAMWONDERDWARF	3614	0	0	-9	1	1	1	0	-9	0	1	-9	-9	1	0	1	0	1	0	0	0	-9	0	0	1	0	0	1		-0.0211281	-0.0119054	0.0687749	-0.0250992	0.0410471		3028	0.029	0.965	0.0062
Jing et al (2010)	406	406	SMALLSIEVEFREEZER	1678	1	0	-9	1	1	1	0	1	0	1	1	-9	1	0	0	0	1	0	0	0	1	0	1	1	0	-9	1		-0.054217	-0.0135544	-0.0444216	0.0203789	-0.0370636		749	0.9612	0.0348	0.0042
Jing et al (2010)	407	407	VICTORYFREEZER	1941	0	-9	-9	-9	1	1	0	1	0	1	1	0	1	0	0	0	1	0	0	0	1	0	1	-9	0	-9	1		-0.11104	-0.0113523	0.0391477	-0.0203766	-0.0586013		2954	0.0296	0.9664	0.004
Jing et al (2010)	408	408	MULTIFREEZER-102	5	0	-9	-9	1	1	1	0	0	0	1	1	-9	1	0	0	0	1	0	0	0	1	0	0	1	0	0	1		-0.0199766	0.0152981	0.0609171	-0.0520185	0.0672483		3161	0.0332	0.9602	0.0064
Jing et al (2010)	409	409	BIGBEN	2822	0	-9	-9	-9	-9	1	0	1	0	1	1	-9	1	0	0	0	1	0	0	0	0	0	1	1	0	-9	1		-0.0494735	-0.0370844	0.0858177	0.0107316	-0.0430115		3367	0.0358	0.9468	0.0176
Jing et al (2010)	410	410	SLEAFORDSURPRISE	886	1	-9	-9	1	0	1	0	1	0	1	1	-9	1	1	0	0	1	0	0	0	1	0	0	1	0	0	1		-0.0364734	0.0580459	-0.00634782	0.0688035	0.00313156		1555	0.9428	0.0496	0.0078
Jing et al (2010)	411	411	COBRI	2734	1	-9	-9	1	1	1	0	1	0	1	1	-9	1	0	1	0	1	0	0	0	1	0	1	1	0	-9	1		-0.0757018	-0.05016	-0.061568	0.0222981	-0.0487905		265	0.9674	0.0276	0.005
Jing et al (2010)	412	412	TEZIERLINDON	798	1	0	-9	-9	-9	1	0	1	0	1	1	-9	1	0	0	0	1	0	0	0	1	0	0	1	0	0	-9		-0.00995899	0.0530808	-0.00295842	0.0524576	0.0122633		1135	0.9558	0.0392	0.0048
Jing et al (2010)	413	413	FREEZER-989	2646	0	-9	-9	1	0	1	-9	1	0	1	1	0	1	0	0	0	1	0	0	0	1	0	1	-9	0	-9	1		-0.0632911	-0.0279012	0.0710799	-0.049624	-0.11061		3116	0.0294	0.9624	0.0082
Jing et al (2010)	414	414	KELVEDONWONDER	710	0	-9	-9	-9	0	1	0	1	0	1	-9	-9	1	0	0	0	1	0	0	0	-9	0	0	1	0	0	1		-0.0071898	0.0449471	0.123382	0.0101556	0.000290617		2894	0.0206	0.9678	0.0114
Jing et al (2010)	415	415	PERFECTEDFREEZER-70A	2920	0	0	-9	-9	1	1	1	1	0	1	1	-9	1	0	-9	0	1	0	0	0	1	0	1	1	0	0	1		-0.0981096	-0.115083	0.0615903	-0.0297064	-0.0648969		2415	0.0188	0.9762	0.0052
Jing et al (2010)	416	416	SURPRISE[HURST]	984	0	-9	1	1	1	1	0	1	-9	1	1	-9	1	0	-9	0	1	0	0	0	0	0	-9	1	-9	0	-9		-0.139174	-0.00671062	0.0717713	-0.0111293	0.0510302		3149	0.0288	0.9608	0.0104
Jing et al (2010)	417	417	LINCOLN	3801	1	0	0	-9	1	1	0	1	0	1	1	0	1	1	0	0	1	0	0	0	1	0	1	0	0	0	1		-0.0750939	0.0194914	-0.0477834	0.0740908	-0.108807		900	0.9594	0.036	0.0042
Jing et al (2010)	418	418	ENGLISHWONDER	1865	0	0	-9	1	-9	1	0	1	0	1	1	0	1	0	-9	0	1	0	0	0	1	0	0	1	0	0	1		-0.0351477	0.0115065	0.0720591	0.000896554	0.00524165		2849	0.0276	0.9684	0.0042
Jing et al (2010)	419	419	CANNERSPERFECTION	3713	0	0	-9	1	1	1	0	1	0	1	1	0	1	0	-9	0	1	0	0	0	0	0	-9	0	0	0	-9		-0.0817415	0.0190162	0.0675497	0.00808168	-0.0251331		3315	0.0384	0.9508	0.0108
Jing et al (2010)	420	420	NEWLINEPERFECTION	1777	0	0	-9	-9	0	1	0	0	0	1	1	0	1	0	0	0	1	0	0	0	0	0	-9	0	0	-9	1		0.0630867	0.0405256	0.0779483	-0.0853154	-0.02165		3555	0.0414	0.8298	0.1284
Jing et al (2010)	421	421	WITHAMWONDERDWARF	3625	0	-9	-9	1	1	1	0	1	-9	1	-9	0	1	0	1	0	1	0	0	0	1	0	0	1	0	0	-9		-0.0970711	0.0184286	0.0834028	-0.00424762	0.0205253		2791	0.0258	0.9692	0.0048
Jing et al (2010)	422	422	CANNER99GS	1689	1	0	-9	1	0	1	0	1	0	1	1	-9	1	0	0	0	1	0	0	0	1	0	0	-9	0	-9	1		-0.00400596	0.0735715	-0.0102241	0.0305731	-0.0176368		1329	0.9522	0.0382	0.0096
Jing et al (2010)	423	423	DIKTROM	1952	1	-9	-9	-9	1	1	0	1	-9	1	1	-9	1	1	0	0	1	0	0	0	0	-9	-9	1	0	0	1		-0.0894516	-0.016689	-0.0346987	0.137441	0.0313614		1409	0.95	0.0398	0.0102
Jing et al (2010)	424	424	PAULI	16	1	-9	-9	1	1	1	0	1	0	1	1	-9	1	0	-9	0	1	0	0	0	0	0	-9	1	0	0	1		-0.0350653	-0.0157177	-0.0220776	0.0651083	0.0101106		1324	0.9524	0.0346	0.0128
Jing et al (2010)	425	425	GREENGOLT	552	1	0	1	-9	-9	1	0	1	0	1	1	-9	1	0	-9	0	-9	-9	-9	-9	0	0	1	1	-9	0	1		-0.0352821	-0.0376918	-0.0725555	0.0440581	-0.0311515		1489	0.9468	0.0332	0.02
Jing et al (2010)	426	426	SIEGERIN	2833	0	-9	-9	-9	-9	1	0	1	-9	1	1	0	1	0	1	0	1	0	0	0	1	0	1	1	0	-9	1		-0.0804812	-0.0568978	0.0644042	-0.0327755	-0.0807533		2876	0.027	0.968	0.0052
Jing et al (2010)	427	427	SPARKLE	897	0	-9	-9	-9	1	1	1	1	-9	1	1	-9	1	0	1	0	1	0	0	0	-9	0	-9	1	0	0	1		-0.114494	-0.111129	0.0953972	-0.0178713	-0.0173679		2421	0.0176	0.9758	0.0066
Jing et al (2010)	428	428	JOHNSONSFREEZER	2745	1	-9	-9	-9	1	1	0	1	0	1	1	-9	1	0	0	0	1	0	0	0	1	0	1	1	0	-9	1		-0.066508	-0.0142477	-0.050002	0.0317891	-0.0401537		635	0.9626	0.0334	0.004
Jing et al (2010)	429	429	SUPERFECTION	809	0	-9	-9	-9	1	1	0	1	-9	1	-9	-9	1	0	0	0	1	0	0	0	1	0	-9	-9	0	0	1		-0.123671	0.0320438	0.0544317	-0.0204672	-0.0302118		2838	0.0272	0.9686	0.0042
Jing et al (2010)	430	430	GREENSHAFT	2657	1	-9	-9	-9	1	1	0	1	0	1	1	-9	1	1	-9	0	1	0	0	0	1	0	1	1	0	-9	1		-0.122704	-0.0369748	-0.0712299	0.0544556	-0.0415169		825	0.9604	0.0352	0.0042
Jing et al (2010)	431	431	WV162F	721	0	-9	-9	-9	1	1	0	1	-9	1	1	-9	1	0	-9	0	1	0	0	0	-9	0	0	-9	0	0	1		-0.108292	0.0436957	0.0828597	0.0131289	0.0235564		2741	0.0262	0.9698	0.0042
Jing et al (2010)	432	432	CORONET	2931	0	0	-9	1	-9	1	0	1	-9	1	-9	0	1	0	0	0	1	-9	0	0	1	0	0	0	0	-9	1		-0.0874552	0.109334	0.0725979	-0.0285456	-0.020229		3058	0.0314	0.9642	0.0044
Jing et al (2010)	433	433	SPRITE	995	0	0	-9	1	-9	1	1	1	-9	1	1	0	1	0	0	0	1	0	0	0	1	0	0	1	0	0	1		-0.0497703	-0.00391909	0.0970487	-0.0197978	0.00255343		2520	0.0216	0.973	0.0054
Jing et al (2010)	434	434	COMMANDO	3812	-9	0	-9	1	1	1	0	1	0	1	-9	0	1	0	0	0	1	0	0	0	1	0	-9	1	0	0	1		-0.0411492	0.000344131	0.00952515	0.00549176	-0.0120245		3725	0.3194	0.6764	0.0046
Jing et al (2010)	435	435	WISCONSINPERFECTION	1876	-9	0	0	1	-9	1	0	1	0	1	-9	0	1	0	-9	0	1	0	0	0	1	0	-9	1	0	-9	1		-0.00644928	0.00732913	0.0312641	0.0219959	-0.0423567		3766	0.353	0.6398	0.0074
Jing et al (2010)	436	436	ALASKA-144	3724	-9	0	-9	-9	-9	1	0	-9	-9	1	-9	-9	-9	-9	-9	-9	-9	-9	-9	0	1	0	0	1	-9	0	1		-0.0354251	0.0278452	0.0131727	0.0204458	0.0930385		3827	0.3902	0.5996	0.0106
Jing et al (2010)	437	437	NEWERA	1788	1	0	-9	-9	1	1	0	1	0	1	-9	-9	1	0	1	0	1	0	0	0	1	0	-9	1	0	0	1		-0.0355593	-0.0193494	-0.033983	0.0322364	-0.0218295		909	0.9592	0.0354	0.0056
Jing et al (2010)	438	438	NEWSEASON	3636	-9	0	1	-9	1	1	0	1	0	1	1	0	1	0	0	0	1	0	0	0	-9	0	1	1	0	0	1		-0.0554069	-0.0366948	-0.00283205	-0.00221553	-0.0147975		3879	0.4362	0.56	0.0042
Jing et al (2010)	439	439	MYZAR	1700	1	0	1	1	1	1	0	1	0	1	-9	0	1	0	0	0	1	0	0	0	1	0	0	0	0	0	1		-0.0647379	0.0693923	-0.0484822	0.000131576	0.00371331		529	0.9638	0.0326	0.0036
Jing et al (2010)	440	440	ORFAC	1963	-9	0	-9	1	1	1	0	-9	0	1	1	-9	1	0	0	0	1	0	0	0	1	0	0	-9	0	-9	1		-0.0414919	0.0444137	0.00317215	-0.0136633	0.0262887		3882	0.4378	0.5576	0.0046
Jing et al (2010)	441	441	PUGET	27	1	-9	-9	-9	1	1	1	1	0	1	1	-9	1	0	-9	0	1	0	0	0	1	0	1	1	0	0	1		-0.0741325	-0.101179	-0.0556821	0.0242828	-0.0663745		1708	0.925	0.0658	0.009
Jing et al (2010)	442	442	SKAGIT	2844	0	-9	1	1	-9	1	0	1	-9	1	1	0	1	0	0	0	1	-9	0	0	1	0	-9	1	0	-9	1		-0.110022	0.0176154	0.0471971	-0.0447021	0.0085982		2796	0.027	0.969	0.004
Jing et al (2010)	443	443	SULTAN	908	0	-9	-9	-9	1	1	0	0	0	1	1	-9	1	0	1	0	1	0	0	0	1	0	1	1	0	0	1		-0.0271357	-0.0956288	0.0362506	-0.0894572	-0.0165344		3311	0.0398	0.9512	0.009
Jing et al (2010)	444	444	NEWWALES	2756	-9	0	-9	1	-9	1	0	1	0	1	-9	0	1	0	0	0	1	0	0	0	0	0	0	1	0	-9	1		0.00724437	0.0369191	0.0437648	0.0364285	0.022875		3931	0.4652	0.5124	0.0222
Jing et al (2010)	445	445	NEWERA	820	-9	-9	-9	-9	1	1	0	1	0	1	1	-9	1	0	1	0	1	0	0	0	1	0	-9	1	0	0	1		-0.0798388	-0.0375731	0.00908368	0.0219672	-0.0109184		3839	0.4044	0.59	0.0054
Jing et al (2010)	446	446	WISCONSIN-183	2668	0	-9	1	-9	-9	1	0	1	0	1	1	0	1	0	1	0	1	0	0	0	-9	0	-9	1	0	-9	1		-0.0716917	-0.0361926	0.059266	-0.0308728	0.00321661		2991	0.0288	0.9658	0.0052
Jing et al (2010)	447	447	PERFECTIONWR	732	-9	-9	1	1	1	1	0	1	0	1	-9	-9	1	0	0	0	1	0	0	0	1	0	0	-9	0	0	1		-0.104734	0.0476612	-0.00452247	-0.0144864	0.0266453		3782	0.3662	0.6298	0.0042
Jing et al (2010)	448	448	PROGRESSNO9	2942	1	0	-9	-9	-9	1	0	1	-9	1	1	0	1	0	1	0	1	0	0	0	-9	0	-9	1	0	-9	1		0.000828167	-0.00168481	-0.0224898	0.0383583	-0.0225655		617	0.9628	0.0302	0.0068
Jing et al (2010)	449	449	THOMASLAXTON	1006	-9	-9	-9	1	-9	1	1	1	0	1	1	0	1	1	0	0	1	0	0	0	1	0	0	1	0	0	1		-0.0855725	-0.00727469	0.0401453	0.0318728	0.0146771		3501	0.0914	0.9034	0.0052
Jing et al (2010)	450	450	ONWARD	3823	-9	0	-9	1	-9	1	1	1	0	1	1	0	1	0	0	0	1	0	0	0	1	0	1	1	0	0	1		-0.0377015	-0.0700319	0.0167947	-0.0110405	-0.0681978		3542	0.147	0.8466	0.0062
Jing et al (2010)	451	451	A-100	3731	0	0	-9	-9	0	1	0	1	0	1	-9	-9	-9	-9	0	0	1	-9	0	-9	-9	0	0	1	-9	0	1		-0.0161192	0.0679277	0.149859	0.0361256	0.0383617		3167	0.026	0.9598	0.014
Jing et al (2010)	452	452	SLEAFORDKESKO	1887	-9	0	-9	-9	-9	1	0	1	-9	1	-9	-9	1	1	0	0	1	0	0	0	1	0	0	1	0	-9	1		-0.0813173	0.0753551	0.0281583	0.0349379	0.0196537		3674	0.2766	0.7186	0.0046
Jing et al (2010)	453	453	COMIRE	3735	-9	0	-9	-9	-9	0	0	1	-9	1	-9	0	1	1	1	0	1	0	0	0	1	0	0	1	0	0	1		-0.01479	0.0682124	0.0625442	0.0379339	-0.0304675		2151	0.6668	0.2534	0.0798
Jing et al (2010)	454	454	PREPERFECTION	1799	-9	0	1	-9	-9	1	0	1	-9	1	1	0	1	0	1	0	1	0	0	0	1	0	1	1	0	0	1		-0.0562471	-0.0562822	-0.0070725	-0.0296078	-0.0501239		3922	0.475	0.5192	0.0056
Jing et al (2010)	455	455	BETA	3647	-9	-9	0	-9	-9	1	0	1	-9	1	1	0	1	0	-9	0	1	0	0	0	-9	0	1	1	0	0	1		-0.0115158	-0.0334663	0.0424264	0.0461484	-0.0869656		3773	0.3568	0.6342	0.0092
Jing et al (2010)	456	456	COOLWONDER	1711	-9	0	1	1	-9	1	0	1	0	1	-9	0	1	0	0	0	1	0	0	0	-9	0	0	1	0	0	1		-0.0174614	0.0267163	0.022299	-0.000362442	0.022157		3748	0.3414	0.6538	0.0052
Jing et al (2010)	457	457	KONFRIX	1974	-9	-9	-9	1	-9	1	0	1	-9	1	1	-9	0	0	0	0	1	0	0	0	1	0	0	1	0	0	1		-0.0353169	-0.0044287	0.0374782	0.052726	0.0624824		2194	0.6278	0.3606	0.0118
Jing et al (2010)	458	458	SALOUT	831	0	-9	-9	1	-9	1	0	1	-9	1	-9	-9	1	0	0	0	1	0	0	0	1	0	0	1	0	0	1		-0.0683478	0.0489508	0.0852459	-0.00945643	0.00798182		2826	0.0266	0.9686	0.0046
Jing et al (2010)	459	459	KESTREL	3087	1	0	1	1	1	1	0	1	0	1	1	-9	1	0	-9	0	1	-9	0	-9	-9	0	1	1	0	-9	1		-0.0772725	-0.0143666	-0.0723536	-0.00185997	-0.0171135		404	0.9654	0.0302	0.0042
Jing et al (2010)	460	460	TARGET	1151	1	0	1	1	0	1	0	1	0	1	-9	-9	1	0	0	0	1	0	0	0	1	0	1	1	0	-9	1		-0.0173689	-0.00275245	-0.0459465	-0.0174703	-0.0608723		1025	0.9576	0.0324	0.0098
Jing et al (2010)	462	462	HYOGOSUGAR	2911	0	0	0	-9	1	-9	0	-9	0	-9	1	0	-9	0	0	0	1	0	0	0	-9	0	-9	1	0	-9	1		0.0508494	-0.0170617	0.100609	0.0188755	0.00609603		3185	0.029	0.959	0.012
Jing et al (2010)	464	464	BLACKEYE	975	1	0	1	1	1	1	1	1	0	-9	-9	0	1	0	-9	0	1	0	0	0	1	0	-9	1	0	0	1		-0.0429243	-0.0620689	-0.0419988	-0.0045775	-0.00778304		1795	0.9114	0.079	0.0094
Jing et al (2010)	465	465	FRENCHSUGAR	3792	1	0	0	1	1	-9	0	1	0	-9	-9	0	1	-9	0	0	-9	-9	0	-9	-9	0	0	1	0	-9	1		0.0198555	0.112958	0.0126663	0.101029	-0.00493824		1607	0.9382	0.0486	0.013
Jing et al (2010)	466	466	EARLYTHIRTYDAYS	1856	1	0	-9	1	1	1	0	1	0	1	-9	0	0	-9	0	0	1	-9	0	0	1	0	1	1	0	-9	1		-0.0490883	-0.0622236	-0.0571375	0.0592769	-0.00344073		160	0.9696	0.022	0.008
Jing et al (2010)	467	467	DWARFSUGAR	3704	0	-9	-9	1	1	1	0	-9	0	1	-9	0	1	-9	0	0	-9	-9	0	-9	-9	0	0	-9	-9	0	1		-0.1139	0.131117	0.0674003	-0.0572641	0.0564039		2665	0.024	0.971	0.005
Jing et al (2010)	468	468	HOJUSUGAR	1768	1	0	-9	-9	1	1	0	1	0	1	-9	0	1	-9	0	0	1	0	0	0	-9	0	0	1	0	-9	1		-0.0244413	0.046329	-0.0141408	0.0569255	0.0277913		980	0.9584	0.036	0.0056
Jing et al (2010)	469	469	TLETA	2119	0	0	0	-9	1	1	0	1	0	1	1	-9	-9	1	0	0	1	0	0	0	1	0	0	1	0	-9	1		-0.0908775	0.0201789	0.106973	0.0812434	0.0478193		2515	0.0228	0.973	0.0042
Jing et al (2010)	470	470	ZEM	183	1	0	1	1	1	1	0	1	0	-9	1	0	1	1	-9	-9	1	0	0	0	1	-9	-9	1	0	-9	1		-0.104812	-0.0333185	-0.068512	0.0417798	0.0156837		876	0.9596	0.036	0.004
Jing et al (2010)	471	471	TARGET	1943	1	0	1	1	0	1	0	1	0	1	-9	-9	1	0	0	0	1	0	0	0	1	0	1	1	0	-9	1		-0.0173689	-0.00275245	-0.0459465	-0.0174703	-0.0608723		864	0.9598	0.0312	0.0092
Jing et al (2010)	472	472	CORONAIMPERIALE	7	1	0	0	1	1	1	0	1	0	-9	-9	0	1	0	0	0	1	0	0	0	-9	-9	0	0	0	0	1		0.0053712	0.0587824	0.00110186	0.0958371	-0.0287022		1207	0.9544	0.0378	0.0078
Jing et al (2010)	473	473	MARKETGEM	1795	0	0	-9	-9	1	1	0	1	0	1	1	-9	1	1	-9	0	1	-9	0	-9	-9	0	0	1	-9	0	1		-0.14304	0.0597185	0.104732	0.0513741	0.0686806		2496	0.0232	0.9732	0.0038
Jing et al (2010)	474	474	NEPTUNE	2824	0	0	1	1	1	1	0	0	0	1	-9	0	1	-9	0	0	1	0	0	0	1	0	1	1	0	-9	1		-0.0481547	-0.038829	0.00953825	-0.106401	0.00914196		3268	0.04	0.9534	0.007
Jing et al (2010)	475	475	H302-2	888	0	0	-9	-9	1	1	0	0	0	1	-9	0	1	-9	0	-9	1	-9	-9	-9	-9	-9	1	1	-9	-9	1		-0.0253747	-0.077288	0.0599084	-0.0893154	0.0107282		3301	0.035	0.9518	0.013
Jing et al (2010)	476	476	H311-2-1	2736	0	-9	-9	1	1	1	1	0	0	1	-9	0	1	-9	0	0	1	0	0	0	-9	0	1	-9	0	-9	1		-0.0486917	-0.084498	0.0343357	-0.127234	-0.0315151		3188	0.026	0.959	0.015
Jing et al (2010)	477	477	H163-3	800	0	0	1	1	1	1	1	0	0	1	1	0	1	0	-9	-9	-9	-9	-9	-9	-9	-9	0	1	-9	-9	1		-0.039012	-0.0556909	0.0809531	-0.183245	0.19659		3160	0.0246	0.9604	0.0152
Jing et al (2010)	478	478	H244-2	3098	0	0	0	1	1	1	0	1	0	1	-9	-9	1	0	0	0	1	0	0	0	-9	0	-9	1	0	-9	1		-0.0460011	0.00892516	0.0819324	0.022757	-0.0207095		2673	0.0234	0.9708	0.0058
Jing et al (2010)	479	479	STERN	1162	0	0	1	1	0	-9	0	1	-9	-9	1	-9	1	0	0	-9	1	0	0	0	-9	0	1	1	0	-9	1		-0.0211976	-0.0084929	0.0916537	-0.0785448	-0.0941622		3211	0.0294	0.9578	0.0124
Jing et al (2010)	480	480	MINGOMARK	2922	0	0	1	1	0	1	0	1	0	-9	-9	0	1	0	0	0	1	0	0	0	-9	0	0	1	0	-9	1		-0.00115122	0.0326214	0.0947419	-0.023738	0.0168837		3108	0.0258	0.9628	0.0114
Jing et al (2010)	481	481	MIGNON	986	0	0	1	1	0	1	0	1	0	-9	-9	0	1	0	-9	0	1	0	0	0	-9	0	1	1	0	-9	-9		-0.020366	-0.0448643	0.0768578	-0.05683	-0.0691952		3216	0.0298	0.9576	0.0128
Jing et al (2010)	482	482	FACETA	3803	0	0	1	1	0	1	0	1	0	-9	-9	-9	1	-9	-9	0	-9	0	0	0	1	0	1	1	0	0	1		-0.0668639	-0.0539484	0.0666865	-0.0726572	-0.0831447		3085	0.0258	0.9634	0.0108
Jing et al (2010)	483	483	DORLA	1867	0	0	-9	1	0	1	0	-9	0	1	-9	0	-9	-9	0	-9	-9	-9	0	-9	-9	0	0	1	0	-9	1		0.0235359	0.0805285	0.115607	-0.0562633	0.0554553		3258	0.0264	0.9538	0.0198
Jing et al (2010)	484	484	K51-532	3715	0	0	-9	1	1	1	0	1	0	1	-9	0	1	-9	0	0	1	-9	0	0	1	0	0	1	0	0	1		-0.083693	0.028467	0.0679057	0.0111706	0.0283429		2623	0.0246	0.9714	0.004
Jing et al (2010)	485	485	LARK	1779	0	-9	0	1	1	1	0	-9	0	1	-9	0	-9	0	0	-9	-9	-9	-9	-9	-9	-9	0	1	-9	-9	1		-0.0227387	0.0363094	0.170191	0.0604891	0.132365		3113	0.026	0.9626	0.0112
Jing et al (2010)	486	486	DART	2130	0	0	0	1	1	1	0	1	0	1	-9	0	1	0	0	0	1	0	0	0	1	0	0	1	0	0	1		-0.0352204	0.0297301	0.0877307	0.0257222	-0.0010314		2878	0.0268	0.968	0.005
Jing et al (2010)	488	488	LAUREL	194	0	-9	1	1	1	1	0	1	0	-9	1	0	1	0	0	-9	1	-9	0	-9	-9	0	0	1	0	-9	1		-0.105329	0.0615999	0.0776693	-0.0226941	0.0704273		2888	0.0278	0.9678	0.0042
Jing et al (2010)	489	489	ALPINE	1954	0	0	1	1	1	1	0	1	0	1	1	-9	1	0	0	0	1	0	0	0	1	0	1	1	0	-9	1		-0.112657	-0.0319891	0.0241584	-0.0450136	-0.0177774		2816	0.0278	0.9688	0.0034
Jing et al (2010)	490	490	PERFA	18	1	-9	-9	1	1	1	0	1	0	-9	-9	0	1	1	1	-9	-9	-9	0	-9	-9	-9	1	-9	0	-9	1		-0.156992	-0.0287331	-0.1586	0.0777673	-0.130285		680	0.9622	0.0312	0.0068
Jing et al (2010)	491	491	TRITON	2835	0	0	0	1	0	1	0	1	0	-9	-9	0	1	0	-9	0	1	0	0	0	1	0	0	1	0	-9	1		0.0240154	0.034005	0.131952	0.0252349	-0.0343231		3174	0.0206	0.9596	0.02
Jing et al (2010)	492	492	POSTILLON	899	1	-9	-9	-9	1	1	0	1	0	1	-9	0	1	-9	-9	-9	-9	-9	-9	-9	-9	-9	0	1	-9	-9	-9		-0.157629	0.125948	-0.0861614	0.215655	0.118053		1116	0.9562	0.0362	0.0076
Jing et al (2010)	493	493	NEPTUNE	2747	0	0	1	1	1	1	1	0	0	1	1	0	1	0	-9	0	1	0	0	0	1	0	0	1	0	-9	1		-0.027107	-0.0365286	0.0453261	-0.110014	0.0836047		2865	0.0232	0.9682	0.0086
Jing et al (2010)	494	494	815	811	1	-9	1	1	1	1	-9	1	-9	0	1	0	1	0	-9	-9	-9	-9	-9	-9	-9	-9	1	-9	-9	-9	1		-0.152705	-0.113669	-0.21135	0.0323511	-0.113348		2023	0.7764	0.05	0.1738
Jing et al (2010)	495	495	146	3109	0	0	-9	1	1	1	1	1	0	0	1	-9	1	-9	-9	-9	-9	-9	-9	-9	-9	-9	-9	1	0	-9	1		-0.157915	-0.193457	0.183524	0.0420594	-0.00455941		3593	0.0168	0.7904	0.1928
Jing et al (2010)	496	496	405	1173	1	0	1	1	0	-9	0	1	0	1	1	-9	1	0	0	0	1	0	0	0	1	0	1	1	0	0	1		0.00178859	-0.00236942	-0.0318525	-0.0121192	-0.0726804		1252	0.9538	0.037	0.0094
Jing et al (2010)	497	497	FINETTE	2933	0	0	-9	1	0	1	0	-9	-9	-9	-9	0	1	-9	0	0	-9	-9	0	-9	-9	0	0	1	-9	-9	1		0.0200577	0.124181	0.145355	-0.0635293	0.0353341		3294	0.0234	0.9526	0.0244
Jing et al (2010)	498	498	EXCEL	997	0	0	-9	1	0	1	0	1	0	1	-9	-9	1	0	0	0	1	0	0	0	1	0	-9	1	0	0	1		-0.0225525	0.00790639	0.0817973	-0.0209726	-0.0442804		3016	0.0254	0.9652	0.0094
Jing et al (2010)	499	499	NUWEL	3814	1	0	0	1	0	1	0	1	0	-9	-9	-9	1	-9	-9	0	-9	-9	0	-9	-9	-9	-9	1	-9	0	1		0.0548865	0.0476188	0.0159352	0.139345	-0.100505		1923	0.8544	0.0614	0.0844
Jing et al (2010)	500	500	GALAXIE	1878	0	0	-9	1	1	1	0	1	0	1	1	0	1	-9	-9	0	1	0	0	-9	-9	0	-9	1	0	-9	1		-0.0878189	0.00629156	0.051818	-0.00597281	-0.00133599		2668	0.0252	0.9708	0.0042
Jing et al (2010)	501	501	TEZIERIDEE	3726	0	0	-9	1	1	1	0	-9	0	1	-9	0	1	-9	-9	0	-9	-9	-9	-9	-9	-9	0	-9	-9	-9	1		-0.114742	0.0603682	0.0804591	-0.0156571	0.0871003		2958	0.0274	0.9664	0.006
Jing et al (2010)	502	502	RONDO	1372	1	0	1	1	1	1	0	1	0	1	-9	0	0	0	-9	0	1	0	0	0	1	0	-9	0	0	0	1		-0.0604058	-0.0226538	-0.0769523	0.013751	0.00532656		21	0.9754	0.0186	0.0058
Jing et al (2010)	503	503	PICKUP	1790	0	0	-9	1	1	1	0	1	0	1	-9	0	1	-9	0	-9	1	0	0	0	-9	0	0	1	0	-9	1		-0.0784451	0.045013	0.0671587	0.00546766	0.0286861		2622	0.0248	0.9714	0.0042
Jing et al (2010)	504	504	GREENFEAST	2141	1	0	1	1	1	1	0	1	0	1	1	-9	1	1	0	0	1	0	0	-9	1	0	1	1	0	-9	1		-0.125619	0.00451762	-0.0851306	-0.000176065	-0.0225797		1037	0.9574	0.039	0.0034
Jing et al (2010)	505	505	FREEZ-ELITE	205	0	0	0	1	1	1	0	1	0	-9	1	-9	1	-9	-9	-9	-9	-9	0	-9	-9	0	0	1	0	-9	1		-0.0918568	0.084719	0.143022	0.0568635	0.0216735		2619	0.0218	0.9714	0.007
Jing et al (2010)	506	506	PUGET-86-64	1965	1	0	1	-9	1	1	1	1	0	1	1	-9	1	0	1	0	1	0	0	0	-9	0	-9	1	0	-9	1		-0.0635426	-0.0757308	-0.0612808	0.00487126	0.0107639		1675	0.9294	0.06	0.0102
Jing et al (2010)	507	507	FREEZER-69	29	0	0	-9	1	1	1	0	1	0	-9	-9	0	1	-9	-9	-9	-9	-9	0	-9	-9	-9	0	1	0	-9	1		-0.102986	0.0516057	0.109685	0.0193577	0.0459908		2715	0.024	0.9702	0.0058
Jing et al (2010)	508	508	VEDETTE	2846	1	0	0	1	1	1	0	1	0	-9	1	0	1	0	-9	0	1	0	0	-9	-9	0	0	1	-9	-9	1		0.0132157	0.0607517	0.0102219	0.0893376	0.0074856		1159	0.9554	0.0362	0.0084
Jing et al (2010)	509	509	JET	910	0	0	-9	-9	1	1	0	1	0	1	-9	0	1	-9	0	0	-9	-9	0	-9	-9	-9	0	1	-9	-9	1		-0.119527	0.091326	0.105985	0.0301343	0.0674396		2765	0.0254	0.9696	0.0052
Jing et al (2010)	510	510	MULTIFREEZER-102	2758	0	0	-9	1	1	1	0	0	0	1	-9	0	0	-9	-9	0	1	-9	0	-9	-9	0	0	1	-9	-9	1		0.0149699	-0.00632435	0.0800721	-0.0438323	0.168283		3511	0.0568	0.8906	0.0526
Jing et al (2010)	511	511	NUGGET	822	1	-9	0	1	0	1	0	1	0	1	1	-9	1	-9	0	-9	-9	-9	-9	-9	-9	-9	-9	-9	-9	-9	1		-0.0416173	0.145776	-0.0474871	0.214544	-0.154085		1688	0.9282	0.04	0.0318
Jing et al (2010)	512	512	LARK	3120	0	0	-9	1	1	1	0	1	0	1	-9	-9	-9	-9	-9	-9	-9	-9	-9	-9	-9	-9	0	-9	0	-9	1		-0.207914	0.0210549	0.100354	0.0586679	0.10241		2939	0.0274	0.9668	0.0056
Jing et al (2010)	513	513	OLYMPICA	1184	0	0	1	1	1	1	1	1	0	-9	-9	-9	1	0	-9	-9	-9	-9	0	-9	-9	0	0	1	0	-9	1		-0.122626	0.0102392	0.0995622	-0.0915251	0.0731857		2594	0.0216	0.9718	0.0066
Jing et al (2010)	514	514	SLEAFORDSUNRISE-78-65	2944	1	0	-9	1	0	-9	0	1	0	-9	-9	-9	-9	-9	0	-9	-9	-9	0	-9	-9	0	0	-9	0	-9	1		0.0565439	0.185527	-0.0217552	0.0863455	-0.0240232		1780	0.9144	0.037	0.0488
Jing et al (2010)	515	515	853-64	1008	0	0	-9	1	1	-9	1	0	0	-9	1	-9	1	-9	0	-9	-9	-9	0	0	-9	-9	1	1	0	-9	1		0.00480499	-0.155671	0.089016	-0.164552	-0.0246102		3384	0.0298	0.9448	0.0252
Jing et al (2010)	516	516	MARO	3643	0	0	1	-9	1	1	0	1	0	1	1	-9	1	-9	-9	0	1	-9	-9	-9	-9	0	-9	1	-9	0	1		-0.165808	-0.031028	0.0618215	0.00879812	0.0543488		2588	0.0238	0.9718	0.0042
Jing et al (2010)	517	517	S-49	3825	0	-9	-9	1	0	-9	0	-9	0	-9	1	-9	1	-9	-9	-9	-9	-9	0	-9	-9	-9	-9	1	-9	-9	1		0.0183675	0.0779022	0.223316	-0.114731	-0.0574275		3431	0.0292	0.9346	0.0364
Jing et al (2010)	518	518	B52-1	1889	0	-9	-9	1	1	1	0	-9	0	1	-9	0	1	-9	-9	-9	-9	-9	-9	-9	-9	-9	-9	1	0	0	1		-0.122942	-0.0684759	0.0723434	-0.0266373	0.0337387		2940	0.0268	0.9668	0.0064
Jing et al (2010)	519	519	PERFECTION-317	3737	0	0	-9	1	0	1	0	0	0	1	1	0	1	-9	0	-9	-9	-9	-9	-9	-9	-9	1	-9	-9	-9	1		0.0280428	-0.018229	0.0850141	-0.169898	-0.0940614		3486	0.0382	0.9158	0.0456
Jing et al (2010)	520	520	EARLYPERFECTION-1322	1801	0	-9	-9	1	1	1	0	1	0	1	-9	0	1	0	-9	0	1	-9	-9	-9	-9	-9	-9	1	-9	-9	1		-0.129076	-0.0395912	0.0882636	0.0423173	0.0227309		2861	0.0266	0.9682	0.0052
Jing et al (2010)	521	521	C.R.PERFECTION(CRE)	2152	0	-9	1	1	1	1	0	1	0	1	1	-9	-9	-9	-9	-9	1	-9	0	-9	-9	0	-9	1	0	-9	1		-0.20371	-0.0240152	0.0350583	-0.0294083	0.0732837		2847	0.0278	0.9684	0.004
Jing et al (2010)	522	522	EARLYHARVEST	216	0	0	-9	1	1	1	0	1	0	-9	-9	-9	1	-9	-9	-9	-9	-9	0	-9	-9	-9	0	-9	-9	-9	1		-0.203163	0.148379	0.113744	0.00599489	0.0431667		2704	0.024	0.9704	0.006
Jing et al (2010)	523	523	MIDSEASONFREEZER	1976	0	-9	-9	-9	1	1	0	1	0	-9	1	-9	1	1	0	0	1	0	0	0	-9	0	1	1	0	-9	1		-0.137007	-0.0569892	0.074228	0.0299805	-0.0326858		2576	0.0238	0.972	0.004
Jing et al (2010)	524	524	FREEZER-69	40	0	-9	-9	1	-9	1	0	1	0	-9	-9	0	1	-9	0	-9	-9	-9	0	-9	-9	0	0	1	-9	-9	1		-0.104912	0.156847	0.134217	-0.00764688	0.0281484		2692	0.0234	0.9706	0.0062
Jing et al (2010)	525	525	DARKGREENPERFECTION	2857	0	-9	-9	1	-9	-9	-9	1	0	-9	-9	-9	1	-9	-9	-9	-9	-9	0	0	-9	0	-9	1	0	-9	1		-0.101659	-0.000535393	0.138826	-0.0386492	-0.0711191		2933	0.0246	0.967	0.0082
Jing et al (2010)	526	526	SURPRISE-60	921	0	-9	-9	1	0	-9	0	-9	0	1	-9	0	-9	-9	-9	-9	-9	-9	-9	-9	-9	-9	0	-9	-9	-9	1		0.0352767	0.164241	0.244284	-0.0651592	0.0721135		3471	0.0276	0.9232	0.049
Jing et al (2010)	527	527	EARLYSWEET-11	2769	0	0	-9	1	1	-9	0	-9	0	1	-9	0	-9	-9	0	0	1	0	0	0	-9	0	0	1	-9	-9	1		-0.00622943	0.0361753	0.0740997	-0.0105414	0.064429		2992	0.0286	0.9658	0.0062
Jing et al (2010)	528	528	ALLSWEETSTRAIN-11	833	0	-9	0	1	1	1	0	1	0	1	1	-9	-9	0	0	-9	-9	-9	-9	-9	-9	-9	0	-9	-9	-9	1		-0.175068	0.0897238	0.189676	0.153727	0.0896093		2735	0.0234	0.97	0.0068
Jing et al (2010)	529	529	EARLYPERFECTION-11	3616	0	0	1	1	1	-9	0	1	-9	-9	-9	-9	1	0	-9	0	1	0	0	-9	-9	0	-9	-9	-9	-9	1		-0.112958	0.0811039	0.0582666	-0.0834767	-0.0252127		3088	0.0314	0.9634	0.005
Jing et al (2010)	530	530	PERFECTEDFREEZER-60	1680	0	0	1	1	1	1	0	1	0	-9	-9	-9	1	-9	0	0	1	0	0	0	1	0	1	-9	0	-9	1		-0.139527	-0.0204085	0.0207717	-0.0541438	-0.0419777		2872	0.028	0.968	0.004
Jing et al (2010)	531	531	ALASKA-14A	3528	0	0	0	1	1	1	0	1	0	-9	-9	0	1	0	0	0	1	0	0	0	-9	0	0	1	-9	0	1		-0.0122467	0.0336379	0.113253	0.0491574	0.00804032		2553	0.0208	0.9724	0.007
Jing et al (2010)	532	532	SMALLLATECANNER	1592	1	0	0	1	0	1	0	1	0	1	-9	-9	1	-9	0	0	1	0	0	0	1	0	-9	1	0	-9	1		0.0112713	0.0416597	0.0002125	0.0588783	-0.0627179		1589	0.9402	0.0414	0.0186
Jing et al (2010)	533	533	PERFECTEDFREEZER-60	3440	0	0	-9	1	1	1	-9	-9	0	1	1	0	1	0	-9	-9	1	-9	-9	-9	-9	0	-9	1	-9	-9	1		-0.0653556	-0.0355957	0.0634963	-0.0446613	0.0291762		2937	0.0278	0.9668	0.0054
Jing et al (2010)	534	534	PERFECTEDWALES	1504	0	0	-9	1	1	1	0	1	-9	1	1	0	1	0	-9	0	1	0	0	0	1	0	-9	1	-9	-9	1		-0.0960933	0.0114318	0.0468507	-0.0159657	-0.00586723		2904	0.0288	0.9674	0.0038
Jing et al (2010)	535	535	FRASERA	3352	0	0	-9	1	0	1	0	-9	-9	1	-9	0	1	0	-9	-9	1	-9	-9	-9	-9	0	1	-9	-9	-9	-9		-0.0164026	0.0201697	0.0975013	-0.141548	-0.158161		3347	0.028	0.948	0.024
Jing et al (2010)	536	536	OLYMPICA	1416	0	0	1	1	1	1	1	1	-9	1	1	0	1	0	0	0	1	0	0	0	1	0	0	1	-9	-9	1		-0.117078	0.0108237	0.063247	-0.0522342	0.051932		2393	0.0188	0.977	0.0042
Jing et al (2010)	537	537	ALASKA-130	2648	0	0	1	1	1	1	0	0	0	-9	1	-9	1	-9	1	-9	1	0	0	-9	-9	0	1	1	-9	-9	1		-0.0534465	-0.0781261	0.0104795	-0.16685	0.0211573		3349	0.0416	0.948	0.0104
Jing et al (2010)	538	538	ST102-69	712	0	0	1	1	1	1	0	0	0	1	-9	0	0	0	-9	0	1	0	0	-9	1	0	0	1	0	0	1		0.00651797	-0.0306174	0.0451444	-0.0852499	0.120653		3490	0.0608	0.9128	0.0268
Jing et al (2010)	539	539	FREEZER-69	2560	0	0	0	1	1	1	0	1	0	-9	-9	-9	1	0	0	0	1	0	0	0	1	0	0	-9	0	-9	1		-0.0519935	0.0558923	0.0974992	0.0272269	-0.0105391		2627	0.0232	0.9714	0.0054
Jing et al (2010)	540	540	PERFECTEDFREEZER-70A	624	0	0	-9	1	1	1	-9	1	0	-9	-9	-9	1	0	-9	0	1	0	0	0	1	0	-9	1	0	0	1		-0.0684627	-0.056994	0.0643515	-0.0129615	-0.0183468		2660	0.0246	0.971	0.0044
Jing et al (2010)	541	541	SURPRISE-60	2472	0	-9	-9	1	1	1	0	0	0	1	-9	0	-9	-9	-9	0	1	0	0	0	-9	0	0	1	0	-9	1		-0.00492395	-0.015402	0.0622762	-0.0409822	0.101678		3271	0.0364	0.9534	0.0106
Jing et al (2010)	542	542	MULTIFREEZER-410	536	0	0	-9	1	1	1	0	1	-9	1	1	0	1	0	0	-9	1	-9	-9	0	-9	0	-9	-9	-9	-9	-9		-0.161453	0.0547779	0.0691803	0.0119755	0.00157422		2604	0.0238	0.9716	0.0046
Jing et al (2010)	543	543	PERFECTION	2384	0	-9	-9	1	1	1	0	1	-9	1	-9	0	0	0	0	-9	1	0	-9	0	-9	0	0	1	-9	-9	1		-0.0839944	-0.00989498	0.110597	0.063759	0.123839		3419	0.0468	0.9384	0.0152
Jing et al (2010)	544	544	CORNEL	448	1	-9	0	1	1	1	0	1	0	1	1	-9	1	0	1	-9	1	-9	-9	-9	-9	-9	0	-9	-9	-9	1		-0.0819072	0.0713156	-0.037448	0.200834	0.0111765		1112	0.9562	0.034	0.0098
Jing et al (2010)	545	545	GLORIOSA	3627	1	0	0	1	1	1	0	1	0	-9	1	-9	1	0	-9	0	1	0	0	0	1	0	0	1	0	0	-9		-0.00731154	0.0308436	0.0112649	0.0887046	0.0040227		1556	0.9428	0.0496	0.0074
Jing et al (2010)	546	546	GOTTINGA	1691	1	0	0	-9	1	1	0	1	0	-9	-9	-9	1	0	-9	-9	1	0	0	0	-9	0	0	1	0	-9	1		0.0174884	0.0472234	0.00811053	0.0991237	0.00240504		1404	0.95	0.0396	0.0108
Jing et al (2010)	547	547	NEPTUNE	3539	0	0	1	1	1	1	-9	0	-9	-9	-9	-9	1	0	-9	0	1	0	0	0	1	0	0	1	0	0	-9		-0.0201809	-0.0167338	0.0621686	-0.122784	0.0987289		3237	0.0354	0.9558	0.0088
Jing et al (2010)	548	548	CADET	1603	0	0	-9	1	1	1	-9	0	0	1	-9	0	1	0	0	0	1	-9	0	0	-9	0	0	1	-9	-9	1		0.00766536	0.0179085	0.0736568	-0.0632702	0.0844956		3208	0.032	0.9578	0.0104
Jing et al (2010)	550	550	NZ198	3451	1	0	1	1	0	1	0	1	-9	1	-9	0	1	0	0	0	1	0	0	0	1	0	1	1	0	0	1		-0.00955802	-0.00479012	-0.0398978	-0.0172782	-0.0665896		1153	0.9556	0.0344	0.0102
Jing et al (2010)	551	551	NUWEL	1515	0	0	-9	1	1	1	0	-9	-9	1	-9	0	1	1	-9	-9	1	-9	0	-9	-9	0	-9	-9	-9	-9	1		-0.169548	0.102196	0.0351888	-0.0881336	0.00634059		2808	0.0268	0.9688	0.0048
Jing et al (2010)	552	552	RIVALINNZ51	3363	1	0	-9	1	1	1	0	1	-9	1	1	0	1	1	-9	-9	1	-9	-9	0	-9	0	-9	1	-9	-9	1		-0.126392	0.00865876	-0.0694087	0.10347	0.0203074		1059	0.957	0.0384	0.0044
Jing et al (2010)	553	553	EXCELLENZ	1427	0	-9	1	-9	0	1	-9	1	-9	1	1	0	1	1	0	0	1	0	0	0	-9	0	0	1	-9	-9	1		-0.107323	0.0574362	0.120249	-0.0216496	0.0500724		2646	0.0216	0.9712	0.0068
Jing et al (2010)	554	554	SIEGERIN	2659	0	0	1	1	1	1	0	1	0	1	1	-9	1	0	1	0	1	0	0	0	1	0	-9	0	-9	-9	1		-0.160601	0.0214072	0.0152023	-0.0645886	-0.0212502		3191	0.0376	0.9588	0.0034
Jing et al (2010)	555	555	KONSERVANDA	723	0	-9	0	-9	0	1	0	1	-9	-9	-9	-9	1	1	0	-9	1	-9	0	-9	-9	0	0	1	-9	-9	1		-0.0460143	0.193514	0.285192	0.121809	-0.0276286		3220	0.0216	0.9572	0.0212
Jing et al (2010)	556	556	RHEINPERLE	2571	0	0	1	-9	0	1	1	1	0	-9	-9	-9	1	-9	0	0	1	0	0	0	1	0	0	1	0	0	1		-0.0386487	-0.014439	0.124195	-0.0463993	0.00914851		2855	0.0168	0.9684	0.0148
Jing et al (2010)	558	558	CLAUSELAN	635	1	-9	-9	1	0	1	0	1	0	1	-9	0	1	1	0	-9	1	-9	0	0	-9	0	0	1	-9	0	1		-0.0229293	0.0999468	-0.00836972	0.0931694	0.00749306		1628	0.9358	0.0516	0.0126
Jing et al (2010)	559	559	VOLONTAIRE	2483	0	0	1	1	1	1	0	1	0	1	1	0	1	1	-9	0	1	0	0	0	1	0	1	0	0	-9	1		-0.183533	-0.0134615	0.0020661	-0.0556673	-0.0584561		3006	0.0314	0.9654	0.0028
Jing et al (2010)	560	560	CLAUSE-50	547	1	-9	0	-9	1	1	0	1	-9	1	1	0	1	1	0	-9	-9	-9	-9	-9	-9	-9	1	-9	-9	-9	1		-0.202628	0.0612802	-0.138116	0.243899	-0.183854		1155	0.9556	0.037	0.007
Jing et al (2010)	561	561	DA1647	2395	0	0	-9	1	0	1	0	1	0	1	-9	0	1	1	0	0	1	0	0	0	1	0	0	1	0	-9	1		-0.0493966	0.0533918	0.0959125	0.00439408	-0.00265875		2554	0.0202	0.9724	0.0072
Jing et al (2010)	562	562	KALIFE	459	0	-9	1	-9	1	1	-9	1	0	1	-9	0	1	0	0	-9	1	-9	-9	-9	-9	0	0	-9	-9	-9	1		-0.191179	0.0872831	0.0843912	-0.0438578	0.0819682		2640	0.0244	0.9712	0.0042
Jing et al (2010)	563	563	ARKEL	3638	1	0	1	-9	0	1	0	1	0	-9	1	0	1	0	0	-9	1	-9	-9	-9	-9	-9	0	-9	-9	-9	1		0.0184021	0.101453	-0.0311513	0.0839619	0.0253063		1521	0.9452	0.0344	0.0202
Jing et al (2010)	564	564	SENATEUR	1702	1	0	0	1	1	1	0	1	0	-9	1	-9	1	0	-9	0	1	0	0	0	1	0	-9	-9	0	-9	1		-0.0283537	0.0143479	-0.0191193	0.0585622	-0.0435466		1024	0.9576	0.036	0.0064
Jing et al (2010)	565	565	BONITA	3550	0	0	-9	1	0	1	0	1	0	1	-9	0	1	0	0	0	1	0	0	0	1	0	0	1	0	-9	1		-0.0109179	0.0456186	0.090773	-0.0113439	-0.00873571		2971	0.0244	0.9662	0.009
Jing et al (2010)	566	566	OBERON	1614	0	0	1	1	1	1	0	1	0	1	-9	0	1	0	0	0	1	0	0	0	1	0	0	1	0	-9	1		-0.079816	0.0301614	0.0464776	-0.0283588	0.0372823		2523	0.0232	0.973	0.0034
Jing et al (2010)	567	567	CENTURION	3462	0	0	-9	1	1	1	0	1	-9	1	-9	0	1	1	0	-9	1	0	0	-9	-9	0	-9	-9	-9	-9	1		-0.189558	0.117368	0.0487429	-0.0345954	-0.0306461		2669	0.025	0.9708	0.0038
Jing et al (2010)	568	568	DISKO	1526	1	0	-9	1	1	0	0	1	0	1	-9	0	1	1	1	0	1	0	0	0	1	0	0	1	0	-9	1		-0.0255647	0.0607771	-0.0214843	0.0584484	-0.00550936		1654	0.9312	0.0246	0.0444
Jing et al (2010)	569	569	CITATION(WV-100F)	3374	0	0	-9	1	0	1	0	0	0	1	-9	0	1	0	-9	0	1	0	0	-9	-9	0	0	1	-9	-9	1		0.074621	0.0557208	0.0977475	-0.0896652	0.0389364		3483	0.0348	0.9168	0.0488
Jing et al (2010)	570	570	ESQUIRO(WV-157F)	1438	0	0	1	1	1	1	0	1	0	1	-9	0	1	0	0	0	1	0	0	0	1	0	0	1	0	0	1		-0.0725769	0.0202414	0.0501327	-0.0239151	0.0328369		2858	0.028	0.9682	0.0036
Jing et al (2010)	571	571	WV-160F	2670	0	0	1	1	0	1	0	1	0	-9	1	-9	1	0	1	0	1	0	0	0	1	0	0	0	-9	-9	1		-0.0686961	0.0681077	0.0835855	-0.0589075	-0.0229462		3276	0.0384	0.9532	0.0088
Jing et al (2010)	572	572	WV-183F	734	0	-9	1	1	1	1	0	0	0	-9	-9	0	1	-9	1	0	1	-9	0	-9	-9	0	1	1	0	0	1		-0.0331396	-0.105191	0.0259891	-0.141054	0.0148131		3368	0.0398	0.9468	0.013
Jing et al (2010)	573	573	WV-192F	2582	0	0	0	-9	1	1	0	0	-9	-9	-9	-9	1	0	0	0	1	0	0	0	1	0	-9	1	0	0	1		0.0342399	-0.0081144	0.0901367	-0.0420533	0.00164493		3313	0.031	0.951	0.0182
Jing et al (2010)	574	574	POLARETTE	646	1	0	-9	1	1	1	0	1	0	1	1	0	1	1	-9	0	1	-9	0	0	-9	0	1	1	-9	-9	1		-0.0949835	-0.0222922	-0.060942	0.0644828	-0.0249673		647	0.9626	0.0332	0.004
Jing et al (2010)	575	575	COBRETTE	2494	1	0	-9	1	1	1	0	1	0	1	1	0	1	0	1	0	1	0	0	0	1	0	1	1	-9	0	-9		-0.0528687	-0.0365125	-0.0502271	0.0274898	-0.0512937		375	0.9658	0.0294	0.0046
Jing et al (2010)	576	576	ROIDEFINSVERT	558	0	0	-9	1	0	1	0	1	0	1	-9	0	1	1	0	-9	-9	-9	-9	0	-9	0	0	-9	-9	-9	1		-0.10424	0.131015	0.136296	0.0242005	-0.00353523		2837	0.0214	0.9686	0.0098
Jing et al (2010)	577	577	SOMMETTE	2406	1	0	-9	1	1	1	0	1	-9	1	1	0	-9	0	0	-9	1	0	-9	0	-9	0	0	1	-9	-9	1		-0.0302718	0.0292403	-0.0283788	0.0882261	0.062278		908	0.9592	0.0348	0.0062
Jing et al (2010)	578	578	PERFECTION-3040	470	0	-9	1	1	1	1	0	1	0	1	-9	0	1	0	-9	-9	1	-9	0	0	-9	0	-9	1	-9	0	1		-0.126977	-0.00634254	0.0458281	-0.0339087	0.0211349		2561	0.0238	0.9722	0.004
Jing et al (2010)	579	579	PRIDE	3649	0	0	-9	1	1	1	0	1	0	-9	1	-9	1	0	0	0	1	-9	0	-9	-9	0	1	-9	-9	-9	1		-0.114562	0.0180881	0.059734	-0.018976	-0.0602101		2989	0.0294	0.9658	0.0048
Jing et al (2010)	580	580	SUNVALLEY	1713	0	0	0	1	1	1	-9	1	0	1	-9	0	1	0	-9	0	1	0	0	0	1	0	-9	1	0	-9	1		-0.0556058	-0.026298	0.0738823	0.00431974	-0.0359308		2748	0.0248	0.9698	0.0058
Jing et al (2010)	581	581	FRIDOL	3561	0	-9	-9	-9	1	1	0	0	-9	-9	1	-9	1	1	-9	0	1	-9	0	0	-9	0	-9	1	-9	-9	1		-0.0745079	-0.0231889	0.0839158	-0.0632341	0.108467		3180	0.032	0.9592	0.0088
Jing et al (2010)	582	582	VITALETTE	1625	1	0	-9	1	0	1	0	1	0	1	-9	0	1	0	0	0	1	0	0	0	1	0	0	1	0	-9	1		0.0213655	0.0563937	3.12253e-05	0.0300125	-0.0102792		1533	0.9444	0.0426	0.0122
Jing et al (2010)	583	583	MINARETTE	3473	1	-9	-9	1	-9	1	0	0	-9	1	1	0	1	1	-9	-9	1	-9	0	0	-9	0	-9	-9	-9	-9	1		-0.0236282	0.0760336	-0.122215	-0.0311676	0.0204359		849	0.96	0.0324	0.008
Jing et al (2010)	584	584	RECETTE(C-4)	1537	0	0	-9	-9	1	1	-9	1	0	1	1	0	-9	1	-9	0	1	-9	-9	0	1	0	-9	-9	-9	-9	1		-0.203303	-0.0907516	0.0657825	0.053492	0.0300283		2817	0.0272	0.9688	0.004
Jing et al (2010)	585	585	WV-1080	3385	0	-9	-9	-9	1	1	0	0	-9	1	-9	0	1	-9	0	-9	1	-9	-9	-9	-9	0	-9	-9	-9	-9	1		-0.0960438	0.0846384	0.0596219	-0.138453	0.0627741		3306	0.0362	0.9516	0.0122
Jing et al (2010)	586	586	WV-74F	1449	0	-9	0	-9	1	1	-9	1	0	1	1	0	1	0	-9	0	1	0	0	0	1	0	0	1	-9	0	1		-0.0655176	0.00825367	0.112154	0.0424334	0.00571173		2597	0.0236	0.9716	0.0052
Jing et al (2010)	587	587	WV-69F	2681	0	0	-9	1	1	1	0	1	0	-9	1	-9	-9	0	-9	0	1	-9	0	0	-9	0	0	1	0	-9	1		-0.0518425	-0.0217522	0.0928515	0.0445579	0.0737287		2612	0.0238	0.9714	0.0046
Jing et al (2010)	588	588	IHAR?	745	1	0	-9	1	1	1	0	1	0	-9	-9	0	-9	1	0	-9	1	-9	0	-9	-9	0	1	-9	-9	-9	1		-0.0963211	0.021862	-0.105619	0.076514	-0.0597214		1142	0.9558	0.0386	0.0058
Jing et al (2010)	589	589	LINCOLN	2593	1	-9	-9	-9	1	-9	0	1	0	-9	-9	-9	-9	1	0	0	1	0	0	0	-9	0	1	-9	0	-9	1		-0.0600549	-0.0224161	-0.0780327	0.0944389	-0.0696197		1119	0.9562	0.0368	0.0068
Jing et al (2010)	590	590	NR-19	657	0	-9	-9	1	0	1	0	1	0	1	-9	0	1	0	0	-9	1	-9	0	-9	-9	0	0	-9	-9	-9	1		-0.0566638	0.160474	0.126985	-0.028797	-0.0239874		3155	0.0278	0.9606	0.0116
Jing et al (2010)	591	591	MAJOWY	2505	1	-9	-9	-9	1	1	-9	1	-9	1	1	0	0	1	0	-9	1	-9	0	0	-9	0	0	-9	-9	-9	1		-0.135515	0.0560637	-0.080541	0.175319	0.139985		384	0.9658	0.026	0.0078
Jing et al (2010)	592	592	CUDKELWEDON	569	0	-9	-9	-9	0	1	0	1	-9	1	-9	0	-9	0	0	-9	-9	-9	-9	-9	-9	-9	0	-9	-9	-9	1		-0.0659194	0.176224	0.254185	0.0530813	0.0453092		3266	0.023	0.9536	0.0232
Jing et al (2010)	593	593	EXPRESSALASKA	2417	0	-9	0	-9	1	1	0	1	0	1	-9	0	-9	0	0	-9	1	-9	0	0	-9	0	0	1	-9	-9	1		-0.0536657	0.0521188	0.136214	0.0833844	0.0565259		2666	0.022	0.971	0.0068
Jing et al (2010)	594	594	NIKE	481	0	-9	0	-9	-9	1	0	1	0	1	-9	0	-9	1	0	-9	-9	-9	-9	-9	-9	-9	1	-9	-9	-9	1		-0.197847	-0.0498812	0.196413	0.172452	-0.202104		2915	0.0236	0.9674	0.009
Jing et al (2010)	595	595	NIKE-2	3264	-9	0	-9	1	1	-9	0	1	0	-9	-9	0	1	-9	1	0	1	0	0	0	-9	0	0	1	-9	0	1		-0.0129895	0.0220167	0.0458356	0.0455058	0.0118642		3821	0.3862	0.6052	0.0088
Jing et al (2010)	596	596	ALDOT	1328	0	0	-9	1	1	1	-9	0	0	-9	-9	-9	1	0	0	0	1	0	0	0	1	0	0	1	0	0	1		0.0156225	-0.0105906	0.0750305	-0.0632063	0.0590292		3179	0.0302	0.9594	0.0104
Jing et al (2010)	597	597	ACE	3176	1	0	-9	1	0	1	0	1	0	1	-9	0	1	1	0	0	1	0	0	0	-9	0	-9	1	-9	0	1		-0.00438276	0.0368828	-0.0143957	0.0576552	-0.0359788		1550	0.9432	0.045	0.0118
Jing et al (2010)	598	598	ALASKASTAR	1240	0	0	-9	1	1	1	0	1	-9	1	-9	0	1	0	0	0	1	0	0	0	-9	0	1	1	-9	-9	1		-0.0802487	-0.00689359	0.0486216	-0.0224563	-0.04226		3001	0.0294	0.9656	0.0048
Jing et al (2010)	599	599	EUREKA	3088	1	0	-9	1	1	1	0	-9	0	1	1	0	-9	0	-9	0	1	0	0	0	-9	0	1	1	-9	-9	1		0.0066251	-0.0467541	-0.0501006	0.0142579	-0.000882412		448	0.9648	0.0284	0.0064
Jing et al (2010)	600	600	EARLYFROSTY	1152	0	0	1	1	1	1	-9	1	-9	1	1	0	1	0	-9	0	1	0	0	0	1	0	-9	1	-9	0	1		-0.117032	-0.030658	0.0372943	-0.0476871	0.00674872		2447	0.022	0.9748	0.0032
Jing et al (2010)	601	601	ALASKASWEET	3000	0	0	0	-9	1	1	-9	-9	0	1	-9	0	-9	0	0	0	1	-9	0	0	-9	-9	0	1	-9	-9	1		0.0139667	-0.0206536	0.131984	0.0467121	0.0876927		2934	0.0228	0.967	0.0102
Jing et al (2010)	602	602	ALASKA-423	1064	0	0	0	1	1	1	0	1	0	1	-9	0	1	0	0	0	1	0	0	0	1	0	0	1	-9	0	1		-0.041742	0.0432503	0.0913354	0.0285996	0.00131277		2664	0.024	0.971	0.0048
Jing et al (2010)	603	603	GALAXIE	2296	0	0	1	-9	1	1	0	1	0	-9	1	0	-9	1	-9	0	1	0	0	0	1	0	-9	1	0	-9	1		-0.121125	-0.0620879	0.0458143	0.00354258	0.0446149		2674	0.0252	0.9708	0.0038
Jing et al (2010)	604	604	DAINTY	360	0	0	-9	-9	0	1	0	1	0	1	-9	0	1	0	0	0	1	0	0	0	1	0	0	1	0	0	1		-0.000272189	0.0395654	0.100403	-0.00269904	-0.012063		3012	0.0244	0.9654	0.0102
Jing et al (2010)	605	605	FREEZONIAN	2208	0	0	1	-9	1	1	1	1	0	-9	-9	-9	-9	1	0	0	1	0	0	0	1	0	0	-9	0	-9	1		-0.15446	-0.0301546	0.0778549	-0.0205012	0.0803298		2409	0.0184	0.9764	0.005
Jing et al (2010)	606	606	NEWLINEPERFECTION	272	0	0	-9	1	0	1	0	0	0	1	1	0	1	0	0	0	1	0	0	0	0	0	-9	-9	-9	0	1		0.0616333	0.0160408	0.0834928	-0.0677015	-0.00237582		3566	0.0374	0.8134	0.1492
Jing et al (2010)	607	607	EARLYPERFECTION-3040	2120	0	-9	-9	1	1	1	0	1	0	1	-9	0	-9	0	0	0	1	0	0	0	1	0	-9	0	-9	0	1		-0.116183	0.0252037	0.0437386	-0.0131639	-0.0244089		3100	0.033	0.963	0.0038
Jing et al (2010)	608	608	PERFECTION-326	184	0	-9	1	-9	1	1	-9	1	0	1	1	0	1	0	-9	0	1	0	0	0	-9	-9	-9	1	-9	0	1		-0.123937	-0.0859409	0.0600507	-0.00709372	0.0300584		2639	0.0246	0.9712	0.004
Jing et al (2010)	609	609	PRIDE	2032	-9	-9	1	-9	1	1	0	1	0	1	1	0	1	0	0	0	1	0	0	0	-9	0	1	-9	-9	-9	1		-0.112021	0.00315772	-0.0275356	-0.015046	-0.0242542		4546	0.498	0.498	0.0042
Jing et al (2010)	610	610	NEWLINEPERFECTION	96	0	-9	1	-9	-9	1	-9	0	0	1	1	0	1	0	-9	0	1	0	-9	-9	-9	-9	-9	0	-9	0	1		-0.0282327	-0.0483068	0.051749	-0.174761	0.0213565		3362	0.042	0.947	0.0108
Jing et al (2010)	611	611	WASATCH	3275	0	0	-9	-9	1	1	0	1	0	-9	-9	-9	1	0	0	0	1	0	0	0	0	0	0	-9	0	0	1		-0.0343486	0.0357461	0.106841	0.0358594	0.0306272		3290	0.0294	0.9528	0.0178
Jing et al (2010)	612	612	PERFECTION-340-40	1339	0	0	-9	1	1	-9	0	1	0	-9	-9	0	1	0	0	0	1	0	0	0	0	0	-9	1	0	0	1		-0.00318498	-0.00321233	0.0938337	0.0158899	-0.0105307		3320	0.0276	0.9504	0.0218
Jing et al (2010)	613	613	PERFECTEDFREEZER	3187	0	0	-9	1	1	1	1	1	0	1	-9	0	1	1	0	0	1	0	0	0	1	0	1	1	0	-9	1		-0.131243	-0.0810046	0.0527106	-0.0296352	-0.0593814		2430	0.0202	0.9756	0.004
Jing et al (2010)	614	614	ICER-95	1251	1	0	-9	1	1	1	0	1	0	1	-9	0	1	0	-9	0	1	0	0	0	1	0	0	1	-9	-9	1		-0.0340701	0.046046	-0.0235706	0.0329165	0.0162868		1044	0.9572	0.0376	0.005
Jing et al (2010)	615	615	IGLOO	3099	0	0	-9	1	1	1	0	1	0	1	1	0	1	0	-9	0	1	0	0	0	1	0	0	1	0	-9	1		-0.0671714	0.0157639	0.0600982	0.0016548	0.0229479		2984	0.0302	0.9658	0.0042
Jing et al (2010)	616	616	MICHAUXI	1163	1	-9	1	-9	0	1	-9	-9	-9	0	1	0	1	0	0	0	1	0	0	0	-9	0	0	-9	-9	-9	1		0.0766516	0.0700436	-0.0282344	-0.00910111	0.0395134		2267	0.5736	0.0908	0.3356
Jing et al (2010)	617	617	ARTHUR	3011	1	-9	1	-9	1	0	0	1	0	1	1	0	1	0	-9	0	-9	0	0	0	0	0	0	-9	-9	-9	1		-0.0200695	0.127113	-0.0428587	0.0375304	0.0281925		1907	0.8648	0.033	0.1024
Jing et al (2010)	618	618	CENTURY	1075	1	-9	1	1	-9	1	-9	1	0	1	-9	0	1	0	0	0	1	0	0	0	0	0	0	1	-9	-9	1		-0.0165343	0.0420301	-0.021851	0.0333928	0.051535		1449	0.9486	0.0352	0.0162
Jing et al (2010)	619	619	ALDERMAN-10-3W	2307	1	0	1	1	1	1	0	1	0	-9	-9	-9	1	0	1	0	1	-9	0	0	1	0	-9	1	0	-9	1		-0.0596554	-0.023864	-0.0561578	0.00919833	0.00837472		523	0.9638	0.0306	0.0054
Jing et al (2010)	620	620	FROSTY-66-1W	371	0	0	-9	-9	1	1	1	1	0	1	-9	0	1	-9	-9	0	1	0	0	0	-9	0	-9	1	0	0	1		-0.0839665	-0.0779686	0.0781377	-0.00569991	-0.0152167		2474	0.0204	0.974	0.0056
Jing et al (2010)	621	621	D.S.P.-51-1W	2219	1	0	1	-9	1	1	0	0	0	-9	-9	-9	1	0	-9	0	1	0	0	0	1	0	-9	1	0	0	1		0.0268689	-0.0227969	-0.0587154	-0.0414864	0.0341604		506	0.964	0.0272	0.009
Jing et al (2010)	622	622	D.S.P.-35-3W	283	0	-9	-9	1	1	1	-9	0	0	1	1	0	1	0	-9	0	1	0	0	0	-9	0	-9	1	-9	0	1		-0.0116883	-0.0486014	0.0550858	-0.0667738	0.0374849		3206	0.0334	0.9578	0.0088
Jing et al (2010)	623	623	EARLYONWARD-88-12W	2131	0	0	-9	1	1	1	1	0	0	1	1	0	1	1	-9	0	1	0	0	0	1	0	0	1	0	0	1		-0.0396703	-0.0447861	0.0674002	-0.0648871	0.072093		2418	0.0164	0.976	0.0076
Jing et al (2010)	624	624	VICTORYFREEZER-79-5W	195	0	-9	1	-9	1	1	-9	1	0	1	1	0	1	0	-9	0	1	-9	0	0	-9	-9	1	-9	-9	0	1		-0.174055	-0.116609	0.0421238	-0.0268727	-0.0309925		2778	0.0262	0.9694	0.0042
Jing et al (2010)	625	625	FREEZ-ELITE-55-60T	2043	0	0	0	-9	1	1	-9	1	0	1	1	0	1	0	-9	0	1	0	0	0	1	0	1	-9	0	-9	1		-0.0777947	-0.0483272	0.0664269	0.000229469	-0.0952604		2947	0.0282	0.9666	0.0054
Jing et al (2010)	626	626	KELVEDONWONDER-18-1W	107	0	-9	1	-9	-9	1	0	1	0	1	1	0	1	0	-9	-9	1	-9	-9	-9	-9	-9	0	1	-9	0	1		-0.112635	0.00501064	0.123967	0.0276352	0.0894238		2749	0.0248	0.9698	0.0054
Jing et al (2010)	627	627	FREEZER-90-2W	3286	1	0	-9	1	1	1	0	1	0	-9	1	-9	1	0	1	0	1	0	0	0	1	0	1	1	-9	-9	1		-0.048015	-0.0462803	-0.0533118	0.0311492	-0.0507412		565	0.9634	0.031	0.0058
Jing et al (2010)	628	628	WMRLINCOLN-45-1W	1350	1	0	1	-9	1	1	0	1	0	-9	1	-9	1	1	-9	0	1	0	0	0	1	0	1	-9	0	0	1		-0.113551	-0.0434189	-0.0840516	0.0242136	-0.0425955		780	0.961	0.0354	0.0038
Jing et al (2010)	629	629	PROGRESS-9-67-14W	3198	0	0	-9	1	1	1	0	1	-9	1	1	0	1	1	0	0	1	0	0	0	1	0	0	1	-9	-9	1		-0.136758	0.0670951	0.0682196	0.0145484	0.0430013		2460	0.0224	0.9742	0.0032
Jing et al (2010)	630	630	FOLI	1262	1	0	-9	1	-9	1	0	1	0	1	1	0	1	0	0	0	1	0	0	0	1	0	-9	1	0	0	1		-0.00672995	0.00905115	-0.0142422	0.0249544	-0.0198106		902	0.9592	0.0364	0.0046
Jing et al (2010)	631	631	TAFERLREUDE	3110	1	0	1	1	1	1	0	-9	-9	1	1	0	1	0	0	0	1	0	0	0	1	0	1	-9	-9	-9	1		-0.0634009	0.0189333	-0.0900262	-0.0457693	-0.0203565		227	0.9682	0.0274	0.004
Jing et al (2010)	632	632	NAPO	1174	0	0	1	-9	0	1	0	1	0	1	1	0	1	0	-9	0	1	0	0	0	1	0	-9	-9	0	0	1		-0.0476539	0.00259249	0.0612602	-0.0456351	-0.0397773		2996	0.027	0.9656	0.0074
Jing et al (2010)	633	633	KRETA-40	3022	-9	-9	1	-9	0	1	0	1	0	1	1	0	1	0	1	0	1	0	-9	-9	-9	-9	1	-9	-9	-9	1		-0.0608168	-0.0738462	-0.0117762	-0.0148189	-0.110263		2330	0.534	0.4464	0.0196
Jing et al (2010)	634	634	ERBSENM.PURPURENHULSEN	1086	1	-9	1	-9	-9	1	0	1	0	1	1	0	1	1	-9	0	1	0	0	0	1	0	0	1	-9	0	1		-0.0826302	0.0451305	-0.0397457	0.048822	0.043697		1093	0.9566	0.0392	0.0038
Jing et al (2010)	635	635	VILMORINVI	2318	1	0	1	1	1	1	0	0	0	-9	1	-9	0	0	0	0	1	-9	0	0	1	0	0	1	0	-9	1		0.0385124	-0.0201049	-0.0568968	-0.00771085	0.145509		503	0.964	0.0202	0.016
Jing et al (2010)	636	636	MARKTUBERRASCHUNG	382	0	0	-9	1	1	1	0	1	0	1	-9	-9	1	0	-9	0	1	0	0	0	-9	0	0	0	0	-9	1		-0.096523	0.0670391	0.0623721	-0.0113692	0.000910556		2966	0.03	0.9662	0.004
Jing et al (2010)	637	637	KOLBFULLERZWR9	2230	0	0	-9	1	1	1	0	1	0	1	1	0	0	0	-9	0	1	0	0	0	1	0	1	1	0	-9	1		-0.0688378	-0.098921	0.0448055	0.00346644	-0.00638379		3424	0.052	0.9376	0.0102
Jing et al (2010)	638	638	KOLBFULLERZWR9	294	0	0	-9	1	-9	1	0	1	0	1	1	0	1	0	-9	0	1	0	0	0	-9	0	1	-9	-9	0	1		-0.0558372	-0.0234246	0.0539554	-0.017392	-0.0702175		3009	0.0304	0.9654	0.0044
Jing et al (2010)	639	639	DEBUT	2142	0	0	1	1	-9	1	0	1	0	1	-9	0	-9	0	0	0	1	0	0	0	1	0	0	1	-9	-9	1		-0.0543554	0.0267546	0.0581456	-0.0235464	0.0491994		2727	0.0256	0.97	0.0044
Jing et al (2010)	640	640	WISCONSINMERIT	206	-9	-9	0	-9	1	-9	-9	1	0	1	-9	0	1	0	-9	0	1	0	0	0	-9	0	-9	1	-9	0	1		-0.00696554	0.000564259	0.0547472	0.0503926	-0.0518873		3711	0.3054	0.6844	0.0102
Jing et al (2010)	641	641	KRONENERBSE	2054	1	0	0	-9	1	1	-9	1	0	1	-9	0	1	0	-9	0	1	-9	0	0	-9	0	1	1	-9	-9	1		-0.0126961	-0.0354241	-0.0263527	0.0714856	-0.0741584		1423	0.9492	0.0416	0.0094
Jing et al (2010)	642	642	FRUHENIEDRIGEVOLLTRANG	118	-9	0	0	-9	-9	1	0	1	0	1	-9	0	0	0	0	-9	1	0	0	0	-9	-9	0	1	-9	0	1		0.0434089	0.00334541	0.0826508	0.123932	0.042063		2303	0.5522	0.403	0.0452
Jing et al (2010)	643	643	DEGRACELUSKOWY	3297	0	0	0	1	0	1	0	1	0	-9	-9	-9	1	1	0	0	1	-9	0	0	-9	0	0	-9	-9	-9	1		-0.0353863	0.11243	0.17925	0.0823944	-0.0340557		3136	0.0236	0.9616	0.015
Jing et al (2010)	644	644	CARDINAL	1361	1	0	0	1	1	1	0	1	0	1	-9	-9	0	1	0	0	1	0	0	0	1	0	-9	1	0	0	1		-0.0395468	-0.0328455	-0.0231162	0.117103	0.0105551		1054	0.9572	0.0326	0.0102
Jing et al (2010)	645	645	AVIATOR	3209	1	0	-9	1	1	1	1	1	0	1	-9	0	1	0	-9	0	1	0	0	0	-9	0	1	1	-9	-9	1		-0.0399721	-0.0666755	-0.0524139	0.0145179	-0.0582349		1703	0.9256	0.0638	0.0106
Jing et al (2010)	646	646	SERPETTEGUILLOTEAUX	1273	1	0	1	1	1	0	0	1	-9	1	-9	0	-9	0	0	0	-9	-9	0	0	1	0	1	-9	-9	0	1		-0.0492202	0.0395145	-0.0957651	-0.0234011	-0.0798451		1685	0.9286	0.0256	0.0456
Jing et al (2010)	647	647	SHARPESFIRSTEARLY	3121	1	0	-9	1	-9	1	-9	1	-9	0	1	0	-9	1	0	0	1	0	0	0	-9	0	0	-9	-9	-9	1		-0.00743182	0.0424205	-0.0136985	0.127839	0.0382696		2055	0.7492	0.0796	0.1712
Jing et al (2010)	648	648	ADMIRALBEATTY	1185	-9	0	1	-9	-9	-9	0	1	-9	1	-9	0	-9	1	-9	0	1	0	0	0	-9	0	1	-9	-9	0	1		-0.0822889	-0.0247259	-0.0207455	-0.013523	-0.068295		3856	0.4162	0.5774	0.0062
Jing et al (2010)	649	649	ADMIRALBEATTY	3033	1	-9	1	-9	-9	1	-9	1	-9	1	-9	0	-9	1	-9	0	1	-9	-9	-9	-9	-9	1	-9	-9	-9	1		-0.214002	-0.168854	-0.230204	0.116172	-0.0560854		1131	0.956	0.0374	0.0066
Jing et al (2010)	650	650	PILOT	1097	-9	-9	1	1	-9	1	0	1	0	1	1	0	-9	1	-9	-9	1	0	-9	-9	-9	-9	0	-9	-9	-9	1		-0.191946	0.0204258	-0.0158257	0.0855409	0.115739		3806	0.3784	0.6166	0.0052
Jing et al (2010)	651	651	MAIPERLE	2329	0	-9	-9	1	1	1	0	1	0	-9	1	-9	-9	1	-9	0	1	0	0	0	1	0	0	1	0	-9	1		-0.136553	-0.0197737	0.0859145	0.0529923	0.0763325		2744	0.026	0.9698	0.0036
Jing et al (2010)	652	652	BURPEANA	393	1	0	-9	1	1	1	-9	1	0	-9	-9	-9	1	0	-9	0	1	0	0	0	-9	0	1	-9	-9	-9	1		-0.0473487	-0.0378141	-0.0624568	0.0221236	-0.0686154		816	0.9604	0.0336	0.0062
Jing et al (2010)	653	653	MIRACLE	2241	1	0	-9	-9	1	1	0	1	0	-9	-9	-9	-9	1	1	0	1	0	0	0	1	0	1	1	0	0	1		-0.060189	-0.10792	-0.0655899	0.075297	-0.0423598		904	0.9592	0.035	0.0058
Jing et al (2010)	654	654	unknown	305	1	0	1	1	-9	1	0	1	0	1	1	-9	1	0	-9	0	1	0	0	0	-9	0	1	1	-9	-9	1		-0.0450799	-0.0172672	-0.0574079	0.00210078	-0.0291521		590	0.9632	0.0316	0.005
Jing et al (2010)	655	655	KRONENERBSE	2153	1	-9	-9	-9	-9	1	0	1	-9	1	1	0	-9	0	-9	0	1	0	0	0	1	0	0	1	-9	-9	1		-0.0175874	0.0457461	-0.0218313	0.0650048	0.0367043		1167	0.9552	0.0386	0.006
Jing et al (2010)	656	656	GLACIER	217	0	-9	1	-9	-9	1	-9	1	-9	1	-9	0	1	0	0	0	1	-9	0	0	-9	0	0	-9	-9	-9	1		-0.125096	0.088412	0.0865806	-0.0547075	0.0452436		2789	0.0258	0.9692	0.005
Jing et al (2010)	657	657	MANSHOLTSIVORA	2065	0	0	1	-9	1	1	0	0	0	1	1	0	-9	0	-9	0	1	0	0	0	-9	0	0	1	-9	-9	1		0.00177422	-0.0101803	0.0503513	-0.0662288	0.125583		3153	0.0316	0.9606	0.0082
Jing et al (2010)	658	658	MANSHOLTSDOLFIJN	129	-9	-9	1	1	-9	1	0	1	0	1	1	0	-9	0	-9	-9	1	-9	-9	-9	-9	-9	0	-9	-9	-9	1		-0.121135	0.0195497	0.00254418	0.0637668	0.107717		3913	0.4652	0.5284	0.0062
Jing et al (2010)	659	659	MANGETOUTDE40-JOURS	3526	-9	0	0	1	1	1	0	1	0	1	1	0	1	0	-9	0	1	0	0	0	-9	0	1	1	0	0	1		-0.024333	-0.0424902	0.0255353	0.0386135	-0.0551753		3820	0.3852	0.6082	0.0066
Jing et al (2010)	660	660	ONSA	2912	0	0	-9	1	-9	-9	0	1	0	1	-9	-9	0	-9	0	-9	1	0	0	0	-9	0	-9	1	0	-9	1		-0.0310356	-0.0236288	0.0950447	0.0155901	0.0111123		3446	0.046	0.931	0.0228
Jing et al (2010)	661	661	GREGORIS	976	0	0	0	1	1	1	0	1	-9	1	-9	0	1	0	-9	0	1	0	0	0	1	0	0	1	0	0	1		-0.0454584	0.0273666	0.0915977	0.0225169	-0.004893		2455	0.0202	0.9746	0.0054
Jing et al (2010)	662	662	RAPID	3793	-9	0	0	1	0	1	0	1	0	1	-9	0	1	0	0	0	1	0	0	0	-9	0	0	1	0	0	1		0.0413491	0.046097	0.0726984	0.0491311	-0.0250016		3706	0.2884	0.6876	0.0236
Jing et al (2010)	663	663	ZSEGALOV	1857	-9	0	1	1	1	1	0	1	0	1	-9	0	1	0	-9	0	1	0	0	0	1	0	0	1	0	-9	1		-0.0644756	0.0202938	0.00158601	-0.0108523	0.0302953		3788	0.37	0.6258	0.0042
Jing et al (2010)	664	664	ALASKADWARF	748	1	0	-9	-9	-9	1	0	1	-9	1	-9	0	1	1	-9	0	1	0	0	0	-9	0	0	0	0	0	1		-0.051556	0.100674	-0.0373306	0.0665371	-0.0237466		866	0.9598	0.0354	0.0048
Jing et al (2010)	665	665	LANCASHIRELAD	3617	0	0	1	1	1	1	0	1	0	1	1	0	1	0	-9	0	1	0	0	0	1	0	0	1	0	0	1		-0.079843	0.00249206	0.0486004	-0.0187197	0.0358685		2898	0.0292	0.9676	0.0032
Jing et al (2010)	666	666	HERMA	1681	1	0	-9	-9	1	1	0	0	0	1	1	0	1	0	0	0	1	0	0	0	1	0	1	1	0	0	1		0.0293587	-0.0290364	-0.0484861	-0.0203329	-0.0150367		342	0.9662	0.0264	0.007
Jing et al (2010)	667	667	BULAVA	3441	-9	0	1	1	1	1	0	1	0	1	-9	0	1	0	1	0	1	0	0	0	1	0	0	1	0	0	1		-0.0590503	-0.00283153	0.00555363	-0.0081729	0.0261004		3829	0.3962	0.5988	0.005
Jing et al (2010)	668	668	CHRESTENSENSGLORIOSA	1505	1	0	0	1	1	1	0	1	0	1	1	0	1	0	1	0	1	0	0	0	1	0	0	1	0	0	1		-0.00928574	0.0117717	0.00133505	0.0671354	-0.00393442		1398	0.9502	0.042	0.0074
Jing et al (2010)	669	669	EXPRESS	1944	0	0	-9	1	1	1	0	1	0	1	-9	0	1	0	0	0	1	0	0	-9	1	0	0	1	0	-9	1		-0.0636196	0.0566143	0.0638825	-0.0147322	0.0162662		2648	0.025	0.971	0.0042
Jing et al (2010)	670	670	MONARCH	8	0	0	1	1	1	1	0	0	0	1	-9	0	1	0	0	0	1	0	0	0	1	0	0	1	0	0	1		-0.0124044	0.0127581	0.0411912	-0.0782368	0.066016		3218	0.0362	0.9572	0.0064
Jing et al (2010)	672	672	MAIKONIG	559	1	0	0	1	1	1	0	1	0	1	-9	-9	1	1	-9	0	1	0	0	0	1	0	0	1	0	0	1		-0.0517075	0.0362265	-0.00761563	0.0917617	0.00358655		1515	0.9456	0.0486	0.0056
Jing et al (2010)	673	673	MAIKONIGIN	2825	1	0	0	1	1	1	0	1	0	1	-9	0	1	-9	0	0	1	0	0	0	1	0	0	1	0	-9	1		-0.0248963	0.0525906	-0.00393799	0.0666658	0.00256325		1275	0.9534	0.0406	0.006
Jing et al (2010)	674	674	ECLIPSE	889	0	0	0	1	1	1	0	1	0	1	-9	0	1	0	0	0	1	0	0	0	1	0	0	1	0	0	1		-0.0352204	0.0297301	0.0877307	0.0257222	-0.0010314		2617	0.023	0.9714	0.0054
Jing et al (2010)	675	675	ZWAANSARANTI	2945	0	0	0	-9	1	1	0	1	0	-9	1	0	-9	-9	0	0	1	0	0	0	-9	0	0	-9	0	-9	1		-0.0361906	0.0245857	0.115041	0.0812748	0.0285885		2941	0.0268	0.9668	0.0062
Jing et al (2010)	676	676	COMBIA	2649	1	0	1	-9	1	1	0	1	0	1	-9	0	1	0	0	0	1	0	0	0	1	0	1	1	0	-9	1		-0.0516857	-0.012373	-0.0562794	-0.00392587	-0.0281578		508	0.964	0.032	0.004
Jing et al (2010)	677	677	VELGA	713	0	0	0	1	0	1	0	1	0	1	-9	0	1	-9	-9	0	1	0	0	0	1	0	0	1	0	0	1		-0.00547692	0.0332173	0.118899	0.0263766	-0.0347173		3031	0.0212	0.965	0.0144
Jing et al (2010)	678	678	CLIPPER	2473	0	0	1	1	1	1	1	1	0	1	1	0	1	1	0	0	1	0	0	0	1	0	0	1	0	0	1		-0.131089	-0.0241959	0.0632766	-0.021442	0.0503394		2372	0.0166	0.9798	0.0034
Jing et al (2010)	679	679	GLOIREDEQUIMPER	537	1	0	0	1	1	1	0	1	0	1	-9	0	1	1	0	0	1	0	0	0	1	0	0	-9	0	0	1		-0.0510875	0.0650115	-0.0115032	0.0800711	-0.0111483		1442	0.9486	0.0458	0.0058
Jing et al (2010)	680	680	MIGNON	2923	0	0	1	1	0	1	0	1	0	1	-9	0	1	0	0	0	1	0	0	0	1	0	1	-9	0	-9	1		-0.0562607	-0.00223146	0.0433541	-0.0723906	-0.0794932		3055	0.0282	0.9644	0.0072
Jing et al (2010)	681	681	VOLANTAISECLAUSE	987	0	0	1	1	1	1	0	1	0	1	1	0	1	1	-9	0	1	0	0	0	1	0	1	0	0	0	-9		-0.188415	-0.0188179	0.0105069	-0.0495546	-0.0634416		2868	0.0292	0.968	0.0028
Jing et al (2010)	682	682	EMIRTAZIER	3804	1	0	0	1	1	1	0	1	0	1	-9	0	1	1	-9	0	-9	0	0	0	1	0	0	1	0	0	1		-0.0469911	0.0469395	-0.0110757	0.0827961	-0.000476738		1418	0.9496	0.0448	0.0058
Jing et al (2010)	683	683	RIESENMAI	1868	0	0	1	1	1	1	0	1	0	1	-9	0	-9	1	1	0	1	0	0	0	1	0	0	1	0	-9	1		-0.123907	-0.0249176	0.0457682	-0.00735941	0.0718224		2815	0.0278	0.9688	0.0038
Jing et al (2010)	684	684	OVOSNOJLUSALINJTOMASLA	3628	0	0	1	1	1	1	1	1	0	1	1	0	1	1	0	0	1	0	0	0	1	0	0	1	0	0	-9		-0.144523	-0.0162913	0.0704679	-0.0199389	0.0578121		2370	0.0164	0.9804	0.0032
Jing et al (2010)	685	685	MARIZA	1692	1	0	0	1	1	1	0	1	0	1	1	0	1	0	0	0	1	0	0	0	1	0	1	1	0	0	1		-0.0185526	-0.0173902	-0.0172238	0.0481291	-0.0601076		1074	0.9568	0.0382	0.0056
Jing et al (2010)	686	686	CLIMAX	3452	1	0	1	1	1	1	0	0	0	1	1	0	1	-9	-9	0	1	0	0	0	1	0	0	1	0	0	1		-0.00424767	0.0100567	-0.048351	-0.0255523	0.0652774		433	0.965	0.029	0.006
Jing et al (2010)	687	687	KENTISHINVICTA	1516	-9	0	-9	1	1	0	0	1	-9	1	-9	0	1	0	0	0	1	0	0	0	1	0	0	1	0	-9	1		-0.0164393	0.085476	0.0407581	0.00907465	-0.00560337		2059	0.7444	0.1992	0.0562
Jing et al (2010)	688	688	SPERBA	1955	1	0	1	1	1	1	0	1	0	-9	-9	-9	1	-9	0	0	1	0	0	0	1	0	0	1	0	-9	1		-0.0624881	0.0389465	-0.0363854	0.0239139	0.0412176		571	0.9634	0.032	0.0048
Jing et al (2010)	689	689	WELCOME	19	0	0	-9	1	1	1	0	1	0	1	-9	0	1	-9	-9	0	1	0	0	0	-9	0	0	0	0	0	1		-0.0960249	0.0521278	0.0626601	0.00122555	-0.0024622		2986	0.03	0.9658	0.0038
Jing et al (2010)	690	690	GULIVER	2836	1	0	1	1	0	1	0	0	0	1	1	0	1	0	-9	0	1	0	0	0	1	0	1	1	0	-9	1		0.0487327	-0.0295416	-0.0608173	-0.0702581	-0.0256339		1099	0.9564	0.0244	0.0192
Jing et al (2010)	691	691	SMALLBLACKPEA	1695	-9	-9	0	-9	0	0	0	0	0	0	-9	0	1	0	0	0	1	-9	0	1	0	0	0	-9	1	-9	-9		0.332138	0.246228	0.166714	0.00624717	-0.010789		4054	0.0072	0.0068	0.986		0.0195	0.92475	0.0328125	0.0095625	0.0034375	0.0096875
Jing et al (2010)	692	692	LENINGRAD-P62	900	1	0	0	1	0	0	0	0	0	1	-9	0	1	0	0	0	1	0	0	0	-9	0	0	1	0	-9	1		0.163612	0.0870017	0.0172278	0.00508133	-0.0125002		4369	0.3048	0.0758	0.6192		0.624563	0.0711875	0.0074375	0.284	0.00675	0.00625
Jing et al (2010)	693	693	BROCHETTEPURPLEFLOWERED	2660	1	0	0	1	0	0	0	1	0	1	-9	0	1	0	-9	0	1	0	0	0	1	0	0	0	0	-9	1		0.0641845	0.140447	0.0133096	0.0538486	-0.111597		1982	0.8088	0.0354	0.1556
Jing et al (2010)	694	694	UMBELLATEPURP.FLD.ACACIA	724	1	0	1	1	1	1	0	1	0	1	1	0	1	0	-9	0	1	0	0	0	-9	0	0	-9	0	0	1		-0.0460593	0.0265911	-0.0322242	0.0194275	0.0255465		861	0.9598	0.036	0.004
Jing et al (2010)	695	695	PURP.PODDEDGREENBACK	2484	1	0	1	1	1	1	0	1	0	1	1	0	1	1	-9	0	1	0	0	0	1	0	0	1	0	-9	1		-0.0932029	0.027991	-0.0463777	0.0309536	0.0474391		1058	0.957	0.0394	0.0034
Jing et al (2010)	696	696	DWARFPURPLEPODDED	548	-9	0	0	1	1	1	0	1	0	1	1	0	1	1	-9	0	1	0	0	0	-9	0	0	1	0	0	1		-0.0512954	0.0175591	0.0477227	0.0827375	0.0167169		3608	0.2246	0.7702	0.0052
Jing et al (2010)	697	697	LENINGRAD-P85	1707	1	0	-9	0	0	0	0	0	0	-9	-9	-9	0	-9	-9	0	1	-9	1	-9	1	1	-9	1	-9	0	-9		0.386301	-0.126591	-0.0861548	0.103448	0.0636616		4066	0.0084	0.006	0.9856		0.049625	0.0081875	0.439187	0.004375	0.0179375	0.480938
Jing et al (2010)	698	698	IC700	2934	1	0	1	1	0	1	0	1	-9	1	-9	0	-9	-9	-9	0	1	0	0	0	1	0	0	-9	0	-9	1		-0.0287136	0.0538887	-0.0439483	0.0115861	0.0123564		848	0.96	0.0292	0.0108
Jing et al (2010)	699	699	KARMAZINOVYJ	1590	1	0	1	1	1	1	1	0	0	1	-9	0	0	0	-9	0	1	0	0	0	0	0	0	1	0	-9	1		0.0705277	-0.072433	-0.0588881	-0.0266093	0.152536		2142	0.6736	0.058	0.2684
Jing et al (2010)	700	700	IVORA	3438	0	0	1	1	1	1	0	1	0	1	-9	0	1	0	0	0	1	0	0	0	-9	0	0	1	0	1	1		-0.0734448	0.0418463	0.0551537	-0.0233044	0.0551557		3333	0.0468	0.9492	0.004
Jing et al (2010)	701	701	P.SATIVUM-RUSSIA	998	1	0	0	1	1	0	0	1	0	0	1	0	1	0	0	0	1	0	0	0	1	0	1	0	0	-9	1		0.0335325	0.0436645	-0.021478	0.0626202	-0.164648		2095	0.7076	0.0406	0.2516
Jing et al (2010)	702	702	DOLFIJN	1502	0	0	-9	1	1	1	0	1	0	1	1	0	1	0	-9	0	1	0	0	0	1	0	0	-9	0	-9	1		-0.0824532	0.0330685	0.0529876	-0.00608971	0.0104679		2682	0.0258	0.9706	0.0036
Jing et al (2010)	703	703	FINNISCHEFUTTERERBSE	3815	1	0	1	-9	1	1	1	1	0	1	1	0	1	0	1	0	1	0	0	0	1	0	0	1	0	0	1		-0.0481637	-0.0390299	-0.0350677	0.0105127	0.031392		1755	0.9194	0.0718	0.0088
Jing et al (2010)	704	704	P.SATIVUM-AFGHANISTAN	3350	0	0	0	1	1	1	0	0	0	1	-9	0	1	1	0	0	1	0	0	0	-9	0	0	1	0	0	1		0.00816118	0.0221959	0.0894976	-0.00723687	0.0537144		3111	0.0276	0.9626	0.0096
Jing et al (2010)	705	705	P.SATIVUM-AFGHANISTAN	3543	0	0	-9	1	1	1	0	0	0	1	-9	0	1	0	-9	0	0	-9	1	0	1	0	1	1	0	0	1		-0.0129777	-0.109899	0.0405887	-0.106794	-0.0148604		3747	0.025	0.6544	0.3204
Jing et al (2010)	706	706	P.SATIVUM-AFGHANISTAN	1879	0	0	1	1	0	1	0	1	-9	1	-9	-9	1	0	-9	0	1	0	0	0	1	0	0	0	0	-9	1		-0.0848655	0.0958799	0.0688449	-0.0770524	-0.0265771		3129	0.0312	0.9618	0.007
Jing et al (2010)	707	707	P.SATIVUM-RUSSIA	3639	1	0	1	1	0	1	0	0	0	0	-9	-9	1	0	-9	0	-9	0	0	0	0	0	1	-9	0	0	1		0.125281	-0.0457141	-0.0763876	-0.0854336	-0.0506468		4364	0.2952	0.0754	0.6296		0.0178125	0.024	0.0038125	0.900687	0.033375	0.0201875
Jing et al (2010)	708	708	P.SATIVUM-AFGHANISTAN	1414	-9	0	-9	1	1	1	0	1	0	1	-9	0	1	0	0	0	1	0	0	0	1	0	1	1	0	-9	-9		-0.063077	-0.00876023	-0.0028401	-0.00269432	-0.0413436		3888	0.4418	0.5536	0.0046
Jing et al (2010)	709	709	SVALOFSNOTAART	1703	1	0	1	1	0	1	0	0	0	1	-9	0	1	-9	0	0	1	0	0	0	1	0	1	1	0	-9	1		0.0413141	-0.0123508	-0.0665679	-0.0705439	-0.0270783		1340	0.952	0.0252	0.0228
Jing et al (2010)	710	710	P.SATIVUM-GREECE	3262	-9	0	1	1	1	0	0	1	0	1	-9	0	1	0	-9	0	1	0	0	0	-9	0	-9	1	0	1	1		-0.0266629	0.0363548	0.00822593	-0.0244908	-0.0118232		1877	0.8766	0.0732	0.0502
Jing et al (2010)	711	711	AUSTRIANWINTER	2596	-9	-9	-9	-9	-9	-9	0	1	0	1	-9	0	-9	0	1	0	1	0	0	0	0	0	1	1	0	-9	1		0.0239495	-0.0759781	0.0290239	0.0300787	-0.0649446		2240	0.5918	0.3382	0.0698
Jing et al (2010)	712	712	MAPLEPEA	3463	1	0	1	1	1	1	1	1	0	1	-9	0	1	0	1	0	1	0	0	0	1	0	1	1	0	0	1		-0.0616134	-0.103283	-0.0683145	-0.0252879	-0.0512689		1693	0.9274	0.063	0.0096
Jing et al (2010)	713	713	PURPLEFLD.,RED.STIP.	660	1	-9	1	-9	-9	1	0	1	-9	1	-9	-9	-9	0	0	0	1	0	0	0	-9	0	0	1	0	0	1		-0.0167131	0.0317961	-0.0272678	0.0422944	0.0582259		1256	0.9538	0.0392	0.0066
Jing et al (2010)	714	714	P.ELATIUS	1607	0	1	-9	1	0	1	0	-9	0	1	1	0	1	0	-9	0	1	0	0	0	1	0	0	1	0	0	1		-0.00412488	0.0189252	0.0999537	-0.0374317	0.0151685		2866	0.0174	0.9682	0.0146
Jing et al (2010)	715	715	P.SATIVUM	1326	-9	0	-9	1	0	0	1	0	0	0	-9	0	1	0	1	0	1	0	0	0	0	1	1	-9	0	0	-9		0.250559	-0.161196	0.0432651	-0.136869	-0.177271		4090	0.0088	0.0082	0.9828		0.03225	0.041125	0.346	0.443188	0.115563	0.0219375
Jing et al (2010)	716	716	P.SATIVUMANKOBERENSE	1527	0	0	0	-9	0	0	1	0	0	0	-9	0	0	0	1	0	1	0	1	0	0	1	-9	1	0	-9	1		0.347818	-0.254166	0.241603	-0.0228004	0.000270047		4042	0.0032	0.0098	0.9866		0.006	0.003125	0.978375	0.0043125	0.0048125	0.0031875
Jing et al (2010)	717	717	MANSHOLTSIVORA	1966	0	0	-9	1	1	1	0	0	0	-9	-9	-9	1	-9	1	0	1	0	0	0	1	0	0	1	0	-9	1		-0.0079687	-0.0120831	0.0654981	-0.0616688	0.0695506		3324	0.0376	0.95	0.0122
Jing et al (2010)	718	718	OMEGA-WAXLESS	30	0	0	0	1	0	1	1	1	0	1	1	-9	1	0	-9	0	-9	0	0	0	0	0	0	1	0	1	1		0.0237861	0.0192948	0.181969	0.0238383	-0.00968564		3586	0.0254	0.7958	0.179
Jing et al (2010)	719	719	HERMA	2847	0	0	1	1	1	1	0	0	0	1	1	0	0	0	0	0	1	0	0	0	1	0	1	1	0	-9	1		-0.0152372	-0.0941121	0.0150992	-0.0893177	0.0540992		3503	0.0816	0.8994	0.0192
Jing et al (2010)	720	720	MAIENMARK	911	0	0	0	1	1	1	0	1	0	1	-9	0	1	0	0	0	1	0	0	0	1	0	0	1	0	0	1		-0.0352204	0.0297301	0.0877307	0.0257222	-0.0010314		2494	0.0214	0.9734	0.0052
Jing et al (2010)	721	721	EXCELSIOR	2671	0	0	1	-9	1	1	0	1	0	1	-9	0	-9	1	0	0	1	0	0	0	1	0	0	1	0	-9	1		-0.115529	0.0113645	0.0536808	0.00287774	0.0792601		2678	0.0262	0.9706	0.0032
Jing et al (2010)	722	722	SCHEIBERSPRIMATA	735	0	0	0	1	0	1	0	1	0	1	1	0	1	0	0	0	1	0	0	0	1	0	0	1	0	0	-9		0.0032754	0.0489623	0.126129	0.030174	-0.026142		2961	0.0218	0.9664	0.0118
Jing et al (2010)	723	723	PRIMEX	2495	0	0	0	1	1	1	0	1	0	1	-9	0	-9	0	0	0	1	0	0	0	1	0	0	1	0	0	1		-0.0269738	0.00824583	0.0895538	0.0370962	0.0169049		2510	0.0212	0.9732	0.0058
Jing et al (2010)	724	724	HEEMANNS	1009	1	0	-9	1	1	1	0	1	0	-9	1	0	1	-9	0	0	1	0	0	0	1	0	0	1	0	-9	1		-0.0329359	0.033083	-0.0130223	0.0523738	0.0242724		811	0.9606	0.0348	0.0046
Jing et al (2010)	725	725	NEOPLASTICPOD-Np	3826	1	0	1	1	0	0	0	1	0	1	-9	0	1	-9	0	0	1	0	0	0	-9	0	0	1	0	0	1		0.0439821	0.0824015	0.00342885	0.0192697	-0.014685		1963	0.825	0.0524	0.1226
Jing et al (2010)	726	726	B265-1347-1	1890	1	-9	1	1	0	1	0	1	0	1	1	0	1	1	0	0	1	0	0	0	1	0	0	1	0	-9	1		-0.0523542	0.0610678	-0.0283157	0.0315299	0.0251493		1422	0.9494	0.0434	0.0072
Jing et al (2010)	727	727	B265-1347-2	3650	1	0	1	1	0	1	0	0	0	1	-9	0	1	1	-9	0	1	0	0	0	-9	0	0	1	0	0	1		0.0536217	0.0279297	-0.0389882	-0.0305257	0.0551537		1585	0.9404	0.0378	0.0218
Jing et al (2010)	728	728	B265-1347-4	1714	1	0	1	1	1	1	0	1	0	1	-9	0	1	-9	0	0	1	0	0	0	1	0	0	1	0	-9	1		-0.0647241	0.0429238	-0.038234	0.0140163	0.035235		913	0.9592	0.0368	0.004
Jing et al (2010)	729	729	B265-1347-5	3474	1	0	1	1	0	1	0	0	0	1	1	0	1	1	0	0	1	0	0	0	1	0	0	1	0	0	1		0.0334866	0.0379823	-0.0369698	-0.0290591	0.0529669		1106	0.9564	0.032	0.0116
Jing et al (2010)	730	730	STAMBOVYJ2	1538	1	0	1	-9	1	0	0	1	0	1	1	0	-9	0	-9	0	1	0	0	0	0	0	0	1	0	0	1		0.0312406	0.0241464	-0.00701316	0.058111	0.0517361		1934	0.8496	0.0362	0.1142
Jing et al (2010)	731	731	WIR4460	1977	1	-9	0	0	1	1	0	1	0	-9	-9	-9	1	-9	0	0	1	0	0	-9	0	0	1	1	0	0	1		0.0131144	-0.0208084	-0.00807385	0.143537	-0.0864096		2322	0.5416	0.1156	0.343
Jing et al (2010)	732	732	WIR4733	41	0	0	1	-9	1	0	0	1	0	1	-9	0	1	0	-9	0	-9	0	0	0	-9	0	1	-9	0	0	1		-0.0576856	-0.00244927	0.0541734	-0.0799417	-0.0972319		3594	0.0908	0.7898	0.1194
Jing et al (2010)	733	733	WIR4386	2858	0	-9	1	1	0	1	0	1	0	1	1	0	1	1	0	0	1	0	0	0	1	0	0	1	0	-9	1		-0.093528	0.0469598	0.0805304	-0.0194796	0.0284053		2734	0.0242	0.97	0.0056
Jing et al (2010)	734	734	WIR4270	922	1	-9	1	1	0	1	0	1	0	1	-9	0	1	0	-9	0	1	0	0	0	-9	0	1	1	0	-9	1		-0.00791185	-0.0213066	-0.0459496	-0.00922084	-0.0612055		1276	0.9534	0.034	0.0124
Jing et al (2010)	735	735	WIR4604	2682	1	0	1	-9	1	1	0	0	0	1	-9	0	0	-9	-9	0	1	0	0	0	0	0	-9	0	0	-9	1		0.0322917	-0.0267004	-0.11778	-0.0243152	0.0853751		1718	0.924	0.0166	0.0594
Jing et al (2010)	736	736	ASMER006/65	746	1	0	1	1	0	1	0	1	0	1	1	0	1	0	0	0	1	0	0	0	-9	0	0	1	0	0	1		0.0138145	0.0382446	-0.00389535	0.0229939	0.0140725		1226	0.9542	0.0364	0.0094
Jing et al (2010)	737	737	ASMER007/65	2506	0	0	1	1	0	1	1	1	0	1	1	0	0	0	-9	0	1	0	0	0	1	0	0	1	0	-9	1		-0.0235345	-0.0696249	0.0988567	-0.0352222	0.058214		3466	0.03	0.9252	0.045
Jing et al (2010)	738	738	ASMER008/65	570	1	0	1	1	1	1	1	0	0	1	-9	0	1	1	0	0	1	0	0	0	1	0	0	1	0	0	1		-0.0134904	-0.0098125	-0.0611397	-0.0457387	0.0807021		1747	0.9202	0.068	0.0116
Jing et al (2010)	739	739	ASMER009/65	3265	0	0	-9	1	1	1	1	0	0	-9	1	-9	-9	-9	-9	0	1	0	0	0	1	0	0	1	0	0	1		-0.00314393	-0.0908011	0.0831843	-0.060791	0.102992		3145	0.0234	0.9612	0.0154
Jing et al (2010)	740	740	ASMER010/65	1329	1	0	-9	1	1	1	1	0	0	-9	-9	0	1	-9	-9	0	1	0	0	0	1	0	0	-9	0	0	1		0.0294332	-0.0130058	-0.0468097	-0.0269986	0.0378583		1800	0.9094	0.0608	0.03
Jing et al (2010)	741	741	ASMER011/65	3089	0	0	1	-9	1	-9	0	1	0	-9	-9	0	0	-9	0	0	1	0	0	0	1	0	0	1	0	0	1		-0.0403344	-0.0182676	0.0873446	0.014271	0.0824918		3338	0.0372	0.9488	0.0136
Jing et al (2010)	742	742	ASMER012/65	1153	0	0	1	-9	1	1	1	0	0	-9	-9	0	1	0	-9	0	1	0	0	0	1	0	0	1	0	-9	1		0.00426557	-0.0441736	0.0635666	-0.119346	0.0898639		3157	0.0256	0.9604	0.014
Jing et al (2010)	743	743	ASMER013/65	2913	0	0	1	1	1	-9	-9	0	1	-9	-9	0	1	0	1	0	1	0	0	0	1	0	0	1	0	-9	1		0.0140339	-0.0106498	0.0686437	-0.156577	0.0858134		3665	0.0262	0.7256	0.2472
Jing et al (2010)	744	744	ASMER015/65	977	1	0	-9	1	0	1	0	0	-9	1	1	0	1	0	0	0	1	0	0	0	1	0	0	-9	0	0	1		0.0687288	0.0624587	-0.0234132	-0.0262124	0.00937494		1536	0.944	0.0308	0.0248
Jing et al (2010)	745	745	ASMER017/65	3794	1	0	1	1	0	1	0	0	0	1	1	0	1	0	0	0	1	0	0	0	1	0	0	0	0	0	1		0.0446383	0.0725065	-0.0488696	-0.0592617	0.0134817		656	0.9624	0.0242	0.013
Jing et al (2010)	746	746	ASMER018/65	1858	1	0	1	1	0	1	0	0	0	1	1	0	1	0	0	0	1	0	0	0	1	0	0	1	0	0	1		0.0596973	0.0332826	-0.0250702	-0.0391849	0.0395159		1482	0.947	0.0326	0.0204
Jing et al (2010)	747	747	ASMER019/65	2297	1	0	-9	1	0	1	0	0	0	-9	1	0	0	-9	0	0	1	0	0	0	1	0	0	1	0	-9	1		0.110884	0.00199384	-0.0177705	0.0206488	0.0821087		2000	0.7968	0.0436	0.1596
Jing et al (2010)	748	748	P.SATIVUM-CANADA	361	0	0	1	1	-9	1	1	0	0	1	-9	0	1	0	0	0	1	0	0	0	1	0	0	0	0	0	1		-0.00951275	0.0209925	0.0482424	-0.146599	0.0305822		3112	0.0272	0.9626	0.01
Jing et al (2010)	749	749	PISUMM-129	2121	1	0	1	-9	1	-9	0	1	0	-9	-9	0	-9	0	-9	0	1	0	0	0	1	0	0	1	0	-9	1		0.00428955	0.0154123	-0.0232764	0.0315372	0.0413788		589	0.9632	0.0308	0.006
Jing et al (2010)	750	750	P.SATIVUM-TURKEY	185	1	0	0	1	1	1	0	1	0	1	-9	0	1	0	0	0	1	0	0	0	-9	0	0	1	0	1	1		0.00305131	0.0631946	0.00178994	0.0735288	0.0113471		698	0.9618	0.0316	0.0066
Jing et al (2010)	751	751	P.SATIVUM-AFGHANISTAN	2839	0	0	0	1	0	0	1	0	0	0	-9	0	0	0	-9	0	1	1	1	0	0	1	0	1	0	0	1		0.329965	-0.159293	0.2757	0.0308456	0.104206		4037	0.0032	0.0096	0.987		0.035	0.005625	0.865063	0.0869375	0.0041875	0.003125
Jing et al (2010)	752	752	P.SATIVUM-INDIA	2558	1	0	0	-9	0	0	0	0	0	0	-9	0	0	0	-9	0	1	0	0	0	0	0	-9	1	0	0	1		0.27553	-0.0276773	0.0165741	0.050877	-0.0128561		4067	0.0086	0.0064	0.9852		0.031625	0.01	0.693562	0.244188	0.01675	0.0039375
Jing et al (2010)	753	753	P.SATIVUM-TURKEY	1945	1	0	1	1	1	1	0	1	0	1	-9	0	1	0	-9	0	1	0	0	0	1	0	-9	1	0	-9	1		-0.0543645	0.000294763	-0.0466893	-0.00304904	0.00141239		332	0.9664	0.0292	0.0044
Jing et al (2010)	754	754	GR.SEEDEDPROFUSION	9	1	0	0	-9	0	1	-9	0	0	0	1	0	1	-9	-9	0	1	0	0	0	0	1	0	-9	0	0	1		0.196432	-0.00728219	0.0238537	0.0900781	0.0187099		4248	0.0562	0.0328	0.911		0.725562	0.0175625	0.0945625	0.0806875	0.0386875	0.042875
Jing et al (2010)	755	755	KINGTUT	3555	1	0	-9	1	1	1	0	1	0	-9	1	-9	1	-9	1	0	1	-9	-9	-9	-9	0	0	-9	-9	0	1		-0.0724674	0.0342012	-0.037495	0.120515	0.0381087		1079	0.9566	0.0366	0.007
Jing et al (2010)	756	756	RAMOSUS-ram	2826	1	0	1	1	1	1	0	1	0	1	1	0	1	-9	-9	0	1	0	0	0	1	0	1	1	0	-9	1		-0.0859283	-0.032506	-0.0644631	0.000613911	-0.0205607		636	0.9626	0.0334	0.0036
Jing et al (2010)	757	757	SUPCOVERT	890	1	0	0	1	0	1	0	1	0	1	-9	0	1	1	0	0	1	0	0	0	1	0	0	1	0	0	1		0.0138396	0.0624078	0.018585	0.0848248	-0.0290074		1677	0.9294	0.056	0.015
Jing et al (2010)	758	758	STARNAIN	2508	1	0	1	1	-9	1	0	0	0	1	-9	-9	-9	0	0	0	1	0	0	0	-9	-9	0	1	0	-9	1		0.0650776	0.000748295	-0.0434984	-0.0194664	0.0936352		991	0.958	0.0288	0.0132
Jing et al (2010)	759	759	HYBRIS	3276	-9	0	-9	1	1	1	-9	1	-9	1	1	0	-9	0	0	0	1	0	0	0	1	0	0	-9	0	-9	1		-0.068432	0.0148865	0.00802242	0.011274	0.0294236		3801	0.3778	0.6178	0.0044
Jing et al (2010)	760	760	KING	1340	0	-9	-9	1	0	-9	0	1	0	-9	1	0	-9	-9	0	0	1	0	0	0	1	0	0	1	0	0	1		0.00611284	0.0238864	0.132251	0.0252461	0.00188124		3126	0.0238	0.962	0.014
Jing et al (2010)	761	761	CHIPEAU	3100	1	0	0	1	1	-9	0	1	0	-9	-9	0	1	-9	0	0	1	0	0	0	1	0	0	1	0	-9	1		0.0120708	0.0636998	0.0117208	0.0794702	-0.0100472		1228	0.9542	0.0372	0.0088
Jing et al (2010)	762	762	NO-79	1164	1	0	0	1	1	-9	0	1	0	-9	-9	0	1	0	0	0	1	0	0	0	1	0	0	1	0	0	1		0.0307973	0.049601	0.0189469	0.0691865	-0.0158764		1402	0.9502	0.0408	0.0088
Jing et al (2010)	763	763	ESMERALDA	2924	1	0	1	1	1	1	0	0	0	1	-9	0	1	0	1	0	1	0	0	0	1	0	0	1	0	-9	1		0.015074	0.00658713	-0.0570447	-0.0459828	0.0621188		520	0.9638	0.0274	0.0086
Jing et al (2010)	764	764	FREEZER-39	988	0	0	1	1	1	1	0	1	0	1	-9	0	1	-9	1	0	1	0	0	0	1	0	1	1	0	0	1		-0.113491	-0.0753454	0.0233752	-0.0471226	-0.0360681		2824	0.0272	0.9686	0.0044
Jing et al (2010)	765	765	FREEZER-105	3805	1	0	1	1	1	1	0	0	0	1	1	0	1	-9	-9	0	1	0	0	0	1	0	1	1	0	0	1		-0.0154244	-0.0490328	-0.0751809	-0.046587	0.00421269		191	0.969	0.0258	0.0058
Jing et al (2010)	766	766	CANTERBURYFREEZER-4	1869	0	0	1	1	1	1	0	1	0	1	1	0	1	-9	-9	0	1	0	0	0	1	0	1	1	0	-9	1		-0.125742	-0.0494015	0.0194632	-0.0403921	-0.0202419		2541	0.0244	0.9724	0.0034
Jing et al (2010)	767	767	FROSTYFREEZER	2308	0	0	-9	1	1	1	1	1	0	1	1	0	-9	-9	1	0	1	0	0	0	1	0	0	1	0	-9	1		-0.0972739	-0.077431	0.078392	0.00543269	0.0480584		2444	0.019	0.975	0.0058
Jing et al (2010)	768	768	FREEZER-69	372	0	0	0	1	1	-9	0	1	0	-9	-9	0	1	-9	0	0	1	0	0	0	-9	0	0	1	0	0	1		-0.0051645	0.0408241	0.122742	0.052209	-0.00539343		2969	0.0264	0.9662	0.0078
Jing et al (2010)	769	769	FREEZER-203	2132	0	0	1	1	1	1	1	1	0	-9	-9	0	0	-9	0	0	1	0	0	0	1	0	1	1	0	-9	1		-0.0975588	-0.163305	0.046493	-0.0389044	0.00609873		3280	0.0308	0.9532	0.016
Jing et al (2010)	770	770	CANNER-263	196	0	0	1	1	1	1	0	1	0	-9	-9	0	1	0	-9	0	1	0	0	0	-9	0	0	1	0	0	1		-0.0483386	-0.00418587	0.0665131	-0.0104701	0.0391387		2662	0.0244	0.971	0.0046
Jing et al (2010)	771	771	CANNERKING	1956	0	0	1	1	1	1	0	1	0	1	1	0	1	0	0	0	1	0	0	0	1	0	-9	1	0	-9	1		-0.0910957	-0.00240331	0.0326413	-0.031194	0.0132389		2525	0.0238	0.9728	0.0034
Jing et al (2010)	772	772	CAMBRIDGEMULTIFOLD	20	1	0	1	1	1	1	0	0	0	1	-9	0	0	-9	-9	0	1	0	0	0	1	0	0	-9	0	0	1		0.00948803	-0.0149183	-0.0728831	-0.0221801	0.0989941		416	0.9652	0.0218	0.0128
Jing et al (2010)	773	773	RANGER	2837	0	0	1	1	1	1	0	1	0	1	-9	0	1	1	0	0	1	0	0	0	1	0	0	1	0	-9	1		-0.12454	0.0352745	0.04639	-0.0164045	0.0505996		2522	0.0238	0.973	0.0034
Jing et al (2010)	774	774	EARLYFLOWERING	901	0	0	1	1	0	1	0	1	0	1	-9	0	1	0	0	0	1	0	0	0	1	0	0	1	0	0	1		-0.0254213	0.0322344	0.0767779	-0.0342045	0.005738		2694	0.0224	0.9706	0.0072
Jing et al (2010)	775	775	P.SATIVUM	3287	0	0	-9	1	0	1	0	1	0	-9	1	0	-9	0	0	0	1	0	0	0	1	0	-9	-9	0	-9	1		-0.00925383	-0.00524112	0.0833646	-0.00484659	-0.0365376		3117	0.027	0.9624	0.0108
Jing et al (2010)	776	776	P.SATIVUM	1351	1	0	0	1	0	0	0	1	0	-9	-9	0	-9	-9	0	0	1	0	0	0	1	0	-9	1	0	0	-9		0.101119	0.0514525	0.0317355	0.102173	-0.100339		2318	0.5436	0.0972	0.359
Jing et al (2010)	777	777	P.SATIVUM	3111	0	0	1	1	1	1	0	1	0	-9	-9	0	1	0	0	0	1	0	0	0	1	0	1	-9	0	-9	1		-0.0938297	-0.0209099	0.0253421	-0.0534443	-0.0436686		2965	0.0302	0.9662	0.0038
Jing et al (2010)	778	778	P.SATIVUM	1175	1	0	1	1	0	1	0	0	0	1	1	0	0	-9	0	0	1	0	0	0	1	0	0	1	0	0	1		0.0700619	-0.00477253	-0.0363716	-0.0162527	0.0909457		1765	0.9176	0.0292	0.0528
Jing et al (2010)	779	779	P.SATIVUM	2935	1	0	0	1	1	1	0	1	0	1	1	0	1	0	-9	0	1	0	0	0	1	0	1	-9	0	-9	1		-0.0382375	-0.00769072	-0.0355291	0.0396025	-0.0777485		901	0.9592	0.0352	0.0056
Jing et al (2010)	780	780	DA1608	999	1	0	0	1	1	1	0	1	0	1	-9	0	1	1	-9	0	1	0	0	0	1	0	0	1	0	0	1		-0.0398216	0.0337592	-0.00490885	0.0858477	0.0010327		1535	0.9442	0.0508	0.005
Jing et al (2010)	781	781	LAXTONSUPERB	1619	0	0	1	1	-9	1	-9	1	0	1	-9	-9	1	-9	-9	0	1	-9	-9	-9	1	0	1	-9	-9	0	1		-0.194228	-0.0714844	0.0353825	-0.0837709	-0.0858877		2967	0.029	0.9662	0.0048
Jing et al (2010)	782	782	MARTUS	3816	0	0	1	1	1	0	0	1	0	1	1	0	1	0	1	0	0	0	0	0	0	0	1	1	0	0	1		-0.0379849	-0.0446189	0.0642936	-0.0740367	-0.0665375		3734	0.0306	0.67	0.2996
Jing et al (2010)	783	783	PLATINUM	1880	0	0	1	1	1	1	0	0	0	1	-9	0	1	0	0	0	1	0	0	0	1	0	-9	1	0	0	1		-0.0191252	-0.0151166	0.0276653	-0.0867969	0.0345914		3133	0.0314	0.9618	0.0068
Jing et al (2010)	784	784	SLEAFORDORBITER	2319	0	0	-9	1	1	1	0	1	0	1	1	0	-9	-9	0	0	1	0	0	0	1	0	0	1	0	-9	1		-0.0790938	0.00636953	0.0605304	0.0206829	0.0498979		2740	0.0264	0.9698	0.0036
Jing et al (2010)	785	785	STIRLING	383	0	0	0	1	1	1	0	1	0	1	-9	0	1	0	0	0	1	0	0	0	-9	0	0	1	0	0	1		-0.0223267	0.0273268	0.0956908	0.0355517	0.00570314		2512	0.0204	0.9732	0.006
Jing et al (2010)	786	786	GREGORYSSURPRISE	2143	0	0	0	1	1	1	0	1	0	-9	-9	-9	0	-9	0	0	1	0	0	0	1	0	0	1	0	0	1		-0.0339437	-0.0234156	0.118557	0.0811032	0.0525137		3328	0.0318	0.9496	0.0186
Jing et al (2010)	787	787	MINERVA	207	1	0	1	1	-9	1	0	1	0	1	-9	0	1	0	-9	0	1	0	0	0	1	0	1	1	0	0	1		-0.0295724	-0.0305237	-0.045515	-0.0105683	-0.0453137		728	0.9614	0.0338	0.0048
Jing et al (2010)	788	788	HISTONKINGSIZE	1967	1	0	1	1	1	1	0	1	0	-9	-9	0	1	0	0	0	1	0	0	0	1	0	0	1	0	0	1		-0.0247149	0.02377	-0.0205057	0.019263	0.0272299		1185	0.955	0.0404	0.005
Jing et al (2010)	789	789	PARADE	31	0	0	1	1	1	1	1	0	0	1	1	0	1	0	-9	0	1	0	0	0	1	0	-9	-9	0	0	1		-0.0452885	-0.0646947	0.0239845	-0.125815	0.0249275		2960	0.0256	0.9664	0.008
Jing et al (2010)	790	790	ELVIRA	2848	1	0	0	1	0	1	0	1	0	-9	-9	0	1	0	-9	0	1	0	0	0	1	0	0	1	0	-9	1		0.0564312	0.0475999	0.0269579	0.069782	-0.0326829		1732	0.9222	0.0454	0.0328
Jing et al (2010)	791	791	WBH1155	912	0	0	1	1	1	0	0	1	0	1	1	0	1	0	0	0	-9	0	0	0	1	0	0	1	0	-9	1		-0.0587782	0.0737046	0.0739787	-0.0446816	0.0200862		3584	0.1142	0.7966	0.0888
Jing et al (2010)	792	792	CHENILLE	3298	1	0	-9	1	1	0	0	0	0	1	-9	0	-9	0	-9	0	1	0	0	0	-9	0	0	-9	0	-9	1		0.097361	0.051945	-0.0396342	-0.0143395	0.0398332		1959	0.8276	0.0326	0.14
Jing et al (2010)	793	793	WBH578	1362	1	0	-9	1	1	0	0	1	0	-9	-9	0	-9	-9	-9	0	1	0	0	0	1	0	0	1	0	0	1		0.0256458	0.0316115	-0.00135969	0.0693275	0.00911774		1816	0.9018	0.0312	0.0672
Jing et al (2010)	794	794	WBH774	3122	1	0	1	1	1	-9	0	1	0	1	1	-9	1	0	1	0	1	0	0	0	-9	0	0	1	0	-9	1		-0.0310458	0.0240034	-0.0318758	0.0213139	0.0351575		735	0.9614	0.033	0.0056
Jing et al (2010)	796	796	CHLOROTICA-chi-3	1186	1	0	1	1	1	1	0	1	0	1	-9	0	-9	0	1	0	1	0	0	0	1	0	0	1	0	0	1		-0.0341499	-0.0176092	-0.0369415	0.0212954	0.0413276		905	0.9592	0.0356	0.0052
Jing et al (2010)	797	797	CHLOROTICA-chi	2946	1	0	1	1	1	1	0	1	0	-9	1	0	-9	-9	1	0	1	0	0	0	-9	0	0	1	0	-9	1		-0.0351034	-0.0279692	-0.0353759	0.055315	0.0692023		701	0.9618	0.032	0.0062
Jing et al (2010)	798	798	WBH5469	1010	1	0	1	1	1	1	0	1	0	1	-9	0	1	-9	-9	-9	1	0	0	0	1	0	1	1	0	0	1		-0.083443	-0.0339152	-0.070928	-0.00739696	-0.0377372		963	0.9586	0.0368	0.0044
Jing et al (2010)	799	799	GOLDKONIG	3467	1	0	-9	-9	1	1	-9	1	0	-9	1	-9	1	-9	-9	0	1	-9	-9	-9	1	0	1	1	-9	-9	1		-0.100813	-0.0797323	-0.0741772	0.0805099	-0.0565635		1081	0.9566	0.037	0.0064
Jing et al (2010)	800	800	P.ELATIUS	903	1	0	1	1	1	-9	0	1	0	1	0	0	1	0	-9	0	1	0	0	0	-9	0	0	-9	0	1	1		-0.0248687	0.0844641	-0.0485338	0.00147544	0.015977		1961	0.8268	0.0288	0.1448
Jing et al (2010)	801	801	GRAUERBSE	3827	1	0	1	1	0	1	0	-9	0	-9	-9	0	1	-9	1	0	1	0	0	0	-9	0	0	1	0	0	1		0.0543572	0.00540033	-0.0191945	-0.00163176	0.0261936		1662	0.9306	0.037	0.0324
Jing et al (2010)	802	802	WINGES-37	1891	1	0	1	1	1	1	0	1	0	1	-9	0	1	0	-9	0	1	0	0	0	1	0	1	1	0	0	1		-0.0537144	-0.0361404	-0.0540308	-0.00672745	-0.032328		672	0.9622	0.0338	0.0042
Jing et al (2010)	803	803	WBH680	2330	1	-9	-9	1	1	1	0	0	0	-9	1	-9	-9	-9	0	0	1	0	0	0	1	0	1	-9	0	-9	1		-0.00425889	-0.0494377	-0.0957717	-0.0164321	-0.00119503		134	0.9702	0.0216	0.0084
Jing et al (2010)	804	804	P.TIBETANICUM	394	1	0	0	0	1	0	0	0	0	0	-9	0	0	0	-9	0	1	0	0	0	-9	0	-9	1	0	-9	-9		0.233106	-0.0335289	-0.0202231	0.0703792	0.0351363		4297	0.1484	0.0646	0.7868		0.472625	0.0148125	0.43875	0.034625	0.0151875	0.024125
Jing et al (2010)	805	805	WELLENSIEK'SWHITEINDENT	2154	1	-9	1	1	1	1	0	1	0	-9	-9	0	-9	0	0	0	0	0	0	0	1	0	0	1	0	-9	1		-0.0494274	0.0450558	-0.0563733	0.0146101	0.0670703		2007	0.786	0.0658	0.148
Jing et al (2010)	806	806	NAVICULAAPERTUS-nap	218	1	0	1	1	1	1	0	-9	0	1	-9	0	0	0	1	0	-9	0	0	0	-9	-9	1	1	0	0	1		0.00246381	-0.146202	-0.0940501	-0.00909811	0.0252389		546	0.9636	0.0202	0.016
Jing et al (2010)	807	807	P.SATIVUM-TURKEY	1978	1	0	0	1	1	-9	0	1	0	1	-9	-9	1	0	-9	0	1	0	0	0	1	0	1	1	0	-9	-9		-0.0156677	0.00416116	-0.0280408	0.0480167	-0.0958717		740	0.9614	0.031	0.0078
Jing et al (2010)	808	808	WINTERHARDY	42	0	0	1	1	1	1	0	0	0	1	-9	0	1	0	1	0	1	0	0	0	1	0	1	1	0	0	1		-0.0242888	-0.0814564	0.0130154	-0.114576	-0.00432777		3254	0.0366	0.9544	0.0088
Jing et al (2010)	809	809	WINTERHARDY	2859	0	0	1	1	1	1	0	0	0	-9	-9	0	0	0	-9	0	1	0	0	0	1	0	1	1	0	-9	1		0.00526386	-0.124047	0.0191125	-0.102646	0.0486852		3517	0.078	0.884	0.0382
Jing et al (2010)	810	810	WINTERHARDY	923	-9	0	1	1	1	-9	0	0	0	-9	-9	-9	1	0	-9	0	1	0	0	0	1	0	1	1	0	0	1		0.0189578	-0.0548299	-0.0214082	-0.0889301	-0.0131239		2146	0.6702	0.3194	0.0106
Jing et al (2010)	811	811	AUREOOL(DUNPEA)	3706	0	0	1	1	-9	1	0	1	0	1	1	-9	1	-9	0	0	1	0	0	0	-9	0	1	1	0	-9	1		-0.0988603	-0.033688	0.0390621	-0.036714	-0.0234141		2780	0.0262	0.9694	0.0044
Jing et al (2010)	812	812	BLACKEYEDSUSAN	1531	1	0	1	1	1	1	-9	0	0	1	1	0	1	-9	0	0	1	-9	0	-9	1	0	1	1	-9	0	1		-0.0266747	-0.0279061	-0.0953292	-0.0708783	0.0113789		258	0.9674	0.0262	0.0066
Jing et al (2010)	813	813	YELLOWPOLLEN-yp	1770	0	0	-9	-9	1	1	0	1	0	1	-9	0	1	0	-9	0	1	0	0	0	1	0	0	1	0	-9	1		-0.0579649	0.022915	0.0671437	0.00161793	0.0192089		2800	0.0268	0.969	0.0042
Jing et al (2010)	814	814	MARXFASCIATED-fa	3618	0	0	0	1	1	1	0	1	0	-9	-9	0	1	0	0	0	1	0	0	0	1	0	0	1	0	0	1		-0.0203628	0.0230806	0.0995909	0.0341533	-0.00182741		2592	0.022	0.9718	0.0064
Jing et al (2010)	815	815	UNDULATIFOLIUS-un	1682	1	0	1	1	1	1	0	1	0	1	1	0	1	0	-9	0	1	0	0	0	1	0	0	1	0	-9	1		-0.0520837	0.0232925	-0.0335243	0.0134619	0.0338632		620	0.9628	0.0334	0.0036
Jing et al (2010)	816	816	WBH1185	3530	1	0	1	1	1	-9	0	1	0	1	1	0	1	-9	-9	0	1	0	0	0	1	0	0	1	0	1	1		-0.0591315	0.0572722	-0.0402215	0.01667	0.0371649		186	0.969	0.027	0.0038
Jing et al (2010)	817	817	WISCONSIN-711	1594	1	0	1	1	1	1	0	1	-9	1	1	0	1	0	-9	0	1	0	0	0	1	0	0	0	0	-9	1		-0.0913104	0.0779155	-0.0647109	-0.00478501	0.0103374		149	0.9698	0.0268	0.0032
Jing et al (2010)	818	818	WBH1355	3442	1	0	1	1	-9	1	-9	1	0	1	1	0	1	-9	-9	0	1	0	0	0	1	0	0	1	0	0	1		-0.0443176	-3.37248e-05	-0.0266227	0.0140536	0.021432		1441	0.9486	0.0472	0.0048
Jing et al (2010)	819	819	AGEOTROPUM-age	1284	1	0	1	1	-9	1	0	1	0	1	-9	0	0	0	1	0	1	0	0	0	1	0	0	1	-9	0	1		-0.004925	-0.0209227	-0.0347674	0.0363428	0.0591891		386	0.9656	0.0234	0.0106
Jing et al (2010)	820	820	STIFFSTRAW	1506	0	0	1	1	1	1	1	1	0	1	1	0	1	0	0	0	1	0	0	0	1	0	1	1	-9	0	1		-0.110447	-0.0799127	0.0391533	-0.0596873	-0.0337953		2398	0.0192	0.9768	0.0042
Jing et al (2010)	822	822	DESYNAPTIC-ds	572	-9	-9	-9	-9	-9	1	0	1	0	1	-9	-9	-9	0	-9	0	1	0	-9	0	1	-9	1	-9	-9	0	1		-0.0937057	-0.137288	-0.00644661	0.0607194	-0.0727217		3909	0.46	0.5324	0.0078
Jing et al (2010)	823	823	EARLYFLOWERING	2738	0	0	-9	1	1	-9	0	1	0	-9	-9	0	1	-9	-9	0	1	0	0	0	1	0	0	-9	0	-9	1		-0.0657351	0.0532896	0.0772607	-0.00201546	-0.00733213		2875	0.0272	0.968	0.0048
Jing et al (2010)	824	824	GOTTSCHALK-68C	802	0	0	0	1	1	1	0	1	0	1	-9	0	1	0	-9	0	1	0	0	0	1	0	-9	1	0	0	1		-0.044546	-0.0122933	0.0721377	0.0133545	-0.034892		2671	0.0242	0.9708	0.0052
Jing et al (2010)	825	825	FASCIATED-fa	2650	1	0	1	-9	1	0	0	1	0	1	-9	0	1	0	-9	0	1	0	0	0	0	0	0	-9	0	-9	1		0.0112395	0.0820421	-0.0245458	0.0309311	0.0141324		1932	0.8508	0.036	0.1136
Jing et al (2010)	826	826	DICHOTOMICSTEM-bif	714	0	0	0	1	1	1	0	1	0	1	-9	0	1	0	-9	0	1	0	0	0	1	0	-9	1	0	0	1		-0.044546	-0.0122933	0.0721377	0.0133545	-0.034892		2690	0.0244	0.9706	0.0048
Jing et al (2010)	827	827	P.SATIVUM-HOLLAND	2562	0	0	0	1	1	1	0	1	0	1	-9	0	1	0	0	0	1	0	0	0	1	0	0	1	0	0	1		-0.0352204	0.0297301	0.0877307	0.0257222	-0.0010314		2687	0.0252	0.9706	0.0046
Jing et al (2010)	828	828	MAXIMO-REDUCTUS-mare	626	0	0	1	1	1	1	0	1	0	1	-9	0	1	0	0	0	1	0	0	0	1	0	-9	1	0	0	1		-0.079361	-0.00795326	0.036323	-0.0334678	0.00406893		2903	0.0292	0.9674	0.0036
Jing et al (2010)	829	829	MAXIMO-REDUCTUS-mare	2474	0	0	1	1	1	1	0	1	0	1	-9	0	1	0	0	0	1	0	0	0	1	0	0	1	0	-9	1		-0.079816	0.0301614	0.0464776	-0.0283588	0.0372823		2596	0.0254	0.9716	0.0034
Jing et al (2010)	830	830	MAXIMO-REDUCTUS-mare	538	0	0	1	1	1	1	0	1	0	1	1	0	1	0	0	0	1	0	0	0	1	0	-9	1	0	0	1		-0.0837562	-0.0118418	0.0367	-0.0264064	0.00974198		2679	0.026	0.9706	0.0032
Jing et al (2010)	831	831	MAXIMO-REDUCTUS-mare	3717	0	0	-9	1	1	1	0	1	0	1	-9	-9	1	0	0	0	1	0	0	0	1	0	0	1	0	0	1		-0.0662216	0.0260498	0.0669854	-0.000426567	0.020017		2574	0.024	0.972	0.0042
Jing et al (2010)	832	832	MAXIMO-REDUCTUS-mare	1781	0	0	-9	1	1	1	0	1	0	-9	-9	-9	1	-9	0	0	1	0	0	0	1	0	0	1	0	-9	1		-0.0813919	0.0320857	0.0748019	0.0105794	0.0283125		2501	0.0226	0.9732	0.0042
Jing et al (2010)	833	833	MAXIMO-REDUCTUS-mare	3629	0	0	0	1	1	-9	0	1	0	-9	-9	0	1	-9	0	0	1	0	0	0	1	0	0	1	0	0	-9		-0.0264798	0.0570117	0.125874	0.0486113	-0.0107719		2752	0.0236	0.9698	0.0066
Jing et al (2010)	834	834	MAXIMO-REDUCTUS-mare	1693	0	0	0	1	1	-9	0	1	0	1	-9	0	1	0	0	0	1	0	0	0	1	0	-9	1	0	-9	1		-0.0297071	0.0255841	0.0818229	0.00854088	-0.0436373		3003	0.0284	0.9656	0.0058
Jing et al (2010)	835	835	MAXIMO-REDUCTUS-mare	3541	0	0	0	1	1	-9	0	1	-9	-9	-9	0	1	0	-9	0	1	0	0	0	1	0	-9	1	0	0	1		-0.0184361	0.00320043	0.102357	0.0159942	-0.0578507		2852	0.024	0.9684	0.0072
Jing et al (2010)	836	836	MAXIMO-REDUCTUS-mare	1605	0	0	1	1	1	1	0	1	0	1	1	0	1	-9	0	0	1	0	0	0	1	0	-9	1	-9	-9	1		-0.126533	0.0123419	0.0292955	-0.0282772	0.0213144		2680	0.0258	0.9706	0.003
Jing et al (2010)	837	837	MAXIMO-REDUCTUS-mare	3453	0	0	1	-9	1	1	0	1	-9	1	-9	0	1	0	0	-9	1	0	0	0	1	0	-9	1	0	0	1		-0.0973415	0.0103951	0.040024	-0.0462569	-0.000503902		2799	0.0274	0.969	0.004
Jing et al (2010)	838	838	OBOVATUS-obo	1517	0	0	-9	1	1	-9	0	1	0	1	-9	0	1	0	-9	0	1	0	0	0	1	0	-9	1	-9	-9	1		-0.059041	0.0208452	0.0573581	-0.0210094	-0.0254923		2827	0.0266	0.9686	0.0046
Jing et al (2010)	839	839	OBOVATUS-obo	2749	1	0	-9	1	1	1	0	0	0	1	1	0	1	0	-9	0	1	0	0	0	1	0	0	1	0	-9	1		0.0267794	0.0207133	-0.0315751	-0.00996488	0.0469072		322	0.9664	0.0268	0.0068
Jing et al (2010)	840	840	LAMM19	813	0	-9	-9	1	1	-9	0	1	0	1	-9	0	1	-9	-9	0	1	0	0	0	-9	0	0	1	0	-9	1		-0.0711746	0.0414613	0.0843255	0.010471	0.0207955		3000	0.03	0.9656	0.0046
Jing et al (2010)	841	841	LAMM19	2661	0	0	-9	-9	1	1	0	1	0	-9	1	0	1	-9	0	0	1	0	0	0	1	0	0	1	-9	0	1		-0.068092	0.0308649	0.0855283	0.0310831	0.031934		2625	0.0242	0.9714	0.0044
Jing et al (2010)	842	842	LAMM105	725	0	-9	-9	1	1	0	0	1	0	1	1	0	1	0	-9	0	1	0	0	0	-9	0	0	1	0	-9	1		-0.0327301	0.0546952	0.106399	0.0072663	0.00846586		3581	0.0834	0.8006	0.1158
Jing et al (2010)	843	843	LAMM105	2573	0	0	1	1	1	0	0	1	0	-9	1	0	1	-9	-9	0	1	0	0	0	1	0	0	1	0	-9	1		-0.0578205	0.0435438	0.085165	-0.0209861	0.022722		3565	0.0788	0.8148	0.1062
Jing et al (2010)	844	844	NILSSONSANGUSTIFOLIA	637	0	0	1	1	1	1	0	1	0	1	-9	0	1	1	0	0	1	0	0	0	1	0	0	1	0	0	1		-0.115348	0.0232923	0.0503047	-0.0114969	0.0452406		2405	0.0206	0.9764	0.003
Jing et al (2010)	845	845	DEHAANSSLENDER	2485	1	0	-9	-9	-9	1	0	1	0	-9	1	0	0	-9	-9	0	1	0	0	0	1	0	0	1	0	-9	1		0.016626	-0.0149719	-0.00790476	0.097975	0.0564824		856	0.9598	0.027	0.0134
Jing et al (2010)	846	846	HORIZONTALIS-ho	549	1	-9	1	1	1	0	0	1	0	1	-9	0	1	-9	-9	0	1	0	0	0	1	0	-9	1	0	-9	1		-0.0532015	0.0374059	-0.0516026	0.000295904	-0.0231416		1668	0.9302	0.0304	0.0392
Jing et al (2010)	847	847	REDUCED-red	3728	0	0	-9	-9	1	1	0	1	0	1	-9	-9	1	0	-9	0	1	0	0	0	1	0	0	1	0	0	1		-0.0646588	0.014561	0.0731041	0.0052172	0.0188149		2874	0.0274	0.968	0.0048
Jing et al (2010)	848	848	IHAR-8	1792	1	0	1	1	1	1	0	1	0	-9	-9	-9	1	-9	-9	0	1	0	0	0	1	0	1	1	0	0	1		-0.0731974	-0.0521318	-0.0622546	0.00660936	-0.0312126		622	0.9628	0.0328	0.0042
Jing et al (2010)	849	849	P.FULVUM	2751	-9	0	-9	-9	0	0	-9	0	0	-9	0	0	1	0	1	1	0	0	0	1	1	0	-9	-9	0	-9	1		0.240902	0.117853	0.00250826	-0.285761	-0.162633		4111	0.0098	0.0096	0.9802		0.017625	0.003875	0.0221875	0.01775	0.927188	0.0115
Jing et al (2010)	850	850	IHAR-10	3640	1	0	1	1	-9	1	0	1	0	-9	-9	0	1	-9	-9	0	1	0	0	0	0	0	1	1	0	0	1		-0.00731728	-0.0509176	-0.0372506	0.0282321	-0.0332145		1473	0.9474	0.0316	0.021
Jing et al (2010)	851	851	P.SATIVUM-ISRAEL	815	0	0	1	-9	1	1	0	1	0	1	-9	0	1	0	1	0	1	0	0	0	1	0	1	-9	0	0	1		-0.101481	-0.0576027	0.0221235	-0.0577041	-0.0562422		3047	0.0312	0.9646	0.0044
Jing et al (2010)	852	852	C369-138-8:af	1704	1	-9	1	1	1	1	0	0	0	-9	1	0	1	-9	-9	0	1	0	0	0	1	0	0	1	0	-9	-9		-0.00767711	0.0231833	-0.0633481	-0.0245193	0.0947887		294	0.9668	0.0264	0.0068
Jing et al (2010)	853	853	P.SATIVUM-USA	3552	0	0	1	1	1	1	0	1	0	-9	-9	0	1	-9	0	0	1	-9	0	0	1	0	0	0	0	0	1		-0.123887	0.0635656	0.0539115	-0.0260236	0.0213036		3018	0.0314	0.9652	0.0034
Jing et al (2010)	854	854	NARROWLEAVESdim-1	2420	-9	0	0	-9	1	1	0	1	0	1	-9	0	-9	0	0	0	1	0	-9	0	-9	-9	-9	-9	-9	0	-9		-0.0300694	-0.0328168	0.0486164	0.129413	-0.00863517		3797	0.3688	0.6212	0.0096
Jing et al (2010)	855	855	CHLOROPHYLLMUTANT	1616	0	0	0	1	1	1	0	1	0	1	-9	0	1	-9	1	0	1	0	0	0	1	0	-9	1	0	0	1		-0.0661967	-0.0304852	0.07517	0.020417	-0.0396262		2618	0.0228	0.9714	0.0056
Jing et al (2010)	856	856	GOTTSCHALK-140C	3464	0	-9	0	1	1	1	0	1	0	-9	-9	0	1	-9	-9	0	1	0	0	0	1	0	-9	0	0	0	1		-0.101453	0.018879	0.0824161	0.0243185	-0.081517		3048	0.0302	0.9646	0.0052
Jing et al (2010)	857	857	CHEMINLONG-NP	1528	1	0	1	1	1	1	0	1	0	-9	-9	0	1	-9	-9	0	1	0	0	0	1	0	-9	1	0	0	1		-0.0527945	-0.0188542	-0.0407144	0.013799	0.00132213		1090	0.9566	0.0386	0.0048
Jing et al (2010)	858	858	ESQUIRE	2760	0	0	1	-9	1	1	0	1	0	1	-9	-9	-9	-9	-9	0	1	0	0	0	1	0	0	1	0	-9	1		-0.114746	-0.00727174	0.0498715	-0.00848043	0.0748004		2712	0.0258	0.9702	0.004
Jing et al (2010)	859	859	MIDINETTE	824	0	0	1	1	0	1	0	1	0	1	-9	-9	1	0	0	0	1	0	0	0	1	0	0	1	0	0	1		-0.0356796	0.0346326	0.0798426	-0.0366757	0.00936991		2833	0.024	0.9686	0.0074
Jing et al (2010)	860	860	CHEMINLONGTETRAPLOID	3480	1	0	0	-9	-9	1	0	0	0	-9	-9	-9	-9	-9	0	0	1	-9	0	0	1	0	0	1	0	0	1		0.109199	0.0247052	-0.00215937	0.0541562	0.0570596		1830	0.898	0.042	0.0602
Jing et al (2010)	862	862	IHAR-6	2672	1	0	-9	1	-9	0	0	1	0	1	-9	0	-9	-9	-9	0	1	0	0	0	1	0	1	1	0	0	1		0.0226096	-0.0249632	-0.029551	0.0286153	-0.0899629		1788	0.912	0.0226	0.0652
Jing et al (2010)	863	863	BLACKEYEDSUSANTETRA.	1544	1	0	1	1	0	1	1	0	0	-9	-9	-9	-9	0	0	0	1	0	0	0	1	0	1	0	0	0	1		0.0779579	-0.0738423	-0.103573	-0.124952	-0.0731695		1935	0.8486	0.0448	0.1064
Jing et al (2010)	864	864	P.FULVUMTETRAPLOID	3392	1	0	1	-9	-9	-9	1	0	-9	-9	-9	0	0	0	-9	1	0	0	0	1	1	0	-9	-9	0	-9	1		0.197477	-0.00772772	-0.233935	-0.270244	0.0590909		4219	0.0342	0.0216	0.944		0.055875	0.0085	0.0261875	0.2085	0.687125	0.014
Jing et al (2010)	865	865	P.FULVUMTETRAPLOID	1456	-9	0	0	1	-9	0	-9	0	-9	-9	0	0	-9	0	-9	0	-9	0	0	1	1	0	-9	-9	0	-9	1		0.200921	0.0690166	0.0441027	-0.123415	-0.0924907		4199	0.0216	0.0198	0.9584		0.01125	0.0253125	0.0098125	0.0156875	0.9175	0.020125
Jing et al (2010)	866	866	P.ABYSSINICUMTETRA.	3304	1	0	0	1	0	-9	0	0	-9	-9	-9	-9	-9	-9	0	0	0	-9	0	1	0	0	0	-9	1	-9	-9		0.34508	0.332021	-0.0465276	0.0591761	0.0752166		4064	0.0082	0.0064	0.9856		0.0054375	0.9735	0.0025625	0.0050625	0.004	0.009375
Jing et al (2010)	867	867	P.ABYSSINICUMTETRA.	1368	1	0	0	-9	0	0	0	0	-9	-9	-9	0	0	0	0	0	-9	-9	0	1	0	0	0	-9	-9	-9	-9		0.419015	0.216969	-0.0049308	0.0757798	0.0753614		4046	0.0076	0.0058	0.9864		0.0048125	0.957937	0.0090625	0.004875	0.0099375	0.0129375
Jing et al (2010)	868	868	IMPROVEDHARBINGERROGUE	2763	0	0	-9	1	0	1	0	1	0	1	1	0	-9	1	-9	0	1	-9	0	0	1	0	0	1	-9	0	1		-0.0588516	0.0141537	0.113465	0.0396621	0.03189		2793	0.0236	0.9692	0.0072
Jing et al (2010)	869	869	ONWARDROGUE	827	0	0	-9	1	-9	1	1	0	0	1	1	1	-9	-9	0	0	1	-9	0	0	-9	0	1	1	-9	0	1		-0.00319595	-0.157604	0.0781691	-0.105579	0.0173239		3695	0.025	0.6962	0.2784
Jing et al (2010)	870	870	GRADUSROGUE	2675	0	0	1	-9	-9	1	-9	1	-9	1	1	0	0	1	-9	0	1	0	-9	0	1	0	0	1	0	0	1		-0.108369	-0.105737	0.095041	0.0306176	0.111078		3263	0.0366	0.9536	0.01
Jing et al (2010)	871	871	ACHIEVEMENTROGUE	739	1	0	-9	1	0	0	-9	1	0	-9	-9	-9	1	-9	1	0	1	-9	0	0	-9	0	0	1	-9	0	1		0.0918869	0.0611691	0.0298113	0.0819692	-0.044391		4492	0.4882	0.0986	0.4132
Jing et al (2010)	872	872	DUKEOFALBANYROGUE	2587	0	0	-9	1	1	1	-9	0	0	-9	1	-9	1	-9	0	0	1	0	0	0	1	0	1	1	0	0	1		-0.0243706	-0.0902302	0.0456907	-0.0756061	-0.0101974		3192	0.033	0.9588	0.0088
Jing et al (2010)	873	873	SUTTONSHUNDREDFOLDROGUE	651	0	0	-9	-9	1	1	-9	1	0	-9	1	-9	1	-9	1	0	-9	-9	-9	-9	-9	0	0	-9	-9	0	1		-0.170069	0.00429096	0.150749	0.050207	0.0533162		2769	0.0236	0.9696	0.0068
Jing et al (2010)	874	874	THOMASLAXTONROGUE	736	0	0	1	1	1	1	1	1	0	1	-9	0	1	1	0	0	1	0	0	0	1	0	0	1	0	0	-9		-0.139617	-0.0118573	0.0707892	-0.0282505	0.052468		2375	0.0174	0.979	0.0036
Jing et al (2010)	875	875	PEACONSERVAROGUE	2584	0	0	1	1	1	1	1	1	0	-9	-9	0	1	-9	0	0	1	0	0	0	1	0	0	1	0	0	1		-0.0903689	-0.0291556	0.0739872	-0.0310528	0.0385023		2377	0.0162	0.979	0.0052
Jing et al (2010)	876	876	LAXTONSPROGRESSROGUE	2499	0	0	-9	1	1	1	0	1	0	-9	-9	-9	1	-9	-9	0	1	-9	0	-9	1	0	0	1	-9	0	1		-0.106535	0.0548879	0.0928432	0.0125383	0.0325668		2568	0.0238	0.972	0.0044
Jing et al (2010)	877	877	PIONEERROGUE	563	-9	0	1	-9	-9	1	1	0	0	1	1	0	-9	1	-9	0	-9	-9	-9	-9	-9	0	1	-9	-9	0	1		-0.0283293	-0.195288	-0.0875418	-0.169479	0.0238335		3705	0.2868	0.689	0.0242
Jing et al (2010)	878	878	ONWARDROGUE	3346	0	0	-9	1	1	1	1	0	0	-9	-9	0	1	1	0	0	-9	0	0	0	1	0	1	1	0	-9	1		-0.0369794	-0.102856	0.0464015	-0.126585	-0.021288		2884	0.0208	0.968	0.0114
Jing et al (2010)	879	879	PILOTROGUE	1410	0	-9	1	-9	-9	1	0	1	0	-9	-9	0	1	1	-9	0	1	0	0	0	1	0	0	1	0	0	1		-0.0950526	0.00732033	0.0846731	-0.0030963	0.0358619		2384	0.0176	0.9782	0.004
Jing et al (2010)	880	880	MANGETOUTROGUE	648	1	0	0	1	1	1	0	1	0	-9	-9	0	1	-9	0	0	1	0	0	0	1	0	0	1	0	1	1		-0.0116102	0.0635702	0.000665761	0.0840878	0.00824599		734	0.9614	0.0312	0.0074
Jing et al (2010)	881	881	ACHIEVEMENTROGUE	2496	0	0	1	-9	1	1	0	1	0	-9	-9	0	-9	1	-9	0	1	0	0	0	1	0	0	1	0	-9	1		-0.104341	-0.0160373	0.0640711	0.0108728	0.0799749		2528	0.0234	0.9728	0.004
Jing et al (2010)	882	882	HUNDREDFOLDROGUE	3258	0	0	1	-9	1	1	0	1	0	1	-9	0	1	1	-9	0	1	0	0	0	1	0	0	1	0	0	1		-0.116581	0.00938579	0.0548245	-0.00699133	0.0468816		2598	0.0254	0.9716	0.0032
Jing et al (2010)	883	883	KELVEDONTRIUMPHROGUE	1322	1	0	-9	1	1	1	0	1	-9	1	-9	0	1	0	-9	0	1	0	0	0	1	0	1	1	0	-9	-9		-0.0568253	-0.00687633	-0.0553857	0.0118961	-0.0530274		821	0.9604	0.035	0.005
Jing et al (2010)	884	884	FELTHAMFIRSTROGUE	3170	0	0	-9	1	1	1	0	1	0	1	-9	0	1	1	0	0	1	0	0	0	1	0	0	1	0	-9	1		-0.104567	0.0397842	0.0643288	0.0117467	0.031176		2406	0.0204	0.9764	0.0034
Jing et al (2010)	885	885	CEFALONIAROGUE	1234	1	0	1	1	0	1	0	1	-9	1	1	0	1	0	-9	0	1	0	0	0	1	0	0	1	0	-9	1		-0.0108067	0.0478528	-0.0205081	0.00590081	0.0101764		1196	0.9548	0.0362	0.009
Jing et al (2010)	886	886	GREENGOLTROGUE	3082	1	0	-9	0	1	1	-9	1	-9	1	1	0	1	0	-9	0	1	-9	-9	-9	0	0	-9	1	-9	-9	1		-0.020768	-0.0149372	-0.0344358	0.119531	0.0209324		2148	0.6694	0.0752	0.2554
Jing et al (2010)	887	887	BLACKEYEDSUSANROGUE	1146	1	0	1	-9	1	1	-9	0	0	1	-9	0	1	0	0	0	1	0	0	0	1	0	1	1	0	-9	1		0.010582	-0.04333	-0.0778148	-0.067041	-0.000564484		689	0.962	0.03	0.0078
Jing et al (2010)	888	888	LAXTONSUPERBROGUE	2378	0	0	-9	-9	1	1	0	1	0	-9	1	0	-9	-9	0	-9	1	0	0	0	1	0	1	1	0	-9	1		-0.0845373	-0.0661623	0.0543969	0.00895476	-0.0293238		2929	0.0286	0.967	0.0046
Jing et al (2010)	889	889	DAISYROGUE	442	1	0	1	-9	1	1	0	1	0	1	-9	0	1	0	0	0	-9	0	0	0	1	0	1	1	0	0	-9		-0.061794	-0.00483425	-0.0640002	-0.00723194	-0.0350866		555	0.9636	0.0324	0.0044
Jing et al (2010)	891	891	GOLDKONIGROGUE	2290	1	0	1	-9	1	1	0	1	0	-9	1	0	1	0	-9	0	1	0	0	0	1	0	1	1	0	-9	1		-0.0440663	-0.0412902	-0.0522902	0.00834692	-0.0258818		420	0.9652	0.0306	0.0042
Jing et al (2010)	892	892	KINNAURILOCALROGUE	560	1	0	1	1	1	1	1	0	0	1	-9	0	1	-9	0	0	1	0	0	0	1	0	1	1	0	0	1		-0.00935	-0.0772811	-0.0840809	-0.0752474	-0.00529946		1573	0.9414	0.044	0.0144
Jing et al (2010)	893	893	KINNAURILOCALROGUE	354	1	0	-9	-9	1	1	-9	0	0	-9	-9	0	1	0	0	0	1	0	0	0	-9	0	1	1	0	0	1		0.0688642	-0.0609323	-0.0447269	-0.0212351	-0.0191624		1183	0.955	0.0302	0.015
Jing et al (2010)	895	895	ROGUESELECTION	3739	0	0	-9	1	1	1	0	1	-9	1	-9	-9	1	-9	-9	0	1	0	0	0	-9	0	-9	1	0	0	1		-0.101257	-0.0151306	0.0577413	-0.00202956	-0.00467792		2636	0.0246	0.9712	0.0042
Jing et al (2010)	897	897	MANSHOLTS70-240	1803	1	0	-9	1	1	1	0	1	0	1	-9	-9	1	-9	1	0	1	0	0	0	0	0	0	1	0	-9	1		-0.0322393	0.0165966	-0.0203362	0.077489	0.0425142		1344	0.952	0.0302	0.018
Jing et al (2010)	898	898	MANSHOLTS70-230	484	-9	0	1	1	-9	1	0	1	0	1	-9	0	-9	1	-9	-9	1	0	-9	-9	-9	-9	-9	1	-9	-9	-9		-0.149123	-0.0599137	-0.023833	0.0601552	0.0607088		3784	0.3652	0.629	0.0058
Jing et al (2010)	899	899	PURA	3651	1	0	1	1	1	0	0	1	0	-9	-9	0	1	-9	-9	0	1	0	0	0	-9	0	-9	1	0	0	1		0.000141674	0.0130866	-0.0272546	0.0206357	-0.0204616		1797	0.911	0.031	0.058
Jing et al (2010)	900	900	FLORIDA	1715	1	0	1	1	1	1	0	1	0	-9	-9	0	1	-9	0	0	1	0	0	0	1	0	0	1	0	0	1		-0.0424517	0.0254778	-0.0255721	0.0260365	0.0314744		1109	0.9562	0.0388	0.0054
Jing et al (2010)	901	901	LACINIATA-lac	3563	1	0	1	1	1	1	0	1	0	-9	-9	0	0	-9	-9	0	1	0	0	0	-9	0	0	1	0	0	1		-0.016566	-0.0384341	-0.0296787	0.0674804	0.0842877		746	0.9612	0.028	0.0104
Jing et al (2010)	902	902	TWISTEDPODCHL.-twp,chi-6	1627	1	0	1	1	1	1	0	1	0	-9	-9	-9	1	-9	-9	0	1	0	0	0	1	0	0	1	0	0	1		-0.058231	0.013026	-0.0335258	0.0271647	0.0349133		1075	0.9568	0.039	0.0046
Jing et al (2010)	903	903	LIGHTGREENCHLOROTICA-chi-5	3475	1	0	1	1	1	1	0	1	0	-9	-9	0	1	-9	-9	0	1	0	0	0	-9	0	0	1	-9	0	1		-0.0386686	0.0235793	-0.027268	0.0402101	0.0429071		1360	0.9516	0.0434	0.0052
Jing et al (2010)	904	904	LIGHTGREENCHLOROTICA-chi-2	1539	1	0	1	-9	1	1	0	1	-9	-9	1	-9	0	-9	-9	0	1	0	0	0	1	0	0	1	0	0	1		-0.0507932	-0.033042	-0.0431026	0.0755737	0.101357		480	0.9644	0.0276	0.008
Jing et al (2010)	905	905	ALBINA-alb	2771	1	-9	1	-9	0	1	0	0	0	-9	1	-9	-9	-9	-9	0	1	0	0	0	1	0	0	1	0	-9	1		0.0776721	0.00583858	-0.0527951	-0.0253966	0.102984		1731	0.9222	0.0344	0.0432
Jing et al (2010)	906	906	XANTHA-xa-5	835	1	0	0	-9	1	1	0	0	0	-9	-9	0	1	-9	-9	0	1	0	0	0	-9	0	1	-9	0	-9	1		0.063588	-0.0276188	-0.0568244	0.0101277	-0.0566466		1495	0.9464	0.0274	0.0262
Jing et al (2010)	907	907	TERMINALIS-alt	2683	1	0	0	1	1	0	0	0	0	-9	-9	-9	-9	-9	-9	0	1	0	1	0	1	0	0	1	0	-9	1		0.140436	0.00480176	-0.0176707	0.0853905	0.0690635		4383	0.3378	0.0814	0.5806		0.950812	0.0103125	0.008625	0.0129375	0.006125	0.0115625
Jing et al (2010)	908	908	CHLOROTICA-chi	747	1	1	1	1	1	0	0	1	0	-9	-9	0	1	-9	1	0	1	0	0	0	-9	0	0	1	-9	0	1		-0.0205585	0.0544192	-0.0307288	0.0526125	0.0295428		2026	0.7732	0.0772	0.1498
Jing et al (2010)	909	909	TERMINALISXANTHA-xat	2595	1	-9	0	1	1	0	0	1	0	-9	1	0	1	-9	0	0	1	0	0	0	1	0	0	-9	0	-9	1		0.00166994	0.112174	0.0113419	0.0975799	-0.0386986		1819	0.9014	0.0324	0.066
Jing et al (2010)	910	910	CHLOROTICA-chi	659	1	0	1	1	1	1	0	1	0	-9	-9	0	1	-9	-9	0	1	0	0	0	1	0	1	1	0	0	1		-0.058884	-0.0490367	-0.0550064	0.00617684	-0.0316508		853	0.9598	0.0358	0.0044
Jing et al (2010)	911	911	CHLOROTICA-chi	2507	1	0	1	1	-9	1	-9	1	0	-9	1	0	-9	-9	-9	0	1	0	0	0	1	0	1	1	0	-9	1		-0.0424116	-0.0969067	-0.0556938	0.0106712	-0.0235032		499	0.9642	0.0308	0.005
Jing et al (2010)	912	912	CHLOROTICA-chi	571	1	0	0	1	1	1	0	0	0	-9	1	0	1	-9	-9	0	1	0	0	0	1	0	0	1	0	-9	1		0.0500614	0.0222405	-0.0135971	0.0311504	0.0405748		1281	0.9532	0.0342	0.0128
Jing et al (2010)	913	913	CHLOROTICA-chi	3354	1	0	-9	-9	1	1	0	1	0	-9	-9	-9	1	-9	-9	-9	1	0	0	0	1	0	0	1	0	0	1		-0.037762	0.03049	-0.0214526	0.0612414	0.0148801		1140	0.9558	0.038	0.0058
Jing et al (2010)	914	914	XANTHA-xa-1	1418	1	0	0	1	1	0	0	1	0	1	-9	-9	1	-9	1	0	1	0	0	0	1	0	0	1	0	-9	1		0.00642793	0.0697672	0.0042665	0.0848464	-0.0318416		1884	0.8732	0.0428	0.0842
Jing et al (2010)	915	915	VIRIDIS?	3266	1	0	1	1	1	-9	0	1	0	1	-9	0	1	-9	-9	0	1	0	0	0	-9	0	1	1	0	0	1		-0.0411663	-0.0287503	-0.0509229	0.00308043	-0.0393703		315	0.9666	0.0288	0.0044
Jing et al (2010)	916	916	CHLOROTICA-chi	1330	1	0	1	1	1	-9	0	1	0	-9	-9	-9	1	-9	1	0	1	0	0	0	1	0	0	1	-9	0	1		-0.0449872	0.0310319	-0.0366959	0.0289298	0.0281202		958	0.9586	0.035	0.0062
Jing et al (2010)	917	917	CHLOROTICA-chi	3178	1	-9	1	1	1	-9	0	1	0	1	-9	0	1	-9	-9	0	1	0	0	0	1	0	0	1	-9	0	1		-0.0667543	0.0566967	-0.0389491	0.0195059	0.027504		1172	0.9552	0.0402	0.0044
Jing et al (2010)	918	918	CHLOROTICA-chi	1242	0	0	0	1	1	1	0	1	0	-9	-9	0	1	-9	-9	0	1	0	0	0	1	0	-9	0	0	0	1		-0.0799392	0.0178384	0.0775507	0.0198359	-0.0765838		2890	0.027	0.9678	0.005
Jing et al (2010)	919	919	TERMINALIS-alt	3090	1	0	-9	1	1	1	0	0	0	1	-9	0	1	-9	0	0	1	0	0	0	1	-9	1	-9	0	0	1		0.00232223	-0.0339976	-0.0725051	-0.0225659	-0.0307592		296	0.9668	0.0248	0.0084
Jing et al (2010)	920	920	AUREA-au	1154	1	0	0	1	1	1	0	0	-9	-9	1	-9	-9	-9	1	0	-9	0	0	0	1	-9	-9	1	0	0	1		0.0566495	-0.0831871	-0.058523	0.0373994	0.0289778		1479	0.947	0.026	0.027
Jing et al (2010)	921	921	CHLORINA-Ch	2386	0	0	-9	1	1	1	0	1	0	1	-9	0	-9	0	0	0	1	0	0	0	1	0	0	1	-9	-9	1		-0.0603942	0.0251841	0.0647797	0.00856825	0.0448502		2661	0.0246	0.971	0.0048
Jing et al (2010)	922	922	HUNDREDFOLDROGUE	2202	0	0	-9	1	1	1	0	1	0	1	-9	0	1	1	-9	0	1	0	0	0	1	0	0	1	0	-9	1		-0.108557	0.0246194	0.062829	0.0111314	0.0287616		2454	0.0218	0.9746	0.0034
Jing et al (2010)	923	923	GRADUSROGUE	266	0	0	1	0	0	1	0	1	0	1	-9	0	1	1	0	-9	1	0	0	-9	1	0	0	1	-9	-9	1		-0.0776444	0.11578	0.106649	-0.0353092	0.0241981		3558	0.0214	0.8248	0.154
Jing et al (2010)	924	924	SEL.DUKEOFALBANY	2114	1	0	-9	-9	1	1	0	1	0	1	-9	0	1	0	-9	0	1	0	0	-9	1	0	1	1	0	-9	1		-0.0351386	-0.0028905	-0.0485147	0.0106877	-0.0573337		819	0.9604	0.0348	0.0048
Jing et al (2010)	925	925	FELTHAMFIRSTROGUE	178	-9	0	1	-9	-9	1	-9	0	-9	1	1	0	1	0	-9	0	1	0	0	-9	1	0	0	1	-9	-9	1		0.0161732	0.0459186	-0.00394124	-0.102817	0.0771724		2261	0.5788	0.4114	0.01
Jing et al (2010)	926	926	MARKETGEMROGUE	3357	0	0	1	1	-9	1	0	1	0	-9	1	-9	1	-9	-9	0	1	0	0	0	1	0	0	1	0	0	1		-0.0761557	6.17705e-05	0.0697105	-0.0121687	0.0308911		2443	0.0212	0.975	0.0042
Jing et al (2010)	927	927	PILOTROGUE	1421	0	0	-9	-9	1	1	0	1	0	-9	-9	0	1	1	0	0	-9	0	0	0	1	0	0	-9	0	0	1		-0.106797	0.0622013	0.0825377	0.0144427	0.0124612		2473	0.0222	0.974	0.0042
Jing et al (2010)	928	928	KELVEDONTRIUMPHROGUE	3269	1	0	-9	-9	1	1	0	1	0	-9	-9	0	1	0	1	0	1	0	0	0	1	0	1	1	0	0	1		-0.0132878	-0.0605441	-0.0374679	0.0301506	-0.0607154		691	0.962	0.0316	0.0064
Jing et al (2010)	929	929	NUNHEMS55/69	450	0	0	0	1	1	1	1	1	-9	-9	-9	0	1	-9	0	0	1	0	0	0	1	0	0	1	0	0	1		-0.0540591	-0.00801191	0.129702	0.029916	-0.00656488		2400	0.0156	0.9768	0.0076
Jing et al (2010)	930	930	VENLONA2	2298	0	0	0	1	1	1	1	1	0	1	-9	0	-9	-9	0	0	1	0	0	0	1	0	0	1	0	0	1		-0.0542422	-0.0348325	0.109315	0.0379482	0.0182114		2397	0.0154	0.977	0.0072
Jing et al (2010)	931	931	TELEGRAPHROGUE	1333	1	0	-9	1	1	1	0	1	0	1	-9	0	1	0	-9	0	-9	0	0	0	1	0	1	1	0	-9	1		-0.0480632	-0.0141657	-0.0532442	0.00457101	-0.0508622		671	0.9622	0.033	0.0046
Jing et al (2010)	932	932	WEITOR	362	1	0	1	1	1	1	0	1	0	-9	1	0	1	-9	-9	0	1	0	0	0	1	0	0	1	0	0	1		-0.0501061	0.00696025	-0.0267035	0.0314595	0.0352091		895	0.9594	0.0366	0.0042
Jing et al (2010)	933	933	W.R.ALASKA	2210	0	0	0	1	1	1	0	1	0	-9	-9	0	-9	-9	0	0	1	0	0	0	1	0	0	1	0	0	1		-0.0299527	0.000984891	0.102179	0.0562897	0.020582		2881	0.0254	0.968	0.0066
Jing et al (2010)	934	934	N.W.R.HYALITE	274	1	0	1	1	1	1	1	1	0	-9	1	0	1	-9	-9	0	1	0	0	0	1	0	1	1	0	0	1		-0.0751265	-0.106199	-0.0612895	-0.000113731	-0.0391125		1726	0.923	0.068	0.009
Jing et al (2010)	935	935	DELWICHECOMMANDO	2122	1	0	-9	1	1	1	1	1	0	-9	1	0	0	-9	-9	0	1	0	0	0	1	0	-9	1	0	-9	1		-0.0382865	-0.118281	-0.0422378	0.0715513	0.028949		1660	0.9308	0.046	0.023
Jing et al (2010)	937	937	MISERISERI	2663	1	0	1	-9	1	1	0	0	0	1	1	0	1	0	0	0	1	0	0	0	1	0	0	1	0	0	1		0.0192459	0.0227353	-0.0385121	-0.0250087	0.0642456		605	0.963	0.0304	0.0068
Jing et al (2010)	938	938	EMISHA	186	1	0	-9	1	1	0	1	0	0	-9	-9	0	1	-9	0	0	1	0	0	0	1	-9	1	1	0	0	1		0.0885859	-0.0857363	-0.0628284	-0.0498877	-0.066724		2246	0.5882	0.087	0.3248
Jing et al (2010)	939	939	EBTALI	3365	1	0	-9	1	1	1	0	0	0	1	-9	-9	0	0	-9	0	1	0	1	0	1	0	1	1	0	-9	1		0.0437306	-0.147789	-0.0940148	0.00727852	0.0346411		2184	0.642	0.0446	0.3132
Jing et al (2010)	940	940	91-1	1429	1	0	-9	-9	1	1	0	1	0	1	1	0	1	1	-9	0	1	0	0	0	1	0	-9	1	0	-9	1		-0.0765356	0.00190851	-0.0408789	0.0530384	-0.000518965		877	0.9596	0.0366	0.0036
Jing et al (2010)	941	941	SPIKET	3277	1	0	0	-9	1	1	0	1	-9	-9	-9	0	1	1	-9	0	1	0	0	0	1	0	1	1	0	-9	1		-0.0443411	-0.0233293	-0.0353868	0.0887751	-0.0864499		1387	0.9508	0.0418	0.0078
Jing et al (2010)	942	942	HORAL	1341	1	0	-9	1	1	-9	0	0	0	1	-9	0	1	0	0	0	1	0	0	0	1	0	1	1	0	0	1		0.0474931	-0.0143939	-0.0474202	-0.0354155	-0.0331273		502	0.964	0.0262	0.0098
Jing et al (2010)	943	943	TELEPHONE	3189	1	0	0	1	0	0	0	1	0	-9	-9	0	1	-9	-9	0	1	-9	0	0	1	0	0	1	0	-9	1		0.0884949	0.099839	0.0446067	0.101159	-0.0644524		2254	0.5812	0.0882	0.3306
Jing et al (2010)	944	944	FURORE	1253	1	0	0	1	1	-9	0	1	0	1	1	0	1	-9	0	0	1	0	0	0	1	0	1	1	0	0	1		-0.0170292	-0.00465225	-0.0154172	0.0545627	-0.0753961		1251	0.9538	0.0394	0.0066
Jing et al (2010)	945	945	EARLYWALES	3101	1	0	1	1	1	1	0	0	0	1	1	0	1	-9	0	0	1	0	0	0	1	0	1	1	0	-9	1		-0.0180242	-0.025246	-0.0778529	-0.0491493	0.00977083		179	0.9692	0.025	0.0056
Jing et al (2010)	946	946	PI273209	1165	1	-9	1	1	1	0	1	0	0	-9	-9	0	1	-9	0	0	-9	0	0	0	1	-9	1	1	0	-9	1		0.0577207	-0.0861992	-0.125671	-0.12742	-0.0395899		2159	0.6564	0.087	0.2566
Jing et al (2010)	947	947	P.SATIVUM-ENGLAND	2397	1	0	1	-9	-9	1	0	1	0	1	-9	-9	1	0	-9	0	1	0	0	0	1	0	1	1	0	-9	1		-0.040912	-0.0222487	-0.0579234	-0.0104338	-0.0457514		591	0.9632	0.032	0.0048
Jing et al (2010)	948	948	CENTUARY	461	1	0	-9	1	1	-9	0	1	0	-9	-9	0	1	-9	0	0	1	0	0	0	-9	0	0	1	0	0	1		0.0129995	0.0432144	0.00378359	0.0588074	0.00974254		1277	0.9534	0.0394	0.0072
Jing et al (2010)	949	949	P.SATIVUM-INDIA	2309	1	0	-9	1	1	1	1	0	0	0	-9	0	1	-9	0	0	1	0	0	0	1	0	1	0	0	-9	1		0.033699	-0.0526685	-0.0990773	-0.0648815	-0.0749116		2166	0.6532	0.0732	0.2736
Jing et al (2010)	950	950	P.ELATIUS	727	1	0	-9	1	1	1	0	1	0	1	-9	0	1	0	0	0	1	0	0	0	1	0	0	-9	0	0	1		-0.0323997	0.0485415	-0.0210391	0.026674	-8.08844e-05		1078	0.9566	0.0388	0.0046
Jing et al (2010)	951	951	ALDERMAN	373	1	0	1	1	1	-9	0	1	0	-9	-9	0	1	-9	-9	0	1	0	0	0	-9	0	1	1	0	0	1		-0.0247167	-0.0393499	-0.0453473	0.0110971	-0.0411429		642	0.9626	0.0316	0.0056
Jing et al (2010)	952	952	KOROZA	2221	0	0	1	1	1	1	0	1	0	1	-9	0	-9	-9	0	0	1	0	0	0	0	0	0	1	0	-9	1		-0.0703744	0.0012013	0.0670633	0.0145235	0.0900419		3172	0.0284	0.9596	0.0118
Jing et al (2010)	953	953	731497-731499	285	1	0	1	1	0	1	0	1	0	-9	-9	0	1	-9	1	0	1	0	0	0	1	0	1	1	0	0	1		-0.00631808	-0.0563816	-0.0426622	-0.00468332	-0.0763954		1432	0.949	0.034	0.017
Jing et al (2010)	954	954	731497-731499	1310	1	0	-9	-9	0	1	-9	1	0	-9	-9	0	1	0	-9	0	1	-9	0	-9	-9	-9	1	1	0	-9	1		0.0605298	-0.0598981	-0.0185333	0.0451518	-0.11639		1754	0.9194	0.0396	0.0414
Jing et al (2010)	955	955	CENTUARY	2133	1	0	1	1	1	1	0	1	0	-9	-9	0	0	-9	0	0	1	0	0	0	0	0	0	1	0	-9	1		-0.00475194	-0.0147543	-0.0250506	0.0868733	0.109986		1612	0.9374	0.0266	0.0362
Jing et al (2010)	956	956	TRAPPER	197	1	0	-9	1	1	1	0	1	0	-9	1	0	0	-9	-9	0	1	0	0	0	1	-9	0	-9	0	0	1		-0.0312311	-0.0452716	-0.0268245	0.105743	0.055706		654	0.9624	0.0292	0.009
Jing et al (2010)	957	957	TRIUMPH	2542	1	0	1	1	1	1	0	1	0	1	1	-9	1	0	0	0	1	-9	0	-9	-9	0	-9	-9	-9	0	1		-0.0904609	0.0610519	-0.0642156	0.00670954	0.0087641		683	0.962	0.0336	0.0044
Jing et al (2010)	958	958	IHAR-16	3132	0	0	1	1	-9	1	0	1	0	1	1	0	-9	0	-9	0	1	0	0	0	-9	0	1	0	0	0	1		-0.0784139	-0.0519064	0.0291088	-0.046453	-0.0549416		3159	0.0354	0.9604	0.0042
Jing et al (2010)	959	959	P.SATIVUM-TURKEY	606	1	0	0	-9	0	0	0	1	0	-9	-9	-9	-9	-9	-9	0	1	-9	0	-9	-9	-9	-9	-9	-9	-9	1		0.161406	0.125287	0.0143158	0.226636	-0.205456		4377	0.3026	0.0978	0.5994		0.00825	0.006375	0.006625	0.00525	0.004625	0.968875
Jing et al (2010)	960	960	P.SATIVUM-TURKEY	2575	1	0	1	1	0	1	0	1	0	1	-9	-9	0	0	-9	0	1	0	0	0	1	0	1	1	0	0	1		0.00301494	-0.0796218	-0.0507969	0.00782714	-0.0342341		1447	0.9486	0.0272	0.0242
Jing et al (2010)	961	961	P.SATIVUM-TURKEY	3376	1	0	-9	1	-9	-9	0	1	0	1	-9	-9	1	0	0	0	1	0	0	0	1	0	0	1	0	-9	1		0.0100488	0.0677025	-0.00536481	0.0269368	-0.006994		1168	0.9552	0.0384	0.006
Jing et al (2010)	962	962	P.SATIVUM-TURKEY	1440	0	0	-9	1	1	1	0	1	0	1	1	-9	1	0	-9	0	1	0	0	0	1	0	1	-9	0	0	1		-0.10481	-0.0395347	0.0339309	-0.0236484	-0.0598721		2973	0.0306	0.966	0.0036
Jing et al (2010)	963	963	P.SATIVUM-TURKEY	3288	1	0	-9	1	0	1	0	0	0	1	-9	0	1	0	-9	0	1	0	0	0	1	0	0	1	0	-9	1		0.082849	0.0388094	-0.0181492	-0.0249075	0.0209905		1690	0.9276	0.0352	0.0374
Jing et al (2010)	964	964	P.SATIVUM-TURKEY	1352	0	0	1	1	1	1	0	1	0	1	-9	0	1	0	1	0	-9	0	0	0	1	0	-9	-9	0	0	-9		-0.12473	-0.00354337	0.0283402	-0.0662771	-0.017885		3024	0.0306	0.965	0.0046
Jing et al (2010)	965	965	P.SATIVUM-TURKEY	3200	1	0	0	1	1	1	1	1	0	0	1	0	1	-9	0	0	1	0	0	0	1	0	1	1	0	-9	1		-0.00868981	-0.076406	-0.0116221	0.0761099	-0.0897517		2193	0.63	0.1318	0.2382
Jing et al (2010)	966	966	PROCO	1264	1	0	0	1	1	1	0	1	0	1	-9	0	-9	-9	-9	0	1	0	0	0	0	0	0	0	0	0	1		-0.00862428	0.0480698	-0.0100021	0.115613	-0.000172616		1380	0.9512	0.0282	0.0206
Jing et al (2010)	967	967	P.SATIVUM-ETHIOPIA	3112	0	0	1	1	1	1	0	0	0	-9	-9	0	1	-9	0	0	1	0	1	0	0	-9	-9	1	0	-9	1		0.00175662	-0.107335	0.063485	-0.0414926	0.1115		3742	0.0268	0.661	0.3124
Jing et al (2010)	968	968	P.SATIVUM-ETHIOPIA	1176	0	0	1	1	1	1	0	1	0	-9	1	0	1	-9	0	0	1	0	1	0	1	-9	-9	0	0	-9	1		-0.159292	-0.0526065	0.0475405	0.0130871	-0.00118847		3527	0.0322	0.862	0.106
Jing et al (2010)	969	969	P.SATIVUM-GERMANY	2408	0	0	1	-9	1	1	0	1	0	1	-9	-9	-9	-9	-9	0	-9	0	0	0	1	0	-9	1	0	0	1		-0.130459	-0.0493249	0.0334056	-0.0306489	0.0326373		2465	0.0218	0.9742	0.0042
Jing et al (2010)	970	970	P.SATIVUM-HOLLAND	472	0	0	1	1	1	1	0	1	0	-9	-9	0	1	-9	-9	0	1	0	0	0	1	0	0	1	0	1	1		-0.0978403	0.0249742	0.0553801	-0.0216351	0.0504966		3164	0.0358	0.9598	0.0044
Jing et al (2010)	971	971	REVA	2320	1	0	-9	1	1	0	0	0	0	1	-9	-9	-9	0	0	0	1	0	0	0	1	0	1	-9	0	0	1		0.0684957	-0.0109352	-0.0730869	-0.0461024	-0.05376		1890	0.8708	0.0264	0.1028
Jing et al (2010)	972	972	UMBELLATAPURP.FLD.ACACIA	384	1	0	1	1	1	1	0	1	0	-9	1	0	1	-9	1	0	1	0	0	0	1	0	0	-9	0	0	1		-0.0649548	0.00837358	-0.042139	0.0255201	0.0220077		1098	0.9564	0.039	0.0048
Jing et al (2010)	973	973	P.SATIVUM-USA	2232	0	0	-9	1	1	1	0	1	0	-9	-9	0	-9	0	1	0	1	0	0	0	1	0	0	1	0	-9	1		-0.0395086	-0.02886	0.0772679	0.0136275	0.0368809		3074	0.0306	0.9638	0.0058
Jing et al (2010)	974	974	PURPLEPODS	296	1	0	1	1	1	1	0	1	0	-9	1	0	1	-9	1	0	1	0	0	0	1	0	0	1	0	0	1		-0.0508059	-0.00779257	-0.0315487	0.0325234	0.0350444		1047	0.9572	0.0382	0.0046
Jing et al (2010)	975	975	P.SATIVUM-COSTARICA	622	-9	0	1	1	1	1	1	0	0	1	-9	0	1	0	0	0	1	0	0	0	1	0	1	1	0	0	1		-0.0107311	-0.0833195	-0.0277358	-0.102392	-0.00553139		3707	0.3006	0.687	0.0122
Jing et al (2010)	976	976	P.SATIVUM-HOLLAND	2144	0	0	1	1	1	1	0	1	0	1	-9	-9	-9	0	-9	0	1	0	0	-9	1	0	0	1	0	-9	1		-0.0958279	0.0167614	0.0474525	-0.0358814	0.0618906		2807	0.0272	0.9688	0.0042
Jing et al (2010)	977	977	EROICA	208	0	0	-9	1	-9	1	0	1	0	-9	1	0	1	-9	1	0	1	0	0	0	1	-9	0	1	0	-9	-9		-0.0608508	-0.0165715	0.107366	0.0348746	0.0201561		3027	0.0292	0.965	0.0058
Jing et al (2010)	978	978	TKOROSPELYJ-16	3387	1	0	1	-9	-9	1	0	0	0	0	-9	-9	-9	0	-9	0	1	0	1	0	-9	0	0	-9	0	-9	1		0.128389	-0.0375695	-0.06916	0.00354448	0.127942		4329	0.2326	0.0596	0.708		0.790813	0.0160625	0.0134375	0.10175	0.01025	0.06775
Jing et al (2010)	979	979	JUZNYJ	2454	1	0	1	-9	1	-9	0	0	0	-9	-9	-9	1	0	-9	0	1	0	0	-9	-9	0	0	1	0	1	1		0.0811738	0.071539	-0.0619964	-0.0550885	0.0990339		708	0.9616	0.022	0.0162
Jing et al (2010)	980	980	CISMINSKIJ-210	1451	0	0	-9	-9	1	1	0	1	0	1	-9	-9	-9	0	-9	0	-9	0	0	0	1	0	-9	0	0	0	1		-0.114137	0.00443224	0.0442221	-0.0241443	-0.0369264		3118	0.0338	0.9622	0.004
Jing et al (2010)	981	981	UL'JANOVSKIJ-68	3299	0	0	-9	1	1	1	0	1	0	1	-9	0	1	0	-9	0	1	0	0	0	-9	0	-9	1	0	0	1		-0.0494247	-0.0215204	0.0555676	-0.00308237	-0.00857414		2956	0.0292	0.9664	0.0044
Jing et al (2010)	982	982	ULADOVSKIJ8	1363	1	0	1	1	1	1	0	1	0	1	1	0	1	-9	-9	0	1	0	0	0	1	0	0	1	0	-9	1		-0.0722126	0.0248438	-0.0392685	0.0193841	0.0387249		753	0.9612	0.035	0.0038
Jing et al (2010)	983	983	CELIABINSKIJ-71	3211	1	0	1	1	1	1	0	1	0	-9	-9	-9	1	-9	-9	0	1	0	0	0	-9	0	0	1	0	0	1		-0.0443025	0.0101358	-0.0278415	0.0386698	0.0431944		1322	0.9524	0.0428	0.0046
Jing et al (2010)	984	984	SATILOVZERNOZ	1275	1	0	-9	1	1	1	0	1	0	-9	-9	0	1	-9	-9	0	1	-9	0	0	1	0	1	-9	0	0	1		-0.0594734	-0.0298519	-0.0513452	0.0315594	-0.0611361		1191	0.9548	0.0398	0.0052
Jing et al (2010)	985	985	PELUSKA	3123	1	0	-9	1	1	1	0	1	0	1	-9	-9	1	-9	0	0	1	0	0	-9	-9	-9	0	0	0	-9	1		-0.0841054	0.112668	-0.0544605	0.0564024	0.00144326		530	0.9638	0.0314	0.0046
Jing et al (2010)	986	986	OMSKIJ	1187	1	0	-9	1	1	1	0	0	0	1	-9	-9	-9	-9	0	0	1	0	-9	0	1	0	-9	1	-9	0	1		0.0142445	-0.0327749	-0.0605874	0.01186	0.0511851		564	0.9634	0.0268	0.0098
Jing et al (2010)	987	987	JUBILEJNYJ-62	2419	0	0	0	-9	0	1	0	1	0	1	-9	-9	-9	0	0	0	1	0	0	0	1	0	0	-9	0	-9	1		0.00523491	0.0590088	0.131443	0.0339566	-0.0269491		3189	0.0244	0.959	0.0164
Jing et al (2010)	989	989	ULADOVSKIJJUB	483	0	0	-9	1	1	1	0	1	0	-9	-9	-9	1	-9	1	0	-9	0	0	0	-9	0	-9	1	0	0	1		-0.0850869	-0.047125	0.0731684	-0.000313855	-0.0120014		2982	0.028	0.9658	0.0058
Jing et al (2010)	990	990	MIRAQUEEN	2331	1	-9	-9	1	1	1	0	1	0	1	-9	-9	-9	1	-9	0	1	0	0	0	1	0	1	1	0	-9	1		-0.116091	-0.065554	-0.0814056	0.0541705	-0.0265717		833	0.9602	0.0358	0.004
Jing et al (2010)	991	991	TRUMPET	395	1	0	1	1	1	1	1	1	0	-9	-9	0	1	-9	0	0	1	0	0	0	-9	0	1	1	0	0	1		-0.0512501	-0.0880353	-0.0542036	0.0049806	-0.0362856		1783	0.9132	0.076	0.0108
Jing et al (2010)	992	992	TORSDAG	2243	1	-9	1	1	1	1	0	1	0	-9	-9	-9	-9	-9	-9	0	1	0	0	0	0	0	1	1	0	-9	1		-0.0627462	-0.0922945	-0.0767563	0.0543186	0.0141055		1285	0.9532	0.0294	0.0174
Jing et al (2010)	993	993	TORSDAG-K6	307	1	0	1	-9	1	1	1	1	0	1	1	0	1	-9	0	0	1	0	0	0	1	0	-9	1	0	0	1		-0.0761549	-0.0411943	-0.0464026	0.0106761	0.00577005		1779	0.9146	0.0788	0.007
Jing et al (2010)	994	994	TORSDAG-K10	2155	1	0	1	1	1	1	0	1	0	-9	-9	-9	1	-9	-9	0	1	0	0	0	0	0	1	1	0	0	1		-0.0459291	-0.0615685	-0.053293	0.0349616	-0.0153656		1362	0.9516	0.0328	0.016
Jing et al (2010)	995	995	TORSDAG-K58	219	1	0	-9	1	1	1	0	1	0	-9	-9	-9	1	0	1	0	1	0	0	0	0	-9	1	1	0	0	1		-0.00411974	-0.0998436	-0.0367	0.0714515	-0.0465704		1639	0.9338	0.0354	0.0308
Jing et al (2010)	996	996	TORSDAG-K59	3002	1	0	1	-9	1	1	-9	1	0	1	-9	-9	1	0	0	0	1	0	0	0	-9	0	0	1	0	-9	1		-0.0419593	0.0234927	-0.0313355	0.0203334	0.0470082		1055	0.957	0.0386	0.0048
Jing et al (2010)	997	997	TORSDAG-K74	1066	1	0	-9	1	-9	1	0	1	-9	1	-9	-9	1	-9	-9	0	1	0	0	0	1	0	1	1	0	0	1		-0.0496454	-0.0220174	-0.0469424	0.0162995	-0.0684278		573	0.9634	0.031	0.0056
Jing et al (2010)	998	998	TORSDAG-K64	2914	1	-9	-9	1	-9	1	0	1	0	1	-9	-9	0	0	0	0	1	0	0	0	-9	0	1	1	0	-9	1		-0.00204733	-0.0654794	-0.0472733	0.0589583	-0.0202498		627	0.9626	0.0234	0.0138
Jing et al (2010)	999	999	TORSDAG-K69	978	1	0	-9	1	1	1	0	1	0	1	1	-9	1	0	0	0	1	0	0	0	1	0	1	1	0	0	1		-0.0478596	-0.0230163	-0.0384015	0.0241639	-0.0393748		541	0.9636	0.0322	0.0038
Jing et al (2010)	1000	1000	TORSDAG-K236	3795	1	0	-9	1	1	1	-9	1	-9	1	-9	-9	1	-9	-9	0	1	0	0	0	0	0	-9	1	0	0	1		-0.0488956	-0.0286751	-0.0318594	0.0566838	0.00173954		1292	0.953	0.0306	0.0162
Jing et al (2010)	1001	1001	TORSDAG-K237	1859	1	0	1	1	1	1	0	1	0	1	-9	-9	1	0	0	0	1	0	0	0	1	0	-9	-9	0	-9	1		-0.0797288	0.0317875	-0.0605301	-0.0106422	-0.00632949		846	0.96	0.036	0.0036
Jing et al (2010)	1002	1002	TORSDAG-K483	3707	1	0	-9	1	-9	1	-9	1	-9	1	-9	-9	1	0	0	0	1	0	-9	-9	0	0	1	1	0	0	1		0.00497439	-0.0495168	-0.03374	0.049575	-0.0736874		1626	0.936	0.0376	0.0256
Jing et al (2010)	1003	1003	TORSDAG-K549	1771	1	0	-9	1	1	1	0	1	-9	1	-9	-9	1	0	-9	0	1	0	0	0	0	-9	1	1	0	-9	1		-0.034184	-0.0520458	-0.0499535	0.0588274	-0.0381903		1192	0.9548	0.0288	0.0162
Jing et al (2010)	1004	1004	TORSDAG-K550	2034	1	0	1	1	1	1	0	1	0	1	1	-9	1	0	-9	0	1	0	0	0	0	0	1	1	0	-9	1		-0.0512895	-0.0413141	-0.0564263	0.0198546	-0.0076073		779	0.961	0.029	0.0098
Jing et al (2010)	1005	1005	TORSDAG-K557	98	1	0	-9	1	1	1	0	1	0	1	-9	-9	1	-9	-9	0	1	0	0	0	0	0	1	1	-9	-9	-9		-0.0642328	-0.0148186	-0.0583439	0.0669624	-0.0316163		1325	0.9524	0.0328	0.0152
Jing et al (2010)	1006	1006	P.FULVUM	639	1	-9	-9	1	0	0	-9	0	-9	-9	0	0	0	0	-9	1	1	0	0	1	1	0	1	1	0	0	1		0.277735	-0.067614	-0.108645	-0.135282	-0.119412		4104	0.011	0.008	0.9812		0.268625	0.0038125	0.0064375	0.025875	0.686062	0.00925
Jing et al (2010)	1007	1007	P.FULVUM	3818	-9	0	0	-9	0	0	-9	0	-9	0	0	0	1	0	-9	1	1	0	0	1	0	0	0	-9	0	0	1		0.337216	0.145796	0.146941	-0.0727067	-0.0706661		4009	0.0052	0.0054	0.9894		0.0086875	0.05775	0.0446875	0.139125	0.746313	0.00325
Jing et al (2010)	1008	1008	P.FULVUM	1882	1	0	0	-9	0	0	-9	0	-9	-9	0	0	0	0	1	1	-9	0	0	0	1	0	-9	1	0	-9	1		0.324019	-0.0309031	-0.0537674	-0.0409036	-0.0618976		4075	0.0094	0.0068	0.9842		0.01325	0.003375	0.0205	0.0228125	0.936875	0.00325
Jing et al (2010)	1009	1009	P.FULVUM	3730	1	0	0	1	0	0	-9	0	-9	-9	0	0	1	0	-9	1	1	0	0	1	1	0	-9	1	0	-9	1		0.253055	0.096247	-0.0306209	-0.0775644	-0.12352		4150	0.0154	0.0104	0.9742		0.008625	0.0043125	0.0063125	0.00675	0.971063	0.0030625
Jing et al (2010)	1010	1010	P.FULVUM	1794	-9	0	-9	-9	0	0	-9	0	-9	-9	0	-9	1	0	-9	-9	0	0	0	1	1	0	-9	-9	0	0	1		0.241337	0.143483	0.02904	-0.309216	-0.179861		4170	0.0144	0.0146	0.971		0.0049375	0.0040625	0.0085	0.012125	0.965875	0.0045625
Jing et al (2010)	1011	1011	P.FULVUM	3642	1	0	-9	-9	0	0	-9	0	-9	0	0	0	1	0	-9	0	1	0	0	1	1	0	1	-9	0	-9	1		0.249197	0.0205069	-0.0841587	-0.140853	-0.198293		4166	0.0182	0.0102	0.9714		0.036125	0.00525	0.0065	0.0344375	0.911125	0.006375
Jing et al (2010)	1012	1012	P.FULVUM	1706	0	0	-9	1	0	0	-9	0	-9	0	0	0	1	0	-9	1	1	0	0	1	0	0	-9	-9	0	-9	1		0.262115	0.0731122	0.183966	-0.250931	-0.109587		4178	0.0056	0.026	0.968		0.0051875	0.007125	0.0140625	0.0096875	0.961125	0.003
Jing et al (2010)	1013	1013	RAMOSUS-rms	1946	1	-9	-9	1	-9	1	0	1	0	1	1	-9	1	0	-9	0	1	0	0	0	1	0	1	1	0	-9	1		-0.0472699	-0.025215	-0.0452725	0.0185552	-0.056229		593	0.9632	0.0318	0.0052
Jing et al (2010)	1014	1014	MAROROGUE	3181	0	0	-9	-9	1	1	0	1	0	1	-9	0	1	0	-9	0	1	0	0	0	0	0	0	1	0	-9	1		-0.0329199	0.0182014	0.0907772	0.0282633	0.0420938		3187	0.0264	0.959	0.0148
Jing et al (2010)	1015	1015	FROGEL	518	0	0	-9	-9	1	-9	-9	-9	-9	-9	-9	0	1	-9	0	0	1	-9	0	-9	-9	-9	-9	-9	-9	-9	-9		-0.0771928	0.0844376	0.147063	-0.0716756	-0.0133008		2978	0.0248	0.966	0.0092
Jing et al (2010)	1016	1016	FRIMAS	10	0	0	-9	1	1	1	0	1	0	1	1	-9	1	0	0	0	1	0	0	0	1	0	0	1	0	0	1		-0.0710395	0.0211988	0.0666719	0.00628749	0.0256906		2621	0.025	0.9714	0.0036
Jing et al (2010)	1017	1017	KELVEDONWONDER	2827	0	0	-9	1	0	1	0	1	0	1	1	-9	1	0	0	0	1	0	0	0	1	0	0	1	0	-9	1		-0.026181	0.0442935	0.0943389	-0.00535886	-0.00021154		2754	0.022	0.9698	0.0084
Jing et al (2010)	1018	1018	TEZIERIDEE	891	0	0	0	1	1	-9	-9	1	-9	1	-9	-9	1	-9	0	0	1	0	0	0	1	0	0	0	0	0	1		-0.0998265	0.101939	0.114634	0.0102054	-0.0577581		2976	0.0288	0.966	0.0052
Jing et al (2010)	1019	1019	BEAGLE(HURST)	2739	1	-9	-9	1	-9	1	0	1	-9	1	-9	-9	-9	1	0	0	1	0	0	0	1	0	0	1	0	-9	1		-0.0731844	0.058563	-0.0387666	0.0762976	0.0457836		1194	0.9548	0.0402	0.005
Jing et al (2010)	1020	1020	CANICE(HURST)	803	1	0	-9	1	1	1	-9	1	-9	1	1	-9	1	0	-9	0	1	0	-9	-9	1	-9	0	1	-9	0	1		-0.0714842	-0.00294882	-0.0319254	0.076151	0.0335434		1371	0.9512	0.0436	0.0052
Jing et al (2010)	1021	1021	SLEAFORDORBITER	3013	0	0	1	1	1	1	0	1	0	1	1	-9	1	0	0	0	1	0	0	0	1	0	0	1	0	-9	1		-0.0990677	0.028255	0.047518	-0.0233256	0.0481773		2542	0.0242	0.9724	0.0032
Jing et al (2010)	1022	1022	PARTRIDGE	1077	1	-9	1	-9	-9	1	0	1	-9	1	-9	-9	1	0	-9	0	-9	0	0	0	1	0	0	1	0	-9	1		-0.0658809	0.0783135	-0.0541856	-0.00184989	0.0305122		1124	0.956	0.0386	0.0052
Jing et al (2010)	1023	1023	PIRI	2925	1	0	1	1	-9	1	0	1	0	1	1	-9	1	0	-9	0	1	0	0	0	1	0	1	1	0	-9	1		-0.0520903	-0.0266985	-0.055757	-0.00907249	-0.0364129		362	0.966	0.0298	0.0044
Jing et al (2010)	1024	1024	PATEA	989	0	0	-9	1	1	1	-9	1	-9	1	1	-9	1	0	0	0	1	0	0	0	1	0	-9	1	0	-9	1		-0.105914	-0.0111548	0.0515513	-0.0239413	-0.00540047		2683	0.0258	0.9706	0.0042
Jing et al (2010)	1025	1025	PUKE	3806	1	0	0	1	1	1	0	1	0	1	1	-9	1	-9	0	0	1	0	0	0	1	0	1	1	0	0	1		-0.0475545	-0.0191088	-0.0254078	0.0599509	-0.0606777		989	0.9582	0.0364	0.0052
Jing et al (2010)	1026	1026	PANIA	1870	1	0	-9	1	1	1	0	-9	-9	1	-9	-9	1	0	0	0	1	0	0	0	1	0	1	-9	0	-9	1		-0.0398841	0.0131113	-0.074403	-0.0273224	-0.046638		473	0.9646	0.0308	0.0048
Jing et al (2010)	1027	1027	RAMTO	3718	0	0	-9	1	-9	1	0	1	-9	1	1	-9	1	0	-9	0	1	-9	0	0	0	0	-9	1	0	0	1		-0.0467348	-0.0149829	0.096075	0.0175113	0.000102721		3289	0.0302	0.9528	0.0168
Jing et al (2010)	1028	1028	P.SATIVUM-INDIA	1782	1	0	-9	1	-9	1	-9	1	-9	0	-9	-9	1	0	-9	0	1	0	0	0	0	0	-9	-9	0	-9	1		0.0304937	-0.00733359	-0.0171639	0.0631129	-0.0451981		2299	0.554	0.0936	0.3528
Jing et al (2010)	1029	1029	P.SATIVUM-INDIA	2045	1	0	1	1	1	1	0	1	-9	1	1	-9	0	-9	0	0	1	0	0	0	1	0	0	1	0	-9	1		-0.0786009	0.00636713	-0.0534948	0.0501838	0.0998595		307	0.9666	0.0274	0.0058
Jing et al (2010)	1030	1030	P.SATIVUM-IRAN	3554	0	0	1	1	0	1	0	1	0	1	1	0	1	-9	0	0	1	0	0	0	1	0	1	1	0	0	1		-0.0612288	-0.0330118	0.0539131	-0.0452608	-0.0565705		2980	0.0272	0.966	0.0068
Jing et al (2010)	1032	1032	P.SATIVUM-INDIA	109	0	0	-9	1	-9	1	0	0	0	1	-9	-9	1	-9	0	0	1	0	0	0	-9	0	1	1	0	0	1		0.0123314	-0.0459733	0.050621	-0.0773536	-0.0227798		3312	0.037	0.951	0.0124
Jing et al (2010)	1033	1033	P.SATIVUM-INDIA	1957	1	0	0	-9	-9	0	0	0	-9	0	-9	-9	0	-9	-9	0	1	0	0	0	0	0	-9	1	0	0	1		0.265908	-0.0386328	-0.00856732	0.0890543	0.0215492		4100	0.0106	0.0076	0.9816		0.621563	0.0101875	0.111	0.178625	0.0578125	0.0206875
Jing et al (2010)	1034	1034	P.SATIVUM-ETHIOPIA	1196	1	0	0	1	-9	1	0	0	0	1	-9	0	0	0	-9	0	1	0	1	0	1	0	1	1	0	1	1		0.11082	-0.108715	-0.0606211	0.0318254	-0.0086412		4428	0.43	0.0524	0.5176		0.965	0.003125	0.0076875	0.01725	0.00425	0.003
Jing et al (2010)	1035	1035	P.SATIVUM-TURKEY	2838	1	0	-9	1	1	1	-9	0	-9	1	-9	-9	1	-9	0	0	1	0	0	0	0	0	-9	1	0	-9	1		0.029016	-0.00916529	-0.0576005	-0.0117238	0.0479145		1695	0.9272	0.0308	0.0416
Jing et al (2010)	1036	1036	P.SATIVUM-GERMANY	902	1	-9	-9	-9	0	0	-9	1	-9	1	-9	-9	1	-9	-9	0	1	0	0	0	1	0	1	1	0	0	1		0.0277417	-0.011974	-0.0286152	0.0104092	-0.192982		2041	0.7628	0.0612	0.1766
Jing et al (2010)	1037	1037	P.SATIVUM-TURKEY	2750	1	0	-9	1	-9	1	-9	0	-9	1	1	-9	0	0	0	0	1	0	0	0	1	0	0	0	0	-9	1		0.0545391	0.0320727	-0.0743782	-0.0267113	0.0733069		487	0.9644	0.0174	0.0178
Jing et al (2010)	1038	1038	P.SATIVUM-TURKEY	814	1	-9	-9	1	-9	1	-9	0	-9	1	1	-9	1	0	-9	0	1	0	0	0	1	0	0	1	0	-9	1		0.035671	0.021839	-0.043625	-0.0325563	0.0533271		839	0.96	0.0304	0.0098
Jing et al (2010)	1039	1039	P.SATIVUM-TURKEY	3024	1	0	1	1	1	1	0	0	0	1	-9	-9	1	0	-9	0	1	0	0	0	1	0	1	1	0	-9	1		-0.00605209	-0.0371351	-0.0856464	-0.0678047	0.000602143		112	0.9706	0.023	0.0062
Jing et al (2010)	1040	1040	P.SATIVUM-AFGHANISTAN	1088	1	0	0	-9	0	0	-9	0	-9	0	-9	-9	0	0	-9	0	1	0	1	0	0	1	-9	1	0	0	1		0.413493	-0.174773	0.00428387	0.117172	-0.00433527		3972	0.0044	0.004	0.9918		0.0145	0.003875	0.771312	0.0075625	0.197375	0.0050625
Jing et al (2010)	1041	1041	THELINCOLN	2936	1	0	0	1	0	1	0	0	-9	1	-9	-9	1	0	1	0	1	0	0	0	1	0	0	1	0	-9	1		0.108049	0.0429516	-0.00785262	-0.00620819	0.0044285		1985	0.806	0.0518	0.1422
Jing et al (2010)	1042	1042	KINGTUT	1245	1	-9	1	1	1	1	-9	1	-9	1	1	0	1	1	1	0	1	0	0	-9	1	0	0	1	0	-9	1		-0.144201	0.0304187	-0.0782199	0.0111475	0.0555975		1286	0.9532	0.0428	0.0036
Jing et al (2010)	1043	1043	P.SATIVUM-USA	1000	1	0	0	1	-9	1	-9	1	-9	1	1	-9	1	-9	-9	0	1	0	0	0	1	1	0	1	0	0	1		-0.0239702	-0.0175849	0.0086997	0.128336	-0.00842893		2117	0.6894	0.1078	0.2028
Jing et al (2010)	1044	1044	74-SN3	3817	1	0	-9	1	-9	1	0	1	-9	1	1	0	1	-9	0	0	1	0	0	0	1	0	1	1	-9	0	1		-0.0455502	0.00408973	-0.0406097	0.0255097	-0.0565442		1036	0.9574	0.0374	0.005
Jing et al (2010)	1045	1045	74-SN4	2366	1	0	1	-9	1	-9	0	0	0	-9	-9	-9	1	-9	-9	0	1	-9	0	-9	-9	-9	1	-9	-9	-9	1		0.0370127	-0.0160542	-0.172944	-0.091027	-0.0182151		870	0.9596	0.0246	0.016
Jing et al (2010)	1046	1046	74-SN5	1881	0	0	-9	1	1	1	-9	1	-9	1	1	-9	1	0	1	0	1	0	0	0	1	0	1	-9	0	-9	-9		-0.15824	-0.0623367	0.0382496	-0.0586246	-0.0895056		3052	0.0312	0.9644	0.0044
Jing et al (2010)	1047	1047	WIS-7101	3729	0	0	1	-9	1	1	1	1	-9	1	1	-9	1	0	0	0	1	0	0	0	1	0	0	1	0	0	1		-0.109316	-0.0142629	0.0747392	-0.0416247	0.0493953		2380	0.0172	0.9788	0.0042
Jing et al (2010)	1048	1048	WIS-7102	1793	0	0	1	1	-9	1	0	1	0	1	1	-9	1	0	-9	0	1	0	0	0	1	0	-9	0	0	0	1		-0.108753	0.0159088	0.0330993	-0.05605	-0.0374405		2997	0.0312	0.9656	0.0032
Jing et al (2010)	1049	1049	WIS-7103	2056	1	0	1	-9	1	1	0	1	0	1	-9	0	1	-9	-9	0	1	-9	0	0	1	0	-9	1	0	-9	1		-0.0798801	0.00402062	-0.0547616	0.0145125	0.0143204		764	0.9612	0.0346	0.0042
Jing et al (2010)	1051	1051	WIS-7105	120	0	0	-9	1	1	1	0	1	0	1	-9	0	1	-9	0	0	1	0	0	0	1	0	1	1	0	-9	1		-0.0956228	-0.0243886	0.0378226	-0.0195677	-0.0424419		2711	0.026	0.9702	0.0036
Jing et al (2010)	1052	1052	WIS-7106	1968	0	-9	1	1	1	1	-9	1	-9	0	1	-9	1	-9	0	0	1	0	1	0	1	0	-9	1	0	-9	1		-0.162317	-0.122422	0.0961354	0.00882412	0.0379864		3620	0.0244	0.762	0.2138
Jing et al (2010)	1053	1053	WIS-7107	32	0	0	-9	1	-9	1	0	1	0	1	1	0	1	0	0	0	1	0	0	0	1	0	1	1	0	0	1		-0.0455435	-0.0320048	0.0538545	-0.017033	-0.0544701		2659	0.0252	0.971	0.0042
Jing et al (2010)	1054	1054	ARVEJABLANCADESOGAMSO	2849	1	0	-9	1	1	1	-9	0	-9	1	-9	-9	-9	-9	-9	0	1	0	0	0	1	0	1	0	0	-9	1		-0.0304528	-0.0505353	-0.146833	-0.0707395	-0.0453265		65	0.9728	0.0194	0.0078
Jing et al (2010)	1055	1055	ICABOJACA	2470	1	0	1	-9	1	1	0	0	0	1	-9	1	1	0	0	0	1	0	0	0	1	0	-9	1	0	-9	1		-0.00138452	0.00950499	-0.0754639	-0.0540636	0.0470295		2038	0.7668	0.0548	0.1788
Jing et al (2010)	1056	1056	BOYACA3-BONZA	913	1	0	1	1	-9	1	0	1	-9	1	1	-9	1	0	0	0	1	0	0	0	1	0	-9	1	0	0	1		-0.0462035	0.0170586	-0.0388401	0.000238769	-0.00467797		1071	0.9568	0.0394	0.0036
Jing et al (2010)	1057	1057	ANTIOQUIAICHILENA	534	0	0	0	1	1	1	0	1	0	1	-9	0	1	0	0	0	1	0	0	0	1	0	0	1	0	0	1		-0.0352204	0.0297301	0.0877307	0.0257222	-0.0010314		2590	0.0232	0.9718	0.0052
Jing et al (2010)	1058	1058	ICAGUATECANA	2382	1	0	1	1	1	1	1	0	0	1	-9	-9	1	0	1	0	1	0	0	0	1	0	1	0	0	0	1		-0.0205993	-0.0861638	-0.135373	-0.125058	-0.0544337		1484	0.947	0.0378	0.0148
Jing et al (2010)	1059	1059	CUNDINAMARCA-1	2761	1	0	1	-9	1	0	1	0	0	1	-9	-9	-9	0	1	0	1	0	0	-9	1	0	1	0	0	-9	1		0.0659076	-0.0696557	-0.182268	-0.177129	-0.0875832		2057	0.7466	0.0388	0.2148
Jing et al (2010)	1060	1060	CUNDINAMARCA-4	430	1	0	-9	-9	1	-9	0	0	0	-9	-9	-9	1	0	-9	0	1	-9	0	-9	-9	-9	-9	-9	-9	-9	1		0.0999148	0.0455063	-0.0878701	-0.0226989	-0.00542013		1493	0.9464	0.0242	0.029
Jing et al (2010)	1061	1061	CUNDINAMARCA-5	825	1	0	-9	1	-9	1	0	1	-9	1	-9	-9	0	0	0	0	1	0	0	0	1	0	1	1	0	0	1		-0.00655451	-0.0589622	-0.0443917	0.0413058	-0.0348498		417	0.9652	0.0242	0.0112
Jing et al (2010)	1062	1062	CUNDINAMARCA-6	3035	-9	0	1	-9	-9	1	0	1	-9	1	-9	0	1	-9	0	0	-9	0	0	0	-9	0	0	1	0	-9	1		-0.0599033	0.0742491	0.0116935	-0.00984904	0.0369591		3789	0.3696	0.625	0.0054
Jing et al (2010)	1063	1063	CUNDINAMARCA-9	1099	1	0	0	-9	0	1	-9	1	-9	1	-9	-9	1	-9	0	0	1	0	0	0	1	0	-9	1	0	-9	1		0.0127411	0.033939	0.00243534	0.065969	-0.0795491		1743	0.9206	0.0492	0.03
Jing et al (2010)	1065	1065	WSU-7	2947	0	0	1	1	1	1	-9	1	-9	1	-9	-9	0	-9	-9	0	1	0	0	0	-9	0	1	1	0	-9	1		-0.140726	-0.160662	0.0317405	-0.03835	0.0255285		3420	0.0502	0.9382	0.0116
Jing et al (2010)	1066	1066	WSU-12	1011	1	0	-9	-9	-9	1	-9	1	-9	1	1	-9	1	-9	-9	0	1	0	0	0	1	0	-9	1	0	0	1		-0.047614	-0.0189947	-0.0304418	0.0324741	-0.0259063		1354	0.9518	0.0426	0.0054
Jing et al (2010)	1067	1067	WSU-23	3828	1	0	-9	1	-9	1	-9	1	-9	1	1	-9	1	0	1	0	1	0	0	0	-9	0	0	1	0	0	1		-0.00597286	-0.00370121	-0.00861868	0.0433745	0.00826795		1259	0.9536	0.0392	0.0074
Jing et al (2010)	1068	1068	BIRTE	1892	1	0	1	1	-9	1	-9	1	-9	1	1	-9	1	-9	-9	0	1	0	0	0	0	0	-9	-9	0	0	1		-0.0657297	-0.0115086	-0.0532329	0.0184914	-0.00312403		1326	0.9524	0.0338	0.0132
Jing et al (2010)	1069	1069	WILTY-wil	3740	0	-9	1	-9	0	1	0	0	-9	1	1	-9	1	0	0	0	1	-9	0	0	-9	0	1	1	0	0	1		0.0221614	-0.0525089	0.0631232	-0.147183	-0.00925457		3437	0.0396	0.9326	0.0276
Jing et al (2010)	1070	1070	AKARA	1804	1	0	0	-9	1	1	0	1	-9	1	-9	-9	1	0	-9	0	1	0	0	0	1	0	-9	0	0	0	1		-0.0495985	0.0572668	-0.0396915	0.0551736	-0.0868931		837	0.9602	0.0338	0.0062
Jing et al (2010)	1071	1071	BESELIYA	2067	1	-9	0	-9	0	0	0	1	-9	1	-9	-9	1	0	-9	0	1	0	0	0	1	0	0	1	0	-9	1		0.0825272	0.129924	0.0405565	0.089902	-0.0791003		2161	0.6554	0.0716	0.2728
Jing et al (2010)	1072	1072	AKARA	131	1	0	0	1	1	1	0	1	-9	1	-9	0	1	-9	0	0	1	0	0	0	-9	0	-9	-9	0	0	1		-0.0325978	0.039143	-0.0203321	0.0608135	-0.0424957		1298	0.9528	0.04	0.0068
Jing et al (2010)	1073	1073	P.SATIVUM-TURKEY	446	1	0	1	1	0	1	0	1	0	1	-9	-9	1	0	1	0	1	0	0	0	1	0	0	1	0	0	1		-0.00206507	0.0204699	-0.0193761	0.00503149	0.00071715		1438	0.9488	0.0382	0.013
Jing et al (2010)	1074	1074	P.ELATIUS	1618	1	1	-9	0	0	1	-9	-9	0	1	-9	0	0	0	0	0	1	0	0	0	1	0	0	1	0	-9	1		0.0948812	-0.000738121	-0.0140258	0.0482612	0.0773159		4381	0.301	0.114	0.5852		0.8505	0.056	0.0245625	0.0389375	0.019375	0.0109375
Jing et al (2010)	1075	1075	P.ELATIUS	2487	-9	0	-9	-9	1	-9	-9	-9	0	1	1	0	0	0	-9	0	1	-9	0	1	0	0	0	-9	0	1	1		0.059312	0.0496395	0.0362176	0.0249011	0.145986		4479	0.4274	0.1356	0.4374
Jing et al (2010)	1076	1076	P.SATIVUM-TURKEY	1979	1	-9	0	-9	1	1	-9	1	-9	1	-9	-9	1	-9	0	0	1	0	0	0	1	0	-9	1	0	0	1		-0.0638272	0.00536773	-0.0227786	0.0769667	-0.0402434		1506	0.946	0.0464	0.0078
Jing et al (2010)	1077	1077	P.SATIVUM-TURKEY	43	1	0	-9	1	-9	1	0	1	0	1	1	0	1	-9	0	0	1	0	0	0	-9	0	1	-9	0	0	1		-0.0273053	-0.00651589	-0.0342655	0.0301028	-0.0581317		643	0.9626	0.032	0.0054
Jing et al (2010)	1078	1078	P.SATIVUM-TURKEY	2850	1	0	1	1	0	1	0	0	0	1	-9	0	1	0	0	0	1	0	0	0	1	0	0	1	0	0	1		0.0653845	0.0375546	-0.0270107	-0.0458493	0.0352141		1518	0.9452	0.0302	0.0244
Jing et al (2010)	1079	1079	P.SATIVUM-TURKEY	2860	1	-9	-9	-9	-9	1	-9	0	-9	1	1	-9	-9	-9	0	0	1	0	0	0	1	0	1	1	0	0	1		0.0320247	-0.0854122	-0.0821195	-0.0273321	-0.00984285		944	0.9588	0.0288	0.0122
Jing et al (2010)	1080	1080	P.SATIVUM-TURKEY	2294	-9	0	0	1	0	0	0	1	0	1	-9	0	1	0	-9	0	1	0	0	0	1	0	0	1	0	-9	1		0.062598	0.0829731	0.0891506	0.0382744	-0.0628797		4528	0.4244	0.3228	0.253
Jing et al (2010)	1081	1081	P.SATIVUM-TURKEY	358	1	0	-9	1	0	0	0	1	0	1	-9	-9	1	0	0	0	1	0	0	0	1	0	0	1	0	1	1		0.0566882	0.117189	0.00833541	0.0320827	-0.0328111		1955	0.8302	0.0378	0.1318
Jing et al (2010)	1082	1082	P.SATIVUM-TURKEY	3537	1	0	1	1	1	0	1	0	-9	1	1	-9	1	0	-9	0	1	0	0	0	1	0	1	1	0	0	1		0.0402476	-0.0751055	-0.0951106	-0.116693	-0.0390393		1988	0.805	0.0548	0.14
Jing et al (2010)	1083	1083	P.SATIVUM-TURKEY	1601	1	0	0	1	1	1	0	1	0	1	-9	0	1	1	0	0	1	0	0	0	-9	0	-9	1	0	0	1		-0.0313835	0.0133159	-0.0107329	0.084705	-0.0231763		1564	0.9422	0.0524	0.0056
Jing et al (2010)	1084	1084	P.SATIVUM-TURKEY	914	1	0	0	1	0	0	0	1	0	1	-9	-9	1	0	0	0	1	0	0	0	1	0	1	-9	0	1	1		0.0598622	0.0740928	-0.0140283	0.033402	-0.184618		2015	0.7794	0.0324	0.1882
Jing et al (2010)	1085	1085	P.SATIVUM-TURKEY	3449	1	0	0	1	0	1	0	0	-9	1	-9	0	1	0	0	0	1	0	0	0	1	0	1	1	0	0	1		0.0966861	-0.00667865	-0.0233794	-0.0223543	-0.0779683		1853	0.8878	0.0356	0.0766
Jing et al (2010)	1086	1086	P.SATIVUM-TURKEY	1513	1	0	0	1	0	0	0	1	1	1	1	0	1	0	1	0	1	0	0	0	1	0	1	1	0	-9	1		0.0692436	0.0160888	-0.000144561	0.0350538	-0.180425		4483	0.4876	0.0866	0.4254
Jing et al (2010)	1087	1087	P.SATIVUMSSP.SYRIACUM	3093	1	0	-9	1	0	1	0	1	-9	0	-9	0	1	0	-9	0	1	-9	0	-9	0	0	0	1	0	-9	1		0.0935247	0.0702719	0.0325671	0.0958736	0.00555552		4452	0.4092	0.1156	0.4752
Jing et al (2010)	1088	1088	P.SATIVUMSSP.SYRIACUM	2762	1	0	1	-9	0	1	0	0	1	1	0	0	1	0	1	0	-9	0	0	0	1	0	1	-9	0	0	1		0.0733634	-0.0158004	-0.118859	-0.148322	-0.0859884		4445	0.4356	0.07	0.494
Jing et al (2010)	1089	1089	P.SATIVUMSSP.SYRIACUM	2278	1	0	-9	-9	0	1	0	1	0	-9	-9	-9	1	0	-9	0	1	-9	0	-9	-9	-9	0	1	-9	0	1		0.0669085	0.0664095	0.022117	0.102172	-0.000273901		1825	0.899	0.0542	0.0468
Jing et al (2010)	1090	1090	P.SATIVUMSSP.SYRIACUM	1157	1	0	0	-9	1	1	0	0	-9	1	1	0	0	0	0	0	1	0	0	0	1	0	0	1	0	-9	1		0.0777795	0.00917781	-0.0193543	0.0450891	0.0894435		1552	0.943	0.0232	0.0336
Jing et al (2010)	1091	1091	P.ELATIUS	826	-9	0	0	-9	0	0	0	0	0	-9	-9	-9	0	0	0	0	-9	-9	0	0	1	0	0	-9	0	-9	1		0.230445	0.0931985	0.0956456	-0.0131491	0.0333697		4223	0.03	0.0296	0.9406		0.300625	0.590437	0.030625	0.027375	0.0396875	0.011375
Jing et al (2010)	1093	1093	P.ELATIUS	2674	-9	0	0	-9	0	0	0	0	0	0	1	1	0	0	0	0	1	0	0	0	1	0	0	-9	0	-9	1		0.226187	0.0559834	0.103921	0.0148685	0.0306822		4222	0.0298	0.0274	0.9424		0.522	0.396937	0.03	0.0139375	0.030625	0.0065
Jing et al (2010)	1094	1094	P.ELATIUS	738	1	0	-9	-9	0	0	0	-9	0	-9	-9	-9	1	0	0	0	0	-9	0	-9	1	0	-9	-9	0	-9	-9		0.146205	0.203828	-0.0674463	-0.0587556	-0.146667		4264	0.0896	0.037	0.873		0.04775	0.3805	0.007375	0.0085	0.240875	0.31475
Jing et al (2010)	1095	1095	P.ELATIUS	2586	-9	0	-9	-9	0	0	1	0	0	0	-9	1	0	0	0	0	1	0	0	0	1	0	0	-9	0	-9	-9		0.264018	0.00641244	0.0939192	-0.0917815	0.0692026		4132	0.011	0.012	0.9768		0.169687	0.4485	0.247625	0.0313125	0.0966875	0.0064375
Jing et al (2010)	1096	1096	P.ELATIUS	3433	-9	0	0	-9	0	1	0	0	0	1	-9	1	-9	0	0	0	-9	0	0	1	1	0	0	-9	0	1	1		0.126096	0.154444	0.0499644	-0.0590993	0.036177		4345	0.2074	0.1234	0.6692		0.179687	0.585062	0.00675	0.205938	0.0178125	0.0045625
Jing et al (2010)	1097	1097	P.SATIVUM-TURKEY	924	1	0	-9	1	0	1	0	1	0	1	-9	-9	1	-9	-9	0	-9	0	0	0	-9	0	0	1	0	0	1		0.0107936	0.055471	-0.00317917	0.0479102	-0.00715522		1570	0.9416	0.0418	0.0164
Jing et al (2010)	1098	1098	P.SATIVUM-TURKEY	2772	1	-9	1	1	-9	1	0	1	-9	1	-9	-9	-9	0	-9	0	-9	0	0	0	1	0	0	1	0	0	1		-0.0531966	0.0309277	-0.0505247	0.00908517	0.0454713		793	0.9608	0.0334	0.0056
Jing et al (2010)	1099	1099	P.SATIVUM-TURKEY	836	1	0	1	1	-9	1	0	1	-9	1	-9	-9	0	0	1	0	1	0	-9	-9	-9	-9	0	1	0	0	1		0.00137166	-0.0696947	-0.0464614	0.085604	0.101436		1041	0.9572	0.0232	0.0196
Jing et al (2010)	1100	1100	P.SATIVUM-TURKEY	1497	1	0	0	-9	0	0	0	0	0	0	-9	0	-9	0	-9	-9	1	0	0	0	0	0	-9	-9	0	0	1		0.273855	0.0273862	-0.00238921	0.0257734	-0.0790628		4107	0.0116	0.0076	0.9806		0.0134375	0.08575	0.618062	0.14825	0.116063	0.0183125
Jing et al (2010)	1101	1101	P.SATIVUM-TURKEY	1108	1	0	0	1	0	0	0	0	0	0	-9	0	1	0	-9	0	1	0	0	0	0	0	-9	1	0	-9	1		0.226854	0.0282536	0.0164806	0.0170752	-0.0555673		4165	0.0182	0.0104	0.9714		0.220063	0.011625	0.175938	0.557188	0.029125	0.0063125
Jing et al (2010)	1102	1102	KEERAUPEA	2389	1	0	0	1	0	0	0	0	0	-9	1	0	1	-9	1	0	1	0	0	0	0	0	0	1	0	-9	1		0.195035	0.0531151	0.023384	0.0414915	0.00355109		4243	0.0586	0.0256	0.9152		0.639813	0.0304375	0.011375	0.286125	0.0095625	0.0225625
Jing et al (2010)	1103	1103	KEERAUPEA	453	1	0	0	-9	0	0	0	0	0	0	-9	0	1	0	-9	0	-9	0	0	-9	0	0	-9	1	0	-9	1		0.279184	0.0550692	0.0117417	0.0073072	-0.072021		4116	0.0116	0.0084	0.9798		0.031625	0.04025	0.167	0.486188	0.052875	0.222062
Jing et al (2010)	1104	1104	KEERAUPEA	2301	1	0	0	-9	0	0	0	0	-9	-9	-9	0	1	0	1	0	1	0	0	0	0	0	-9	1	0	-9	1		0.233462	0.0224314	0.00246382	0.00499732	-0.0655956		4143	0.0146	0.0098	0.9756		0.177312	0.088625	0.144125	0.32975	0.252	0.007875
Jing et al (2010)	1105	1105	KEERAUPEA	365	1	0	-9	1	0	0	0	0	0	0	-9	0	1	0	-9	0	1	0	0	0	0	0	-9	1	0	0	1		0.199459	0.0121765	-0.00218993	-0.019058	-0.0321056		4192	0.025	0.0144	0.9612		0.0309375	0.004125	0.0526875	0.889063	0.0168125	0.006375
Jing et al (2010)	1107	1107	KEERAUPEA	2213	1	0	0	1	0	0	0	1	-9	0	-9	0	1	0	-9	0	1	0	0	0	0	0	-9	1	0	-9	1		0.152523	0.0524203	0.0523392	0.110662	-0.115867		4334	0.2108	0.0988	0.6906		0.181937	0.019125	0.0505625	0.658625	0.083	0.00675
Jing et al (2010)	1108	1108	KEERAUPEA	277	1	0	0	-9	-9	0	0	0	-9	0	1	0	-9	0	-9	0	-9	-9	-9	-9	0	0	-9	1	-9	-9	1		0.351492	0.00496467	-0.0233388	0.090341	0.0178887		4155	0.0162	0.0104	0.9732		0.0133125	0.105563	0.102875	0.0349375	0.0175625	0.726
Jing et al (2010)	1109	1109	KEERAUPEA	2125	1	0	-9	-9	0	0	0	0	-9	0	-9	0	0	0	-9	0	1	0	0	0	1	0	0	1	0	0	1		0.231251	0.01768	-0.000706337	0.000412765	0.0568356		4196	0.0258	0.0148	0.9596		0.0686875	0.009625	0.02425	0.756063	0.135375	0.0060625
Jing et al (2010)	1110	1110	KEERAUPEA	189	-9	0	0	-9	-9	0	-9	0	-9	0	-9	0	1	0	-9	0	1	-9	0	-9	0	0	0	1	-9	-9	-9		0.301611	0.0966716	0.170862	0.00163144	0.0644414		4133	0.0114	0.0118	0.9766		0.0106875	0.553875	0.018125	0.01075	0.0620625	0.34475
Jing et al (2010)	1111	1111	KEERAUPEA	3368	1	0	-9	-9	0	0	0	0	0	0	-9	0	0	0	-9	0	-9	0	0	-9	0	0	-9	1	0	-9	1		0.306817	-0.0109776	-0.0328195	-0.0127261	0.0312003		4076	0.0094	0.0064	0.9842		0.0184375	0.0091875	0.139188	0.478562	0.0584375	0.296187
Jing et al (2010)	1113	1113	KEERAUPEA	1432	1	0	0	-9	0	0	0	0	0	0	-9	0	1	0	1	0	1	0	0	0	0	0	-9	1	0	0	1		0.241661	0.000814267	0.0191886	0.0176938	-0.0674888		4113	0.0112	0.0086	0.98		0.0341875	0.0081875	0.367938	0.576438	0.009625	0.00375
Jing et al (2010)	1116	1116	KEERAUPEA	3280	1	0	-9	-9	0	0	0	1	-9	0	-9	0	1	0	1	0	1	0	0	0	0	0	-9	1	0	-9	1		0.147732	0.0261572	0.0237845	0.0751345	-0.0960302		4330	0.1884	0.1048	0.7066		0.0560625	0.011625	0.0215	0.750937	0.146812	0.0129375
Jing et al (2010)	1117	1117	KEERAUPEA	1344	1	0	0	1	0	0	0	0	0	0	-9	0	1	0	-9	0	1	0	0	0	0	0	1	1	0	0	1		0.219359	-0.0244812	0.00377923	-0.000110063	-0.116297		4168	0.0172	0.0114	0.9712		0.050375	0.0068125	0.066625	0.867437	0.005375	0.0031875
Jing et al (2010)	1118	1118	KEERAUPEA	3345	1	0	0	-9	0	0	0	-9	0	0	-9	0	1	0	-9	0	-9	0	0	0	0	0	-9	1	0	0	1		0.206927	0.0399446	0.0378577	0.0644172	-0.0952696		4169	0.0168	0.0122	0.971		0.0285	0.0068125	0.211312	0.713312	0.0251875	0.01475
Jing et al (2010)	1121	1121	KEERAUPEA	1409	1	0	0	-9	0	0	0	-9	0	0	-9	0	0	0	1	0	1	-9	1	0	0	1	0	1	0	0	1		0.314739	-0.0766569	0.0588546	0.231646	0.049706		3988	0.0048	0.004	0.9908		0.0161875	0.020125	0.93325	0.0144375	0.0029375	0.0129375
Jing et al (2010)	1122	1122	KEERAUPEA	3192	1	0	-9	-9	0	0	0	0	-9	0	-9	0	1	0	-9	0	1	0	-9	-9	1	0	-9	1	-9	-9	1		0.240986	0.0478154	-0.036305	-0.0480058	-0.0559657		4215	0.036	0.017	0.9466		0.0469375	0.012375	0.0489375	0.054625	0.344688	0.492375
Jing et al (2010)	1124	1124	KEERAUPEA	1256	1	0	0	1	0	0	0	0	-9	0	-9	0	1	0	-9	0	1	0	0	0	0	0	-9	1	0	-9	1		0.237814	0.0341217	0.0151319	0.0142723	-0.060583		4156	0.0166	0.0102	0.9732		0.1385	0.02525	0.0926875	0.6035	0.133938	0.006125
Jing et al (2010)	1125	1125	P.SATIVUM-INDIA	3361	0	0	0	1	1	0	-9	0	-9	1	-9	0	1	0	0	0	1	0	0	0	1	0	1	0	0	0	1		0.0380307	0.00987842	0.0689843	-0.116859	-0.136704		3669	0.0748	0.7216	0.2036
Jing et al (2010)	1126	1126	P.SATIVUM-INDIA	1425	1	0	0	-9	0	1	1	1	0	0	-9	0	1	0	0	0	1	0	0	0	1	0	1	-9	0	0	1		0.0748256	-0.0480066	0.0123188	0.0522112	-0.178098		4467	0.3862	0.1556	0.4584
Jing et al (2010)	1127	1127	PI164522	3619	-9	0	0	-9	1	1	0	1	0	1	-9	-9	1	0	0	0	1	0	0	0	1	0	-9	1	0	0	1		-0.0304858	0.00974707	0.0337466	0.0400978	-0.0309379		3699	0.301	0.6928	0.0064
Jing et al (2010)	1128	1128	P.SATIVUM-INDIA	3273	0	0	1	1	1	1	0	1	0	1	-9	0	1	0	1	0	1	0	0	0	0	0	1	-9	0	0	1		-0.0790805	-0.0661727	0.0345181	-0.0407541	-0.0385436		3395	0.0424	0.943	0.0146
Jing et al (2010)	1129	1129	P.SATIVUM-TURKEY	1683	1	0	1	-9	1	0	-9	0	-9	1	-9	-9	1	0	0	0	1	0	0	0	1	0	0	1	0	-9	1		0.0600941	0.0637622	-0.0574744	-0.0743503	0.0677162		1879	0.8754	0.0332	0.0914
Jing et al (2010)	1130	1130	P.SATIVUM-TURKEY	3531	1	0	1	1	1	1	-9	-9	-9	1	1	-9	1	-9	-9	0	0	0	0	0	1	0	1	1	0	0	1		-0.0973004	-0.0532725	-0.123067	-0.0767438	-0.0199396		1975	0.8158	0.05	0.1342
Jing et al (2010)	1131	1131	P.SATIVUM-HOLLAND	1595	1	0	0	-9	1	1	-9	1	-9	1	-9	-9	1	0	0	0	1	0	0	0	1	0	-9	-9	0	-9	1		-0.0455779	0.0352469	-0.0310968	0.0470623	-0.0575879		1114	0.9562	0.037	0.007
Jing et al (2010)	1132	1132	P.SATIVUM-TURKEY	1337	1	0	0	1	1	1	1	1	-9	1	-9	-9	1	0	0	0	1	0	0	0	0	0	0	1	0	-9	1		0.00545261	0.0215942	0.0134071	0.0937164	0.0181596		1977	0.8126	0.0934	0.0936
Jing et al (2010)	1133	1133	P.SATIVUM-TURKEY	3443	-9	-9	1	-9	-9	-9	-9	0	-9	1	-9	-9	-9	-9	0	0	-9	0	0	0	0	-9	0	1	-9	0	1		0.0902613	0.00916847	0.0293942	-0.0921623	0.225617		4534	0.4646	0.321	0.2144
Jing et al (2010)	1134	1134	P.SATIVUM-NIGERIA	1507	1	0	-9	1	1	1	-9	1	-9	1	1	-9	1	-9	-9	0	1	0	0	0	1	0	1	1	0	0	1		-0.0919471	-0.0618725	-0.0585239	0.0210653	-0.0501356		1057	0.957	0.0388	0.004
Jing et al (2010)	1135	1135	P.SATIVUM-ETHIOPIA	2569	1	0	1	1	1	1	0	1	0	0	1	-9	1	-9	0	0	1	0	0	0	1	0	0	-9	0	-9	1		-0.0645169	0.0487033	-0.0378747	0.0381027	0.0357719		1958	0.8276	0.0534	0.1192
Jing et al (2010)	1136	1136	SUTTONSDELICACY	3355	-9	0	1	-9	-9	1	0	1	-9	1	-9	0	-9	-9	-9	0	1	0	-9	0	1	-9	0	1	0	0	-9		-0.0741023	-0.048848	0.0231703	0.0603732	0.0769118		3762	0.3506	0.6438	0.0058
Jing et al (2010)	1137	1137	ROIDESMOELLES	1419	-9	0	1	-9	-9	1	0	1	-9	1	1	0	-9	0	-9	0	1	0	0	0	1	-9	1	1	0	0	1		-0.0527892	-0.0959245	-0.00575944	-0.000235429	-0.021872		3898	0.4516	0.5438	0.0046
Jing et al (2010)	1138	1138	P.SATIVUM-USA	2651	1	0	1	1	1	1	0	1	0	1	-9	-9	-9	0	1	0	1	0	0	0	1	0	1	1	0	-9	1		-0.0661284	-0.0746337	-0.0792379	-0.00323875	-0.0179104		275	0.9672	0.0282	0.0044
Jing et al (2010)	1139	1139	DWARFCHAMPION	715	0	-9	-9	1	-9	1	-9	1	-9	1	-9	-9	1	0	0	0	1	0	0	0	1	0	1	1	0	0	1		-0.0918151	-0.0536402	0.0651779	-0.0463342	-0.0826551		2672	0.024	0.9708	0.005
Jing et al (2010)	1140	1140	MAYOROFLEICESTER	2563	0	0	0	-9	-9	1	-9	1	-9	1	1	0	-9	-9	0	0	1	0	0	0	1	0	1	1	0	0	1		-0.0462132	-0.0809347	0.0984059	0.0262337	-0.0820113		2831	0.0246	0.9686	0.0064
Jing et al (2010)	1141	1141	LANCASHIRELAD	3104	0	0	1	-9	1	1	0	1	-9	1	1	0	1	0	0	0	1	0	0	-9	1	0	0	1	0	-9	1		-0.0980383	0.0652156	0.0549513	-0.0377472	0.0455167		2870	0.0282	0.968	0.0038
Jing et al (2010)	1142	1142	ENGLISHWONDER	627	0	0	-9	1	-9	1	-9	1	0	1	-9	-9	1	0	1	0	1	0	0	0	1	0	0	1	0	0	1		-0.0477574	-0.0216393	0.0859048	-0.0168319	-0.00290411		2571	0.0228	0.972	0.0054
Jing et al (2010)	1143	1143	SHERWOOD	2475	0	-9	1	1	-9	1	-9	1	-9	1	-9	-9	-9	-9	1	0	1	0	0	0	1	0	0	1	0	-9	1		-0.143718	-0.0450975	0.070749	-0.0489151	0.0665634		2877	0.027	0.968	0.0048
Jing et al (2010)	1144	1144	CHAMPIONOFENGLAND	539	0	0	-9	1	-9	1	-9	1	0	1	1	-9	1	0	-9	0	1	0	0	0	1	0	0	1	-9	0	1		-0.0596583	0.00527398	0.0831348	-0.0062544	0.0100068		2486	0.0222	0.9736	0.0042
Jing et al (2010)	1145	1145	EVERBEARING	2387	1	0	1	-9	-9	1	0	1	-9	1	1	0	-9	0	0	0	1	0	0	0	1	-9	-9	-9	0	-9	1		-0.0408816	-0.00373178	-0.0551861	0.0230539	0.005005		655	0.9624	0.0332	0.0048
Jing et al (2010)	1146	1146	P.SATIVUM-RUSSIA	633	1	-9	0	1	1	1	0	1	0	1	1	0	1	0	0	0	1	-9	0	0	-9	0	-9	1	0	0	1		-0.0196948	0.00884843	-0.0034748	0.081298	-0.0143002		1456	0.9482	0.0456	0.0066
Jing et al (2010)	1147	1147	P.SATIVUM-USA	451	-9	0	0	-9	1	1	0	1	0	1	-9	0	-9	0	-9	0	1	0	-9	-9	1	-9	0	1	-9	-9	-9		-0.0284831	0.018029	0.0693086	0.131658	0.0460157		3811	0.3744	0.616	0.0098
Jing et al (2010)	1148	1148	PI210952	3630	0	-9	0	-9	1	1	0	1	0	1	-9	-9	1	0	0	0	1	0	0	0	1	0	0	1	0	0	1		-0.0576493	0.0380465	0.10637	0.0408009	0.00522746		2478	0.0212	0.9738	0.0052
Jing et al (2010)	1149	1149	CODY	1694	0	0	1	-9	1	1	-9	-9	-9	1	-9	-9	1	1	0	0	1	0	0	0	1	0	0	1	0	-9	1		-0.127396	0.0248353	0.0483618	-0.0720326	0.0917487		2607	0.025	0.9714	0.0036
Jing et al (2010)	1150	1150	EARLYGREENSEEDEDMORROW	3542	0	0	0	-9	1	1	0	1	-9	1	1	-9	1	-9	-9	0	1	0	0	0	1	0	1	1	0	0	1		-0.0983888	-0.0471279	0.0780752	0.0234255	-0.0801555		2957	0.0284	0.9664	0.0052
Jing et al (2010)	1151	1151	EARLYPERFECTION-4824	1606	0	0	0	1	0	1	0	1	-9	1	-9	0	1	-9	-9	0	1	0	0	0	1	0	1	0	0	-9	-9		-0.0680659	0.0401942	0.0990996	-0.0224591	-0.204036		3293	0.035	0.9526	0.0126
Jing et al (2010)	1152	1152	GIANTSTRIDE	3454	1	0	-9	-9	-9	1	0	1	-9	1	-9	-9	-9	-9	1	0	1	0	0	0	1	0	1	1	0	-9	1		-0.0408155	-0.0643137	-0.0661835	0.0369754	-0.0631612		750	0.9612	0.0308	0.0082
Jing et al (2010)	1153	1153	P.SATIVUM-USA	1518	0	0	-9	-9	-9	1	0	1	-9	1	1	0	1	1	-9	0	1	0	0	0	1	0	0	1	0	-9	1		-0.0944697	0.0423324	0.0866707	0.0163364	0.0193914		2392	0.0194	0.977	0.004
Jing et al (2010)	1154	1154	HUNDREDFOLD	3366	1	0	1	-9	-9	1	0	1	0	1	-9	0	-9	-9	-9	0	1	0	0	0	1	0	1	1	0	0	1		-0.0354306	-0.0598669	-0.0546337	0.0112496	-0.0290997		675	0.9622	0.0324	0.0056
Jing et al (2010)	1155	1155	LAXTONIAN	1430	0	0	1	-9	-9	1	0	1	0	1	1	-9	-9	-9	-9	0	1	-9	0	0	1	-9	0	1	-9	0	-9		-0.137299	-0.0245278	0.098774	0.0395876	0.116695		2825	0.027	0.9686	0.0042
Jing et al (2010)	1156	1156	MINNESOTAEARLYSWEET	2662	0	0	0	-9	1	1	0	1	0	1	-9	0	-9	0	0	0	1	0	0	0	1	0	0	1	0	-9	1		-0.0273276	0.0201609	0.0960173	0.0439668	0.0234887		2830	0.0256	0.9686	0.0058
Jing et al (2010)	1157	1157	MINNESOTAEARLYSWEET	726	0	0	-9	-9	-9	1	-9	1	-9	1	-9	-9	1	-9	0	0	1	0	0	0	-9	0	0	1	0	-9	1		-0.0661587	0.037809	0.103049	0.00250296	0.0231094		2572	0.0218	0.972	0.0058
Jing et al (2010)	1158	1158	NANKING	2574	0	0	1	-9	1	1	0	1	0	1	1	-9	-9	-9	0	0	1	0	0	0	1	0	-9	1	0	-9	1		-0.124765	-0.0307519	0.0349973	-0.0113894	0.0464917		2558	0.0244	0.9722	0.0036
Jing et al (2010)	1159	1159	NOTTSEXCELSIOR	638	0	-9	-9	1	-9	1	0	1	-9	1	-9	-9	1	1	0	0	1	0	0	0	-9	0	0	1	0	0	1		-0.107368	0.0534678	0.103276	0.0241852	0.0294703		2440	0.0208	0.9752	0.0042
Jing et al (2010)	1160	1160	P.SATIVUM-USA	2486	0	0	1	-9	-9	1	-9	0	0	1	1	-9	-9	1	0	0	1	0	0	0	1	0	1	-9	0	0	1		-0.0583863	-0.103944	0.0182922	-0.126964	0.00765917		3202	0.0354	0.958	0.0068
Jing et al (2010)	1161	1161	PERFECTION-512	550	0	-9	-9	1	-9	1	0	1	-9	1	1	-9	1	-9	1	0	1	0	0	0	-9	0	1	0	0	0	1		-0.153139	-0.03441	0.0523889	-0.0393315	-0.134857		3229	0.039	0.9562	0.0046
Jing et al (2010)	1162	1162	PREMIERGEMNO2	2398	0	0	1	1	-9	1	0	1	0	1	-9	0	-9	0	0	0	1	0	0	0	1	0	-9	1	0	-9	-9		-0.0626137	-0.0100155	0.0461351	-0.0339701	0.0155665		2955	0.0294	0.9664	0.004
Jing et al (2010)	1163	1163	PRESIDENTWILSON	462	-9	0	0	-9	-9	1	0	1	0	1	-9	0	-9	1	-9	0	1	0	-9	-9	-9	-9	-9	1	-9	0	-9		-0.0333298	-0.0503799	0.0790558	0.190693	-0.0194451		3675	0.2696	0.7184	0.0116
Jing et al (2010)	1164	1164	DARANTIAKAIP	3641	-9	0	1	1	1	1	0	1	0	1	1	0	-9	1	0	0	1	0	0	-9	1	0	1	0	0	0	1		-0.150997	-0.00538525	-0.0505453	-0.0217856	-0.0434187		2348	0.5136	0.4832	0.0032
Jing et al (2010)	1165	1165	SUTTONSSHOWPERFECTION	1705	1	0	1	-9	1	1	0	1	0	1	-9	0	1	1	1	0	1	0	0	0	1	0	1	1	0	0	1		-0.0900386	-0.0614958	-0.0759703	0.0129318	-0.0354946		972	0.9586	0.0374	0.0042
Jing et al (2010)	1166	1166	LOCK(VANWAVEREN)	3553	-9	0	0	1	1	1	0	1	0	1	1	-9	-9	0	0	0	1	0	0	0	1	0	-9	1	0	0	1		-0.0327307	-0.0211462	0.0287722	0.0490988	-0.00587129		3763	0.3532	0.641	0.006
Jing et al (2010)	1167	1167	MIRACLE(SUTTONS)	1617	1	0	1	1	-9	1	0	1	0	1	-9	0	1	1	-9	0	1	0	0	0	1	0	1	1	0	-9	1		-0.0764176	-0.025499	-0.0681257	-0.00112451	-0.0423837		427	0.9652	0.0308	0.0042
Jing et al (2010)	1168	1168	PW71-3815	3465	-9	0	1	1	1	1	0	1	0	1	-9	0	-9	0	0	0	1	0	0	0	1	0	0	0	0	0	1		-0.0765341	0.0403493	-0.00838677	-0.00963803	0.0254556		2355	0.5102	0.4858	0.004
Jing et al (2010)	1169	1169	HORAL	1529	1	0	0	1	-9	0	0	1	-9	1	-9	-9	-9	0	-9	0	1	0	0	0	1	0	-9	-9	0	0	1		0.0432149	0.0525273	-0.00674595	0.0642836	-0.103846		1936	0.847	0.0378	0.1152
Jing et al (2010)	1170	1170	PRL89-313	3377	-9	-9	0	1	1	1	0	1	0	1	-9	0	-9	0	0	0	1	0	-9	0	1	0	0	1	0	-9	-9		-0.039955	0.0119702	0.0525491	0.0930519	0.0393312		3778	0.3622	0.6304	0.0072
Jing et al (2010)	1171	1171	P.SATIVUM-INDIA	1441	0	0	0	1	1	1	0	1	0	1	-9	0	-9	0	-9	0	1	0	1	0	1	-9	1	-9	0	-9	-9		-0.0902749	-0.139068	0.0897953	0.0760052	-0.0855929		3573	0.026	0.8056	0.1688
Jing et al (2010)	1172	1172	GREENSHAFT(SUTTONS)	2673	-9	0	0	1	1	1	0	1	0	1	1	0	-9	1	-9	0	1	0	0	0	1	0	1	1	0	0	-9		-0.0818008	-0.0690675	0.0180333	0.0723276	-0.0479107		3720	0.314	0.6812	0.0048
Jing et al (2010)	1173	1173	ERVILHECASUSA	2481	1	0	1	1	1	1	0	1	0	0	-9	0	0	0	1	0	1	0	0	0	1	0	0	-9	0	0	1		-0.00272985	-0.0411587	-0.0398567	0.0523775	0.0587247		2064	0.741	0.0478	0.2112
Jing et al (2010)	1174	1174	ERVILHECOLOSSALDELICIE	545	1	0	0	1	1	1	0	1	0	1	-9	0	1	0	0	0	1	-9	0	0	-9	0	-9	1	0	-9	1		-0.00538143	0.0217611	-0.00745366	0.0647349	-0.0198418		1350	0.9518	0.0404	0.0076
Jing et al (2010)	1175	1175	MARXI3(ALASKA)	737	0	0	0	-9	-9	1	0	1	-9	1	-9	-9	1	0	0	0	1	0	0	0	-9	0	0	1	0	0	1		-0.00654899	0.051609	0.128484	0.0408212	-0.00803239		2784	0.0232	0.9694	0.0074
Jing et al (2010)	1176	1176	MARXG11(K-TYPE)	2585	1	-9	1	1	-9	1	0	-9	0	1	1	0	-9	0	0	0	1	0	0	0	1	0	1	-9	0	-9	-9		-0.0296421	-0.0180679	-0.0835957	-0.0315533	-0.0141893		180	0.9692	0.0258	0.0048
Jing et al (2010)	1177	1177	MARXI1-TYPE	649	1	0	1	-9	1	1	0	0	-9	1	-9	-9	1	0	0	0	1	0	0	0	-9	0	0	1	0	0	1		0.0280294	0.035719	-0.0477368	-0.0335955	0.0795962		521	0.9638	0.0274	0.0088
Jing et al (2010)	1178	1178	MARXI1-TYPE	2497	0	0	0	-9	1	1	0	0	0	-9	-9	0	-9	0	-9	0	1	-9	0	0	1	0	-9	1	0	-9	-9		0.0500074	-0.0423469	0.0967758	-0.0272214	0.0385097		3413	0.0362	0.9394	0.024
Jing et al (2010)	1179	1179	MARXG2-TYPE	561	-9	0	0	-9	-9	1	0	0	-9	1	1	-9	1	0	1	0	1	1	0	0	1	0	-9	1	0	0	1		0.054788	-0.0188464	0.0373896	-0.0183399	-0.000208253		4514	0.3708	0.2836	0.3454
Jing et al (2010)	1180	1180	MARXG-TYPE	2409	1	-9	0	-9	1	1	0	0	0	1	-9	0	-9	0	0	0	1	-9	-9	-9	1	0	-9	1	0	-9	-9		0.0747485	0.00441263	-0.0500004	0.0419568	0.0444333		1509	0.946	0.0288	0.025
Jing et al (2010)	1181	1181	LARGA	473	-9	0	0	1	-9	1	0	1	0	1	-9	0	-9	0	-9	0	1	-9	-9	0	0	0	-9	-9	0	0	1		0.0168287	-0.0391438	0.0549007	0.0957306	-0.0245227		4541	0.4842	0.4512	0.0648
Jing et al (2010)	1183	1183	MUTANTM3-STIFFSTRAW	2393	0	0	1	1	1	1	0	0	0	1	-9	0	1	0	-9	0	1	0	0	0	1	0	-9	0	0	0	1		-0.0450412	0.00501119	0.00950486	-0.117696	0.00764242		3307	0.0426	0.9514	0.0062
Jing et al (2010)	1184	1184	PRIEKULSKIJ-341-def	3652	-9	-9	1	-9	1	1	0	0	0	1	1	0	-9	0	0	0	1	0	0	0	-9	0	0	1	0	0	-9		0.0133676	-0.00178653	0.00671652	-0.028426	0.121385		2262	0.5788	0.4118	0.0094
Jing et al (2010)	1185	1185	PRIEKULSKIJ-334-def	1716	-9	0	1	0	1	1	0	1	-9	1	1	0	-9	0	-9	0	1	0	0	0	0	0	1	1	0	-9	1		-0.0448585	-0.076783	-0.00443487	0.020112	0.0124787		4535	0.4142	0.3784	0.2072
Jing et al (2010)	1186	1186	PRIEKULSKIJ-349-def	3564	1	0	1	1	1	0	0	0	0	1	1	0	-9	0	-9	0	1	0	0	0	-9	0	0	-9	0	0	1		0.070134	0.0317994	-0.0486779	-0.0366456	0.0595696		1833	0.896	0.0244	0.08
Jing et al (2010)	1187	1187	ELEGANTE	1168	1	0	1	-9	1	1	0	1	-9	1	-9	0	1	0	1	0	1	0	0	0	1	0	1	1	0	0	1		-0.0570819	-0.0485898	-0.0672266	-0.00927788	-0.0429057		619	0.9628	0.0318	0.0054
Jing et al (2010)	1188	1188	PETROLINE	2400	0	0	1	1	1	1	0	0	0	-9	-9	0	-9	0	-9	0	1	0	0	0	1	0	1	0	0	-9	1		-0.0290953	-0.0613324	-0.00431924	-0.136184	-0.0114658		3411	0.053	0.9398	0.0072
Jing et al (2010)	1189	1189	GREENFEAST	1628	-9	0	-9	1	0	1	0	1	0	1	-9	0	-9	0	0	0	1	0	0	0	1	0	0	1	0	-9	-9		0.0124217	0.0398625	0.0459084	0.0258604	0.012371		3826	0.3842	0.6018	0.014
Jing et al (2010)	1191	1191	MINNESOTA-108	3476	-9	-9	-9	1	-9	1	-9	1	0	1	1	0	-9	-9	0	0	1	0	0	0	-9	-9	1	1	-9	0	1		-0.069664	-0.128814	0.0144164	0.059025	-0.0224491		3803	0.376	0.6176	0.0064
Jing et al (2010)	1192	1192	APULIAROUNDSEED	1540	-9	0	1	1	-9	1	0	1	-9	1	1	0	-9	-9	0	0	1	0	0	0	1	0	1	-9	0	0	1		-0.0876593	-0.0328356	-0.0229401	-0.0201668	-0.0320296		3887	0.4414	0.554	0.0044
Jing et al (2010)	1193	1193	APULIAWRINKLEDSEED	3388	-9	0	1	1	1	1	0	1	0	1	1	0	-9	0	0	0	1	-9	-9	-9	-9	-9	1	-9	-9	-9	-9		-0.147155	-0.0689483	-0.0384112	0.0407586	0.0200211		2328	0.5364	0.459	0.0052
Jing et al (2010)	1194	1194	MISOG-1:CONVENTIONAL	1452	1	0	1	1	0	1	0	1	0	1	-9	0	-9	-9	-9	-9	1	-9	-9	-9	1	0	0	1	0	-9	-9		-0.02351	0.0574864	-0.05082	0.0484613	0.0502444		1487	0.9468	0.0388	0.0142
Jing et al (2010)	1195	1195	MISOG-1:af	2684	-9	0	1	1	0	1	0	1	0	1	1	0	-9	1	0	0	1	0	0	0	1	0	0	1	0	-9	-9		-0.0575339	0.0371006	0.0254694	0.0236315	0.0514412		3712	0.3092	0.6842	0.0068
Jing et al (2010)	1196	1196	MISOG-1:st	342	1	0	-9	-9	0	-9	-9	1	0	1	-9	-9	-9	-9	0	0	1	-9	0	-9	-9	-9	-9	1	-9	-9	1		0.0635206	0.0317244	-0.0186356	0.106615	-0.0437139		1784	0.9128	0.0426	0.0448
Jing et al (2010)	1197	1197	MISOG-1:tl	3267	1	1	1	-9	1	-9	-9	1	0	-9	-9	0	-9	-9	-9	-9	1	-9	0	-9	-9	0	-9	-9	-9	-9	1		-0.135073	0.0463053	-0.16567	0.0474698	0.0124396		1812	0.9036	0.0752	0.0212
Jing et al (2010)	1198	1198	MISOG-1:af,st	1331	1	1	1	-9	-9	1	0	1	0	1	-9	0	1	-9	0	0	1	0	0	1	1	0	-9	1	0	0	1		-0.0695283	0.0691817	-0.0602116	0.000624639	-0.0186263		2174	0.6496	0.1444	0.206
Jing et al (2010)	1199	1199	MISOG-1:af,tl	3179	1	1	1	-9	-9	-9	0	1	-9	1	-9	0	1	-9	0	0	1	0	0	0	-9	0	-9	1	-9	0	1		-0.0500955	0.0678248	-0.0511796	0.0275599	-0.0156093		1802	0.908	0.0792	0.0128
Jing et al (2010)	1200	1200	MISOG-1:st,tl	1243	1	1	1	1	1	1	0	1	-9	1	-9	0	1	-9	-9	0	1	0	0	0	1	0	-9	1	0	0	1		-0.118463	0.000301595	-0.0711016	0.00996902	0.00646841		1807	0.9062	0.0862	0.0078
Jing et al (2010)	1201	1201	MISOG-1:af,st,tl	3091	0	1	1	1	-9	-9	-9	-9	0	1	1	0	0	1	0	0	1	0	0	0	-9	0	0	1	0	0	1		-0.0434984	-0.0536421	0.102173	-0.0286919	0.142431		3244	0.0248	0.9554	0.02
Jing et al (2010)	1202	1202	MISOG-2:CONVENTIONAL	1155	-9	1	-9	-9	1	1	0	0	0	1	-9	0	1	0	0	0	1	0	0	0	1	0	-9	1	0	0	1		-0.000123941	-0.00406422	-0.00126094	-0.0425934	0.0260934		3662	0.2554	0.728	0.0166
Jing et al (2010)	1203	1203	MISOG-2:af	3003	0	1	1	1	1	-9	0	0	0	1	-9	0	0	0	0	0	1	0	0	0	-9	0	-9	1	0	-9	1		0.0115741	-0.0572582	0.0457974	-0.104381	0.114591		3515	0.046	0.888	0.0662
Jing et al (2010)	1204	1204	MISOG-2:st	1067	0	1	-9	1	1	-9	0	-9	-9	1	-9	0	1	0	0	0	1	-9	0	0	-9	0	-9	1	0	0	1		-0.0450819	0.0188253	0.0846613	-0.0443277	0.0105644		2521	0.019	0.973	0.008
Jing et al (2010)	1205	1205	MISOG-2:tl	2299	0	1	1	1	1	1	0	0	0	1	-9	0	0	0	0	0	1	-9	0	1	-9	0	-9	1	0	0	1		-0.00310285	-0.0469464	0.0485581	-0.121705	0.140091		3738	0.0264	0.6654	0.3078
Jing et al (2010)	1206	1206	MISOG-2:af,st	363	0	1	-9	-9	1	1	0	0	0	1	-9	0	1	0	0	0	1	0	0	0	1	0	-9	1	0	0	1		-0.0171998	-0.0132744	0.0558029	-0.0727376	0.029752		3109	0.0254	0.9628	0.0112
Jing et al (2010)	1207	1207	MISOG-2:af,tl	2211	0	1	1	-9	1	1	0	0	0	1	-9	0	-9	0	-9	0	1	0	0	0	1	0	-9	1	0	0	1		-0.0333859	-0.0676909	0.0320818	-0.103232	0.0763623		3078	0.0238	0.9638	0.0126
Jing et al (2010)	1208	1208	MISOG-2:tl,st	275	0	1	1	1	1	1	0	0	0	1	-9	0	1	0	0	0	1	0	0	0	1	0	-9	1	0	0	1		-0.045019	-0.0185865	0.0302658	-0.104417	0.048985		2923	0.0244	0.9672	0.008
Jing et al (2010)	1209	1209	MISOG-2:af,st,tl	1487	0	0	-9	-9	1	1	0	0	-9	1	-9	0	1	-9	-9	0	-9	0	0	0	-9	0	0	1	0	-9	1		-0.00842807	0.0367495	0.0671103	-0.0723923	0.0833594		3264	0.036	0.9536	0.0104
Jing et al (2010)	1210	1210	ERYGEL	2123	0	1	1	-9	0	1	0	1	0	1	1	0	0	1	0	0	1	0	0	0	1	0	0	1	0	-9	1		-0.0790868	-0.0047844	0.106156	0.019658	0.0965703		3348	0.0244	0.948	0.0278
Jing et al (2010)	1211	1211	PRINTIVERT	187	0	1	-9	-9	1	1	0	1	0	1	1	0	1	0	1	0	1	-9	0	0	-9	0	1	1	0	0	1		-0.106051	-0.095309	0.0723217	0.00691296	-0.045873		2462	0.0198	0.9742	0.006
Jing et al (2010)	1212	1212	FLORIVERT	2035	0	1	1	1	1	1	0	1	0	1	-9	0	0	0	0	0	1	-9	0	0	1	0	0	1	0	0	1		-0.101544	-0.0269025	0.0725878	0.00803329	0.112647		3138	0.0268	0.9614	0.0118
Jing et al (2010)	1213	1213	ERYLIS	99	0	1	-9	1	-9	1	0	1	-9	1	1	0	0	1	-9	0	1	-9	0	0	-9	0	0	1	0	0	1		-0.108228	-0.0379535	0.136917	0.091701	0.114805		3144	0.024	0.9612	0.0148
Jing et al (2010)	1214	1214	TRIANON	3278	0	-9	-9	-9	-9	-9	-9	0	-9	1	1	0	1	0	0	-9	1	0	0	1	-9	0	0	1	0	0	1		0.0761936	0.0920602	0.140251	-0.143321	0.0610678		3719	0.022	0.6814	0.2968
Jing et al (2010)	1215	1215	CICERO	1342	1	-9	0	-9	1	1	0	1	0	1	-9	0	1	0	-9	0	1	0	0	0	-9	0	0	-9	0	0	1		-0.00819832	0.0507943	-0.000155136	0.0831497	-0.0130536		1342	0.952	0.0406	0.0076
Jing et al (2010)	1216	1216	ENGRESS	3190	0	-9	1	1	1	1	0	1	0	1	-9	0	1	1	1	0	1	0	0	0	-9	0	0	1	0	-9	1		-0.141513	-0.00134834	0.0564308	-0.00757702	0.0662679		2725	0.026	0.97	0.004
Jing et al (2010)	1217	1217	HJA51237-af	1254	1	-9	1	-9	1	-9	0	1	0	0	1	0	1	0	0	0	1	0	0	0	-9	0	0	1	0	0	1		0.0146192	0.0343996	-0.0005972	0.0585892	0.0409667		2037	0.767	0.0702	0.1628
Jing et al (2010)	1218	1218	HJA51271-af	3102	1	-9	1	-9	0	1	0	1	0	1	1	0	-9	0	0	0	1	0	0	0	-9	0	0	1	0	-9	1		0.0177909	0.0326284	-0.0119975	0.0450765	0.045953		1417	0.9496	0.0374	0.0128
Jing et al (2010)	1219	1219	HJA51277-af	1166	1	-9	-9	-9	0	-9	0	1	0	1	-9	0	1	0	0	0	1	0	0	0	-9	0	1	1	0	0	1		0.0502944	0.00619658	-0.0100968	0.0266875	-0.104448		1592	0.94	0.0362	0.0236
Jing et al (2010)	1220	1220	POL2:af	3014	0	1	0	1	1	1	0	1	0	1	-9	0	-9	0	-9	0	1	0	0	0	-9	0	1	-9	0	-9	1		-0.0863477	-0.0593333	0.0763753	0.0257506	-0.0797162		2555	0.0192	0.9724	0.0084
Jing et al (2010)	1221	1221	POL3:af	1078	0	1	-9	1	0	1	0	1	0	1	-9	0	1	1	-9	0	1	-9	0	0	-9	0	1	1	0	0	1		-0.0884696	-0.0599385	0.103812	0.000244415	-0.0977286		2595	0.017	0.9718	0.0116
Jing et al (2010)	1222	1222	POL4:af	2310	0	-9	-9	1	1	1	0	1	0	1	-9	0	0	0	-9	0	1	0	0	0	1	0	0	0	0	0	1		-0.0896877	0.00226453	0.0653018	0.0134175	0.0343679		3417	0.052	0.9392	0.0088
Jing et al (2010)	1223	1223	POL5:af	374	1	-9	1	1	1	0	0	1	0	1	-9	0	1	0	-9	0	-9	-9	0	-9	-9	0	0	1	0	0	1		-0.0160577	0.106028	-0.032211	0.0070482	0.0190503		1749	0.92	0.0274	0.0524
Jing et al (2010)	1224	1224	POL13:bigseed	2222	1	-9	1	-9	1	1	0	1	0	1	1	0	0	1	1	0	1	0	0	0	1	0	0	1	0	-9	1		-0.0898245	-0.0404031	-0.0642659	0.0825632	0.113788		321	0.9666	0.0274	0.0062
Jing et al (2010)	1225	1225	JOF	286	1	-9	-9	-9	1	1	0	1	0	1	1	0	1	-9	-9	0	1	-9	0	-9	-9	0	1	1	-9	0	1		-0.081938	-0.00908496	-0.0571241	0.0631108	-0.0400004		916	0.9592	0.0356	0.005
Jing et al (2010)	1227	1227	VILMORINSACACIA	2134	1	-9	0	-9	1	1	0	0	0	1	1	0	-9	0	-9	0	1	0	0	0	1	0	0	-9	0	0	0		0.0556292	0.04139	-0.0322421	0.0432937	0.0595263		1937	0.8466	0.0352	0.1184
Jing et al (2010)	1228	1228	WELLENSIEK'SDOMINANT	198	1	1	-9	-9	1	1	0	1	0	1	1	0	1	0	-9	0	1	-9	0	0	-9	0	0	1	0	-9	1		-0.0534777	0.0383687	-0.0195227	0.0866882	0.0518737		1792	0.9116	0.0784	0.0102
Jing et al (2010)	1229	1229	GREENFEAST	2046	1	1	1	1	1	1	0	1	0	1	1	0	-9	1	0	0	1	0	0	0	1	0	1	0	0	0	1		-0.156782	-0.0224146	-0.115522	0.0226308	-0.0430131		1670	0.93	0.0652	0.0046
Jing et al (2010)	1230	1230	MURFETLINE53:L	110	0	1	-9	1	-9	1	0	1	0	1	1	-9	1	0	0	0	1	-9	0	-9	-9	0	0	0	-9	-9	1		-0.157642	0.1843	0.110562	-0.0101691	0.00335925		2552	0.0222	0.9724	0.0052
Jing et al (2010)	1231	1231	MURFETLINE58:ED	3289	0	1	1	1	0	1	-9	1	1	1	-9	0	1	-9	0	0	1	0	0	1	-9	0	0	0	0	-9	1		-0.127727	0.194323	0.115744	-0.130482	-0.0344102		3723	0.0202	0.6774	0.3024
Jing et al (2010)	1232	1232	MASSEY	1353	0	1	1	1	0	1	0	1	0	1	-9	0	1	0	0	0	1	0	0	0	-9	0	0	1	0	0	1		-0.0393989	0.0361224	0.0992335	-0.0268254	0.0212358		2697	0.0178	0.9706	0.0118
Jing et al (2010)	1233	1233	MURFETLINE60:EI	3201	1	1	0	1	0	1	0	1	0	1	1	0	1	0	0	0	1	0	0	0	1	0	0	-9	0	-9	1		0.00476099	0.0934943	0.00981775	0.0755984	-0.0433836		1920	0.8572	0.0998	0.0428
Jing et al (2010)	1234	1234	MURFETLINE63:LHR	1265	0	1	1	1	1	1	0	1	0	1	-9	0	1	0	0	0	1	0	0	0	1	0	0	0	0	1	1		-0.153443	0.102414	0.0403527	-0.0545655	0.0281039		3169	0.0358	0.9596	0.0042
Jing et al (2010)	1235	1235	MURFETLINE64:ED	3113	0	1	1	-9	1	1	0	1	0	1	-9	0	1	0	0	0	1	-9	0	0	-9	0	0	-9	0	-9	1		-0.136257	0.0663902	0.0697866	-0.0177292	0.065221		2395	0.018	0.977	0.0052
Jing et al (2010)	1236	1236	MURFETLINE65E:ED	1177	1	1	1	1	0	1	0	1	0	1	-9	0	1	1	0	0	1	0	0	0	-9	0	1	1	0	0	1		-0.0513616	-0.0204511	-0.0548209	0.0188876	-0.0646632		1858	0.8856	0.0934	0.021
Jing et al (2010)	1237	1237	SPRITE/PMR	3025	0	1	1	1	1	1	1	1	0	1	1	0	1	0	0	0	1	0	0	0	-9	0	0	1	0	-9	1		-0.11889	-0.0187404	0.0795735	-0.0325161	0.0689991		2369	0.014	0.9808	0.0052
Jing et al (2010)	1238	1238	SPRITE	1089	0	1	-9	1	1	1	1	1	0	1	1	0	-9	0	0	0	1	0	0	0	1	0	0	1	0	0	-9		-0.10741	-0.0449619	0.108517	0.0133913	0.0631954		2371	0.0136	0.9802	0.0062
Jing et al (2010)	1239	1239	DSP/PMR	2321	0	1	1	1	0	1	0	1	0	1	1	0	0	0	1	0	1	0	0	0	1	0	-9	0	0	0	1		-0.0754691	-0.0548612	0.0606059	-0.0498404	-0.029609		3476	0.0402	0.9216	0.038
Jing et al (2010)	1240	1240	DARKSKINNEDPERFECTION	385	0	1	-9	-9	1	1	1	1	0	1	1	0	1	0	-9	0	1	-9	0	0	-9	0	-9	1	0	0	1		-0.114722	-0.0939809	0.103978	0.00473943	-0.00115525		2374	0.0136	0.9794	0.0074
Jing et al (2010)	1241	1241	NEWERA/PMR	2233	1	1	1	-9	1	1	0	1	0	1	-9	0	-9	0	1	0	1	0	0	0	1	0	-9	1	0	-9	1		-0.0759742	-0.0460297	-0.0750015	0.0226633	0.0267661		1710	0.9246	0.0644	0.0108
Jing et al (2010)	1242	1242	NEWERA	297	1	1	-9	-9	1	1	0	1	0	1	-9	0	1	0	-9	0	1	-9	0	0	-9	0	-9	1	0	0	1		-0.0497169	-0.00510891	-0.0325085	0.0670723	-0.00167933		1820	0.9014	0.085	0.0134
Jing et al (2010)	1243	1243	NEWLINEE.PERF./PMR	2145	0	1	1	-9	0	1	0	0	0	1	1	0	0	0	0	0	1	0	0	0	-9	0	-9	0	0	-9	1		0.0375888	-0.01666	0.0502838	-0.136701	0.0553975		3567	0.0426	0.8128	0.1446
Jing et al (2010)	1244	1244	NEWLINEEARLYPERFECTION	209	0	1	-9	-9	0	1	0	0	0	1	1	0	1	0	0	0	1	-9	0	0	-9	0	1	0	0	0	1		0.0287566	-0.00551046	0.0672901	-0.125472	-0.0939557		3438	0.0284	0.9324	0.0392
Jing et al (2010)	1245	1245	SNAPPEA	2057	1	1	0	1	1	1	0	1	0	1	-9	0	0	0	0	0	0	0	0	0	1	0	1	1	0	0	1		-0.0220874	-0.0524885	-0.0500276	0.0782658	-0.0546797		2311	0.5486	0.1396	0.3116
Jing et al (2010)	1246	1246	741492-1	121	0	1	-9	1	1	1	0	1	0	0	1	0	1	0	1	0	1	-9	1	0	-9	0	1	1	0	0	1		-0.0731648	-0.192558	0.112876	0.0631189	-0.0497074		3732	0.0204	0.67	0.3092
Jing et al (2010)	1247	1247	74410-2	3300	0	1	1	-9	-9	1	-9	1	0	1	1	0	0	0	0	0	1	-9	0	0	-9	0	0	1	0	-9	1		-0.0728968	-0.0493928	0.11316	0.0179174	0.139037		3252	0.027	0.9544	0.0186
Jing et al (2010)	1248	1248	P.SATIVUM-USA	1364	1	1	1	1	1	1	0	1	0	1	1	0	-9	1	-9	0	1	0	0	0	-9	0	0	1	0	0	1		-0.103317	-0.0118911	-0.050039	0.0779471	0.0928802		1811	0.9036	0.0902	0.0064
Jing et al (2010)	1249	1249	P.SATIVUM-INDIA	457	0	0	-9	1	0	0	0	0	0	0	-9	-9	0	0	-9	0	1	-9	1	0	-9	0	-9	1	0	0	1		0.229546	-0.127794	0.174707	-0.0702715	0.0399971		4202	0.0066	0.0376	0.9558		0.53025	0.006375	0.315937	0.036875	0.0089375	0.101812
Jing et al (2010)	1250	1250	P.SATIVUM-TURKEY	2305	1	-9	1	1	1	1	0	1	0	1	-9	0	1	0	-9	0	1	0	0	0	0	0	-9	1	0	0	1		-0.0393994	-0.014995	-0.0370334	0.0289305	0.0186613		1104	0.9564	0.0314	0.0128
Jing et al (2010)	1251	1251	LAMPRECHT375	3212	1	1	0	-9	0	1	0	1	0	1	1	0	-9	0	0	0	1	0	0	0	-9	0	-9	1	0	-9	1		0.0469402	0.0155277	0.0120831	0.109709	-0.0413491		2018	0.7784	0.114	0.1074
Jing et al (2010)	1252	1252	GUISANTESENADOR	1276	1	1	0	-9	1	-9	0	1	0	1	1	0	0	0	-9	0	1	0	0	0	-9	0	-9	0	0	0	1		-0.00173531	0.00498375	-0.0349366	0.132553	-0.0557617		1785	0.9126	0.045	0.0426
Jing et al (2010)	1253	1253	P.SATIVUM-COSTARICA	369	1	0	-9	1	1	1	1	0	0	1	-9	-9	1	0	0	0	1	0	0	0	-9	0	1	1	0	0	1		0.0376841	-0.0784362	-0.0618037	-0.0472785	-0.0218257		1738	0.9214	0.0506	0.0278
Jing et al (2010)	1254	1254	WHITESCIMITAR	3124	1	1	0	-9	1	1	0	1	0	1	-9	0	1	0	0	0	1	0	0	0	-9	0	0	1	0	-9	1		-0.0119902	0.0622816	0.00571306	0.104165	0.0140878		1859	0.8856	0.0948	0.0194
Jing et al (2010)	1255	1255	SANGUIVITTOPSIS,EXCELLENT	1188	1	1	1	-9	1	-9	1	0	0	1	0	0	-9	0	0	0	1	0	1	0	-9	1	-9	1	0	0	1		0.0953218	-0.198732	-0.119035	-0.0239262	0.107622		4346	0.2034	0.128	0.6686		0.853938	0.0025	0.0533125	0.0183125	0.0675625	0.0043125
Jing et al (2010)	1256	1256	NIGRO-UMBILICATUM	3036	0	1	1	-9	1	1	0	1	0	1	-9	-9	-9	0	-9	0	1	-9	0	0	-9	0	0	1	0	-9	1		-0.131814	-0.00994697	0.0839376	0.00897232	0.126611		2411	0.0176	0.9764	0.006
Jing et al (2010)	1257	1257	CAPUCINORUMKAPUZINER	1100	1	1	-9	1	1	1	0	1	0	1	1	0	1	1	-9	0	1	0	0	0	1	0	0	1	0	0	1		-0.100364	0.0267083	-0.0312869	0.0780012	0.0356488		1854	0.8876	0.106	0.0062
Jing et al (2010)	1258	1258	P.SATIVUM-INDIA	3548	1	0	1	1	0	1	1	1	0	1	1	0	1	0	0	0	1	0	1	0	0	0	1	1	0	0	1		0.018402	-0.119201	-0.0294505	0.0310954	-0.0597002		4509	0.4944	0.1396	0.3664
Jing et al (2010)	1259	1259	P.SATIVUM-INDIA	3257	1	0	1	-9	0	0	0	1	0	1	-9	0	1	0	0	0	1	0	0	0	1	0	-9	-9	0	0	1		0.0351021	0.0701631	-0.0213465	-0.0132063	-0.0797332		1914	0.8606	0.039	0.1004
Jing et al (2010)	1260	1260	P.SATIVUM-INDIA	1612	1	0	1	1	0	1	0	1	0	0	1	0	1	0	0	0	1	0	1	0	1	0	0	0	0	-9	1		0.0191328	0.0468759	-0.0214919	0.0534218	-0.0160465		2192	0.6302	0.0718	0.298
Jing et al (2010)	1261	1261	P.SATIVUM-INDIA	3460	1	0	0	1	0	0	0	1	0	0	-9	0	0	0	1	0	1	0	1	0	0	1	-9	1	0	0	1		0.221589	-0.123774	0.0460659	0.231087	-0.0761759		4269	0.08	0.0596	0.8604		0.079125	0.0025625	0.707625	0.204438	0.00325	0.003
Jing et al (2010)	1262	1262	P.SATIVUM-INDIA	1524	1	0	0	1	0	1	1	1	0	0	-9	0	1	0	-9	0	1	0	0	0	1	0	1	1	0	-9	1		0.0728513	-0.0731905	0.0126511	0.0471238	-0.149523		4471	0.3936	0.1552	0.4512
Jing et al (2010)	1263	1263	P.SATIVUM-INDIA	3372	1	0	0	1	0	1	1	1	0	0	-9	0	1	0	-9	0	1	0	0	0	1	0	1	1	0	-9	1		0.0728513	-0.0731905	0.0126511	0.0471238	-0.149523		4468	0.3922	0.151	0.4568
Jing et al (2010)	1264	1264	P.SATIVUM-INDIA	1436	0	0	1	1	1	1	1	1	0	1	1	0	1	-9	0	0	1	0	0	0	1	0	1	-9	0	-9	1		-0.154771	-0.0664753	0.02118	-0.0708796	-0.0471878		2425	0.0198	0.9758	0.004
Jing et al (2010)	1265	1265	P.SATIVUM-INDIA	3284	1	0	-9	1	0	1	1	1	0	1	1	0	1	0	0	0	1	0	1	0	0	0	1	0	0	-9	1		0.0214713	-0.0675518	-0.0446248	0.050853	-0.142229		2295	0.556	0.086	0.358
Jing et al (2010)	1266	1266	P.SATIVUM-INDIA	1348	0	0	0	1	1	1	1	1	0	0	-9	-9	1	0	0	0	1	0	1	0	0	0	1	0	0	1	1		-0.01685	-0.109994	0.135937	0.0563879	-0.14368		3880	0.0306	0.5598	0.4096
Jing et al (2010)	1267	1267	P.SATIVUM-INDIA	1321	1	0	0	-9	0	1	0	0	0	0	-9	0	-9	0	0	-9	1	-9	0	0	0	1	-9	1	0	0	1		0.245099	-0.049307	0.00746888	0.0886045	0.00434865		4179	0.0194	0.0132	0.9676		0.0676875	0.165063	0.713125	0.042	0.003375	0.00875
Jing et al (2010)	1268	1268	P.SATIVUM-INDIA	2580	1	0	0	1	0	1	0	0	0	0	-9	0	0	0	1	0	1	0	1	0	0	1	-9	1	0	0	0		0.285344	-0.178184	-0.00319111	0.135212	0.0402419		4059	0.0082	0.0062	0.9856		0.0448125	0.004125	0.819937	0.124938	0.0034375	0.0028125
Jing et al (2010)	1269	1269	P.SATIVUM-INDIA	644	1	0	0	1	0	0	0	1	0	1	-9	0	1	0	0	0	1	0	0	0	-9	1	1	1	0	0	1		0.0992721	-0.00867906	0.014813	0.0818654	-0.162118		4437	0.3954	0.105	0.5002		0.814125	0.0055625	0.0169375	0.155563	0.00375	0.0039375
Jing et al (2010)	1270	1270	P.SATIVUM-INDIA	3169	1	0	1	-9	0	0	0	1	0	1	-9	0	1	0	0	0	1	0	0	0	1	0	-9	1	0	0	1		0.0449362	0.0510327	-0.0104826	-0.0056807	-0.059896		1931	0.851	0.0414	0.1078
Jing et al (2010)	1271	1271	ORUS	2332	1	1	0	1	1	1	0	1	0	1	1	0	0	0	0	0	1	0	0	-9	-9	0	0	-9	0	0	1		-0.00998231	0.0382122	-0.0056659	0.13145	0.0400725		1840	0.8922	0.069	0.039
Jing et al (2010)	1272	1272	KATINKA	396	1	1	0	-9	1	-9	0	1	0	1	-9	0	0	1	0	0	1	-9	0	-9	-9	-9	-9	1	-9	-9	1		-0.0234763	0.0109503	-0.0288451	0.284573	0.0354221		1927	0.8524	0.0744	0.0732
Jing et al (2010)	1273	1273	HERALDA	2244	1	1	0	-9	1	-9	0	1	0	-9	-9	0	-9	1	0	0	1	0	0	0	-9	0	1	1	0	0	1		-0.00474631	-0.0493308	-0.0206416	0.152725	-0.0843461		1904	0.8654	0.1042	0.0304
Jing et al (2010)	1274	1274	PERFECTION-447	308	1	1	1	-9	1	-9	0	1	0	1	1	0	0	0	-9	0	1	-9	0	-9	-9	0	-9	1	0	-9	1		-0.0404446	-0.0253065	-0.072975	0.0633149	0.0740942		1721	0.9238	0.0466	0.0294
Jing et al (2010)	1275	1275	ALLROUND	2156	1	1	0	-9	1	-9	0	1	0	1	-9	0	1	1	-9	0	1	0	0	0	-9	0	-9	1	0	0	1		-0.0365931	0.0215279	-0.00983768	0.127231	-0.0488485		1878	0.8758	0.1044	0.0196
Jing et al (2010)	1276	1276	ARTIST	220	1	1	-9	-9	0	1	0	-9	0	1	-9	0	1	1	-9	0	1	-9	0	-9	-9	0	-9	1	-9	-9	1		0.0145207	0.0746787	-0.0624575	0.0387556	-0.0108063		1967	0.8214	0.1012	0.0776
Jing et al (2010)	1277	1277	ASTERIX	2068	0	1	-9	1	0	1	0	1	0	1	-9	0	1	0	-9	0	1	0	0	0	-9	0	1	1	0	0	1		-0.033569	-0.0512674	0.0928139	-0.0267121	-0.0976938		3082	0.0214	0.9636	0.015
Jing et al (2010)	1278	1278	BEAGLE	132	1	1	-9	-9	1	-9	0	1	0	1	-9	-9	1	0	0	0	1	-9	0	0	-9	0	0	1	-9	0	1		-0.0366561	0.0942609	-0.00985503	0.0973816	0.0391986		1841	0.8922	0.0914	0.0162
Jing et al (2010)	1279	1279	BRIDGER	3829	0	0	1	1	-9	1	0	1	-9	1	-9	0	-9	0	-9	-9	1	-9	0	0	-9	0	-9	-9	0	0	1		-0.0829717	-0.0133269	0.0462613	-0.0484232	-0.00165925		2930	0.028	0.967	0.005
Jing et al (2010)	1280	1280	CADRE	1893	0	0	1	1	1	1	1	0	0	1	1	0	1	0	0	0	1	-9	0	0	1	0	0	1	0	0	1		-0.0251966	-0.0287451	0.0546851	-0.0999621	0.0891675		2795	0.022	0.9692	0.0088
Jing et al (2010)	1281	1281	CANICE	3741	1	0	0	1	1	1	0	1	0	1	-9	0	1	0	0	0	1	-9	0	0	-9	0	0	-9	0	0	1		-0.00650661	0.0574319	0.00218184	0.0738156	-0.0059558		1454	0.9484	0.0444	0.0072
Jing et al (2010)	1282	1282	CASCADE	1805	0	0	1	1	0	1	0	0	0	1	1	0	1	0	0	0	1	-9	0	0	0	0	-9	-9	0	0	1		0.0392648	0.000848635	0.0654275	-0.0971908	0.0247693		3535	0.0366	0.8556	0.108
Jing et al (2010)	1283	1283	CEP	3653	0	0	1	-9	1	-9	0	1	-9	1	-9	0	1	0	-9	0	1	-9	0	0	-9	0	-9	1	0	-9	1		-0.0755077	0.013972	0.0608395	-0.040262	0.00706433		2828	0.0264	0.9686	0.0048
Jing et al (2010)	1284	1284	COLWORTHSWIFT	1717	1	0	0	-9	1	1	0	1	0	-9	-9	-9	1	-9	0	0	1	-9	0	0	1	0	0	-9	-9	-9	1		-0.0457631	0.103589	-0.00781027	0.114639	-0.000542846		1439	0.9488	0.0426	0.009
Jing et al (2010)	1285	1285	COLWORTHTERN	3565	0	0	1	-9	1	-9	1	1	0	-9	1	-9	1	1	-9	0	1	-9	0	0	-9	0	1	1	0	0	1		-0.137353	-0.155097	0.0825656	-0.0364411	-0.0463713		2383	0.0164	0.9786	0.0054
Jing et al (2010)	1286	1286	CONURE	1629	0	0	-9	-9	1	1	0	1	0	-9	-9	-9	1	-9	0	0	1	-9	0	0	1	0	0	-9	0	-9	1		-0.110631	0.0653218	0.0835254	0.017797	0.0264932		3014	0.0298	0.9652	0.005
Jing et al (2010)	1287	1287	CORFU	2861	1	0	0	1	1	1	0	1	0	1	1	0	1	0	1	0	1	-9	0	0	-9	0	-9	1	0	-9	1		-0.0124064	-0.010651	-0.0118311	0.0738766	-0.0208773		1043	0.9572	0.0346	0.0078
Jing et al (2010)	1288	1288	CORMORANT	925	1	0	0	-9	1	1	0	1	0	1	-9	0	1	-9	0	0	1	-9	0	0	1	0	1	-9	-9	-9	1		-0.063033	0.03189	-0.0460158	0.0672514	-0.0885098		863	0.9598	0.0336	0.0062
Jing et al (2010)	1289	1289	DWARFDEFIANCE	2773	1	0	1	-9	1	1	0	1	0	1	-9	0	1	0	-9	0	1	-9	0	0	1	0	1	1	0	0	1		-0.0559519	-0.0364086	-0.0561576	0.00305911	-0.0292249		637	0.9626	0.0328	0.0046
Jing et al (2010)	1290	1290	DWARFDEGRACE	837	1	0	1	-9	1	1	0	1	0	1	-9	0	1	0	0	0	1	-9	0	0	1	0	1	-9	-9	-9	1		-0.0858813	0.0209897	-0.0802609	-0.00744444	-0.0384534		516	0.964	0.032	0.0042
Jing et al (2010)	1291	1291	ELF	2685	0	0	1	-9	1	1	0	1	0	1	-9	-9	1	-9	0	0	1	-9	0	0	1	0	0	1	0	0	1		-0.119453	0.0294459	0.0604106	-0.0091547	0.0585799		2472	0.0224	0.974	0.0034
Jing et al (2010)	1292	1292	ELSA	3851	0	0	1	-9	1	1	0	1	0	1	-9	0	1	-9	-9	0	1	-9	0	0	-9	0	0	1	-9	0	1		-0.104772	0.0234599	0.0679512	0.00288627	0.0679253		2556	0.0232	0.9724	0.004
Jing et al (2010)	1293	1293	ESPRIT	749	0	0	1	-9	1	1	0	1	0	1	-9	-9	1	-9	0	0	1	-9	0	0	1	0	0	-9	-9	-9	1		-0.17221	0.0910662	0.0473478	-0.0275031	0.0592479		2681	0.0258	0.9706	0.0036
Jing et al (2010)	1294	1294	FEK	2597	1	0	0	1	1	1	0	1	0	-9	1	-9	1	-9	-9	0	1	-9	0	0	1	0	1	1	0	-9	0		-0.0607952	-0.0206208	-0.0326832	0.110723	-0.0820728		1741	0.921	0.03	0.0488
Jing et al (2010)	1296	1296	FERTIGOLT	661	1	0	-9	1	-9	1	-9	1	0	1	-9	-9	1	0	-9	0	1	-9	0	0	1	0	0	-9	-9	-9	1		-0.0462334	0.0611421	-0.0336056	0.0227466	-0.00330815		969	0.9586	0.0358	0.0058
Jing et al (2010)	1297	1297	FREEKICK	3840	1	0	1	-9	0	-9	1	1	0	1	-9	0	1	0	-9	0	1	-9	0	0	-9	0	0	-9	0	0	1		0.0343711	0.0378287	-0.011062	-0.00473065	-0.0245048		1922	0.8546	0.0792	0.0664
Jing et al (2010)	1298	1298	FREEZER-37	1904	0	0	0	-9	1	1	0	1	0	1	1	0	-9	0	0	-9	1	-9	0	0	-9	0	0	-9	-9	-9	1		-0.0605418	0.065763	0.117411	0.0723763	0.0357135		2751	0.0236	0.9698	0.0066
Jing et al (2010)	1299	1299	FRUMENTO	3752	0	0	1	-9	1	1	0	1	0	1	-9	0	1	-9	0	0	1	-9	0	1	-9	0	0	-9	0	0	1		-0.120336	0.105756	0.0706213	-0.035806	0.0446678		3526	0.0188	0.8628	0.1186
Jing et al (2010)	1300	1300	GALI	1816	1	0	1	-9	-9	-9	0	1	0	1	-9	0	1	0	1	0	1	-9	0	0	-9	0	1	-9	-9	0	1		-0.0106277	-0.00887605	-0.0666913	-0.00920574	-0.0894144		621	0.9628	0.0296	0.0074
Jing et al (2010)	1301	1301	HISTONMAINCROP	3664	1	0	1	-9	1	1	0	1	0	1	-9	-9	1	-9	-9	0	1	-9	0	0	1	0	1	1	0	-9	1		-0.103664	-0.0294553	-0.0796186	0.00626013	-0.0211272		641	0.9626	0.033	0.0044
Jing et al (2010)	1302	1302	KARINA	1728	1	0	1	-9	0	-9	0	0	0	-9	-9	-9	1	-9	1	0	1	-9	0	0	1	0	0	1	-9	-9	1		0.113817	0.0560351	-0.0562533	-0.0601594	0.071289		1978	0.811	0.0408	0.1482
Jing et al (2010)	1303	1303	KELPRO	3576	1	0	0	-9	0	1	0	1	0	-9	1	-9	1	-9	0	0	1	-9	0	0	1	0	0	0	0	0	1		0.0163566	0.112929	0.0179538	0.111242	-0.0688759		1512	0.9458	0.0358	0.0182
Jing et al (2010)	1304	1304	KELVEDONCHAMPION	1640	0	0	-9	1	1	1	0	1	0	-9	-9	-9	1	1	-9	0	1	-9	0	0	1	0	0	1	-9	-9	1		-0.139153	0.0423987	0.0908481	0.0357461	0.0537065		2538	0.0232	0.9726	0.004
Jing et al (2010)	1305	1305	KELVEDONCLIMAX	2872	0	0	1	1	1	1	0	1	0	1	-9	0	-9	1	1	-9	1	-9	0	0	-9	0	0	1	0	-9	1		-0.138413	-0.0198327	0.0578552	0.00428879	0.100801		2700	0.0252	0.9704	0.0044
Jing et al (2010)	1306	1306	LORINO	936	0	0	1	-9	1	1	0	1	0	1	1	-9	1	-9	0	-9	1	-9	0	0	-9	0	0	-9	-9	-9	1		-0.186754	0.101765	0.0551698	-0.0163375	0.0792891		2925	0.0294	0.967	0.0042
Jing et al (2010)	1307	1307	MARATHON	2784	1	0	1	-9	1	1	0	1	0	1	-9	-9	0	0	-9	0	1	-9	0	0	1	0	0	-9	0	1	1		-0.0652823	0.02471	-0.071823	0.0471006	0.0978765		22	0.9754	0.0176	0.0072
Jing et al (2010)	1308	1308	MINOGOLT	848	1	0	0	-9	1	-9	0	1	0	-9	-9	-9	1	-9	0	0	1	-9	0	0	-9	0	-9	-9	-9	-9	1		-0.00841473	0.0860187	-0.0117594	0.117522	-0.0613584		1290	0.953	0.0342	0.0132
Jing et al (2010)	1309	1309	MIRALITE	2696	1	0	0	1	1	1	0	1	0	1	-9	-9	1	0	0	0	1	-9	0	0	1	0	1	-9	0	-9	1		-0.0497373	0.0141092	-0.0418555	0.0447621	-0.0839905		891	0.9594	0.0348	0.006
Jing et al (2010)	1310	1310	MOHAWK	760	1	0	-9	-9	1	1	0	0	0	-9	-9	-9	1	0	0	0	1	-9	0	0	-9	0	0	-9	-9	-9	1		0.054967	0.0711932	-0.04431	0.00342006	0.0690504		985	0.9582	0.027	0.0146
Jing et al (2010)	1311	1311	MULTIDAN	2608	0	0	1	-9	0	1	0	1	0	1	-9	0	1	-9	0	0	1	-9	0	0	1	0	0	1	-9	-9	1		-0.0628903	0.0705295	0.0901648	-0.0260856	0.0297948		2835	0.0232	0.9686	0.008
Jing et al (2010)	1312	1312	NUM	672	0	0	-9	-9	1	1	0	1	-9	1	-9	-9	1	1	-9	0	1	-9	0	0	-9	0	-9	1	-9	-9	1		-0.174071	0.0221802	0.0789897	0.0256368	0.022291		2503	0.0226	0.9732	0.0042
Jing et al (2010)	1313	1313	NUWONDER	1915	1	0	0	1	1	1	0	1	0	1	1	-9	1	1	1	0	1	-9	0	0	-9	0	1	1	0	0	1		-0.0650389	-0.0624504	-0.0354424	0.103192	-0.0649859		1028	0.9576	0.0362	0.0066
Jing et al (2010)	1314	1314	PEEWEE	3763	1	0	0	-9	-9	1	0	1	0	1	-9	-9	0	0	-9	0	1	-9	0	0	1	0	0	-9	0	0	1		0.0237507	0.0196981	0.00147964	0.117906	0.0105458		1580	0.9406	0.0336	0.0256
Jing et al (2010)	1315	1315	PEGASUS	1827	1	0	0	1	-9	1	0	1	-9	1	-9	-9	1	-9	0	0	1	-9	0	0	1	0	0	-9	0	0	1		-0.0326907	0.0940474	-0.00545254	0.0749178	-0.0268612		1469	0.9476	0.044	0.008
Jing et al (2010)	1316	1316	PLUPERFECT	3675	0	0	1	-9	1	1	0	1	0	1	1	-9	1	-9	0	0	1	-9	0	0	1	0	1	1	-9	-9	1		-0.167928	-0.0192984	0.028937	-0.0335447	-0.00363483		2709	0.0262	0.9702	0.0032
Jing et al (2010)	1317	1317	PRIMADAN	1739	1	0	1	1	1	0	0	0	0	1	-9	-9	1	-9	-9	0	1	-9	0	0	1	0	-9	-9	0	-9	1		0.00875716	0.0520105	-0.0989552	-0.0800018	0.00808172		1806	0.9062	0.0228	0.0708
Jing et al (2010)	1318	1318	PRIMAGOLT	3587	1	0	0	1	0	1	0	1	0	-9	-9	-9	1	-9	-9	0	1	-9	0	0	1	0	0	0	-9	-9	1		0.00419072	0.142663	-3.31138e-05	0.104877	-0.0804776		1557	0.9426	0.0344	0.023
Jing et al (2010)	1319	1319	PRINSA	1651	0	0	-9	1	0	1	0	1	0	-9	1	-9	1	-9	0	0	1	-9	0	0	1	0	0	1	-9	-9	1		-0.0465669	0.0631226	0.125225	0.0206743	0.0130309		2853	0.0218	0.9684	0.0094
Jing et al (2010)	1320	1320	PRIMARK	2883	0	0	0	1	1	1	0	1	0	1	-9	0	1	0	0	0	1	-9	0	0	1	0	0	1	0	0	1		-0.042145	0.032325	0.0938011	0.0322663	0.00519324		2719	0.0252	0.9702	0.005
Jing et al (2010)	1321	1321	RUVIK	947	1	0	-9	-9	1	1	0	1	0	1	1	-9	1	1	1	-9	1	-9	0	0	-9	0	0	-9	-9	-9	1		-0.132053	0.0887044	-0.0687886	0.105723	0.0443714		882	0.9596	0.0356	0.0048
Jing et al (2010)	1322	1322	RAYNESPARK	2795	0	0	1	-9	-9	1	0	1	-9	1	1	0	1	0	-9	0	1	-9	0	0	1	0	1	1	0	0	1		-0.0838998	-0.0466685	0.0474532	-0.0478984	-0.0427058		2650	0.0248	0.971	0.0042
Jing et al (2010)	1323	1323	RIDCOVERT	859	0	0	0	1	1	1	0	1	0	-9	-9	0	0	-9	-9	0	1	-9	0	0	-9	0	-9	-9	-9	-9	1		-0.0590167	-0.0434723	0.113027	0.093358	0.0117306		3467	0.0438	0.9246	0.0314
Jing et al (2010)	1324	1324	RIDONIA	2707	0	0	0	-9	1	1	0	1	0	1	1	0	1	-9	0	0	1	-9	0	0	1	0	1	1	0	0	1		-0.0769532	-0.0349262	0.0788349	0.0343801	-0.0616038		2703	0.0246	0.9704	0.0052
Jing et al (2010)	1325	1325	RINCO	771	1	0	-9	-9	0	1	0	1	0	-9	-9	-9	1	-9	0	0	1	-9	0	0	-9	0	-9	-9	-9	-9	1		0.00861307	0.0745918	-0.021111	0.072434	-0.0548136		1647	0.9324	0.0422	0.0256
Jing et al (2010)	1326	1326	SCEPTRE	2619	1	0	0	-9	1	1	0	1	0	-9	-9	-9	1	-9	-9	0	1	-9	0	0	0	0	-9	0	0	0	1		-0.0197332	0.0383223	-0.0197196	0.13763	-0.0668169		1627	0.936	0.0332	0.031
Jing et al (2010)	1327	1327	SELWAY	683	0	0	-9	1	-9	1	0	1	0	1	-9	0	1	-9	-9	0	1	-9	0	0	-9	0	0	1	-9	-9	1		-0.0617874	0.0459542	0.0868366	0.0163923	0.0286948		2613	0.0236	0.9714	0.0052
Jing et al (2010)	1328	1328	STOP	3862	0	0	1	1	1	1	1	0	0	1	1	0	1	-9	0	0	1	-9	0	0	-9	0	1	1	-9	-9	1		-0.0606023	-0.0974159	0.0253659	-0.135285	0.0350768		3107	0.0274	0.9628	0.0102
Jing et al (2010)	1329	1329	SITRIUMPH	1926	0	0	1	-9	0	1	0	1	0	1	1	0	1	1	-9	0	1	-9	0	0	-9	0	0	1	0	-9	1		-0.0700384	0.0322947	0.0993359	0.00170326	0.0455441		2993	0.027	0.9658	0.0072
Jing et al (2010)	1330	1330	SUPERB	3774	0	0	1	1	1	1	0	1	0	1	1	0	1	1	-9	0	1	-9	0	-9	-9	0	0	-9	-9	-9	1		-0.188192	0.0935245	0.0497097	-0.0196647	0.0710866		2442	0.0216	0.975	0.0032
Jing et al (2010)	1331	1331	TONKA	1838	1	0	1	1	-9	-9	0	1	-9	1	1	0	1	0	0	0	1	-9	0	0	-9	0	-9	-9	-9	-9	1		-0.0372382	0.0806069	-0.0497044	-0.00160759	-0.0186337		467	0.9646	0.0302	0.0054
Jing et al (2010)	1332	1332	TRINETTO	3686	0	0	1	-9	1	1	0	1	0	-9	-9	-9	1	-9	-9	0	1	-9	0	0	-9	0	1	-9	-9	-9	1		-0.164373	-0.0317198	0.0349658	-0.038645	-0.0310002		3057	0.0308	0.9642	0.0048
Jing et al (2010)	1333	1333	TRINTELLA	1750	1	0	0	1	-9	-9	0	1	0	-9	-9	-9	1	-9	0	0	1	-9	0	0	1	0	-9	-9	0	-9	1		0.00764552	0.0697595	-0.00560444	0.0718232	-0.0801402		1240	0.954	0.0348	0.0112
Jing et al (2010)	1334	1334	TRIO	3598	1	0	-9	-9	0	1	0	1	0	-9	-9	-9	1	-9	-9	0	1	-9	0	0	-9	0	-9	1	-9	-9	1		0.0233857	0.0335678	-0.0101987	0.0796547	-0.0339773		1669	0.93	0.0404	0.0296
Jing et al (2010)	1335	1335	VULCAN	1662	0	0	-9	1	1	1	0	0	0	-9	-9	-9	1	-9	-9	0	1	-9	0	0	1	0	0	1	-9	-9	1		-0.0232136	0.0255259	0.0725487	-0.0577457	0.0920312		3284	0.0364	0.953	0.0108
Jing et al (2010)	1336	1336	VIDA	2894	1	0	0	1	1	1	0	1	0	1	1	0	1	0	1	-9	1	-9	0	-9	-9	0	1	1	-9	-9	1		-0.0281779	-0.00566666	-0.0454981	0.0657793	-0.0883578		1212	0.9544	0.037	0.009
Jing et al (2010)	1337	1337	NO-52	958	0	0	0	-9	-9	-9	1	1	0	1	1	0	-9	0	-9	-9	1	-9	0	-9	-9	-9	0	-9	-9	-9	1		0.0038759	0.0457257	0.251055	0.0746401	-0.032893		3079	0.0186	0.9638	0.0178
Jing et al (2010)	1338	1338	P.SATIVUM-KASHMIR	464	0	0	-9	-9	1	1	0	1	0	1	-9	0	1	0	-9	0	1	0	0	0	1	0	0	1	0	0	1		-0.0512676	0.0129713	0.0700438	0.00475736	0.0149687		2801	0.0266	0.969	0.0044
Jing et al (2010)	1339	1339	ERVILECOLOSSALDELICE	2806	0	0	1	-9	-9	-9	1	1	0	1	1	0	1	0	-9	0	1	-9	0	0	-9	0	1	1	-9	-9	1		-0.0643496	-0.0858533	0.0816541	-0.079736	-0.0694106		2753	0.023	0.9698	0.0072
Jing et al (2010)	1340	1340	SUPERPETALOIDUM-sup	870	1	0	0	-9	1	0	0	1	0	-9	-9	-9	-9	-9	0	-9	1	-9	0	0	-9	0	-9	-9	-9	-9	1		0.0368936	0.108094	-0.0208497	0.172006	-0.0892537		1986	0.806	0.0386	0.1558
Jing et al (2010)	1341	1341	WBH1120	2718	1	0	1	1	0	0	0	1	-9	1	1	-9	1	0	-9	0	1	-9	0	0	1	0	0	1	-9	-9	1		0.0162108	0.118907	-0.0148844	0.00656507	-0.00585262		1918	0.8584	0.046	0.0958
Jing et al (2010)	1342	1342	WBH1455	782	1	0	1	1	1	0	0	1	0	-9	1	-9	1	-9	-9	0	1	-9	0	0	-9	0	0	-9	-9	-9	1		-0.0474391	0.11263	-0.0417008	0.0474595	0.0308255		1700	0.9262	0.0246	0.0492
Jing et al (2010)	1343	1343	WBH1518	2630	1	0	-9	-9	1	-9	0	1	0	-9	-9	-9	1	-9	0	0	1	-9	0	0	1	0	0	1	-9	-9	1		-0.0282606	0.0927834	-0.0118363	0.0789731	0.0274932		1222	0.9542	0.0392	0.007
Jing et al (2010)	1344	1344	P.SATIVUM-HINDUKUSCH	2492	1	0	0	1	1	1	0	0	0	1	-9	0	1	0	0	0	1	0	0	0	1	0	1	0	0	-9	1		0.026677	0.0210643	-0.0682847	-0.0265958	-0.0752051		178	0.9692	0.0212	0.0096
Jing et al (2010)	1345	1345	P.SATIVUM-MONGOLIA	556	1	0	1	1	1	1	0	1	0	1	-9	0	1	0	1	0	1	0	0	0	1	0	1	1	0	0	1		-0.0538659	-0.0533039	-0.0602756	-0.00919008	-0.0381364		419	0.9652	0.03	0.005
Jing et al (2010)	1346	1346	P.SATIVUM-MONGOLIA	1233	1	0	-9	-9	0	1	1	0	0	-9	1	-9	-9	0	-9	0	-9	-9	0	0	0	1	1	1	0	0	1		0.202643	-0.223162	-0.0698981	-0.0248607	-0.0276238		4236	0.0482	0.027	0.9248		0.288813	0.0075625	0.18775	0.229187	0.005625	0.281125
Jing et al (2010)	1347	1347	MAJAK	694	0	0	-9	-9	-9	-9	-9	0	0	-9	-9	0	1	0	-9	0	1	-9	0	0	-9	0	0	-9	-9	-9	1		0.092512	0.0464643	0.120827	-0.0963774	0.0441774		3468	0.0344	0.9246	0.041
Jing et al (2010)	1348	1348	P.SATIVUM-RUSSIA	2404	1	0	1	1	1	-9	0	0	0	1	-9	0	1	0	-9	0	1	0	0	0	1	0	0	-9	0	-9	1		0.0221071	0.0518268	-0.0575144	-0.0553514	0.0394391		236	0.968	0.024	0.0082
Jing et al (2010)	1349	1349	APULVINIC-apu	3477	1	0	1	-9	1	1	-9	1	0	1	-9	-9	1	-9	0	0	1	0	0	-9	-9	0	0	1	0	0	1		-0.0597404	0.0402743	-0.0363819	0.0221169	0.0457903		1151	0.9556	0.0396	0.005
Jing et al (2010)	1350	1350	ERVILHACASUSA	1541	0	0	1	1	1	1	1	1	0	1	1	-9	1	0	-9	0	1	0	0	0	-9	0	-9	1	0	-9	1		-0.113011	-0.0749449	0.049566	-0.048881	0.018731		2431	0.02	0.9756	0.0044
Jing et al (2010)	1351	1351	STEGHOLT	3389	1	0	1	-9	1	1	0	1	-9	1	-9	0	-9	-9	0	0	1	-9	0	-9	-9	0	0	1	0	0	1		-0.0513444	0.0509337	-0.0409431	0.0466593	0.0767345		1405	0.95	0.0446	0.0056
Jing et al (2010)	1352	1352	P.SATIVUM-TURKEY	1453	1	0	1	1	-9	1	0	0	-9	1	-9	-9	-9	-9	0	0	-9	0	0	0	1	0	0	1	0	0	1		0.0230447	0.0366604	-0.0665521	-0.0491807	0.0885137		748	0.9612	0.0292	0.0094
Jing et al (2010)	1353	1353	WBH1094	3301	0	0	0	-9	1	1	0	1	0	-9	-9	-9	-9	-9	0	0	1	-9	0	-9	-9	0	1	1	0	0	1		-0.0454484	-0.0656167	0.118768	0.0659524	-0.0621444		2945	0.0246	0.9668	0.0088
Jing et al (2010)	1354	1354	WBH1309	1365	0	0	0	-9	-9	1	-9	1	0	-9	-9	0	1	0	0	0	1	-9	0	-9	-9	0	1	1	-9	0	1		0.00692376	-0.0375205	0.141964	0.0202903	-0.122816		2935	0.0224	0.967	0.01
Jing et al (2010)	1355	1355	TRAPPER-VIRUSFREE	3213	1	0	-9	1	1	1	0	1	0	-9	-9	-9	0	0	0	0	1	-9	0	-9	-9	0	0	0	0	-9	1		-0.0181306	0.0712557	-0.0472345	0.0931434	0.0547642		374	0.9658	0.0224	0.0116
Jing et al (2010)	1356	1356	CENTURY-VIRUSFREE	1277	1	0	-9	1	1	1	0	1	0	-9	-9	0	1	0	0	0	1	-9	0	-9	1	-9	0	1	0	0	1		-0.0100331	0.0334361	-0.00659856	0.0601487	0.0196433		1328	0.9522	0.0418	0.0058
Jing et al (2010)	1357	1357	AFGHANISTANCV	2465	0	0	0	-9	0	0	1	0	0	0	-9	0	0	0	-9	0	1	1	1	0	0	1	0	1	0	0	1		0.355542	-0.166176	0.29506	0.0391754	0.112151		4023	0.003	0.0082	0.9886		0.0050625	0.00525	0.977125	0.0074375	0.0021875	0.0028125
Jing et al (2010)	1358	1358	MUMMYPEA	2312	1	0	1	1	1	1	0	0	0	-9	-9	-9	1	0	0	0	1	0	0	0	1	0	1	1	0	0	1		0.0176574	-0.0411317	-0.0699611	-0.0547637	-0.00135823		371	0.9658	0.0262	0.008
Jing et al (2010)	1359	1359	NEPLUSULTRA	2509	1	0	1	1	1	1	0	1	0	1	1	0	1	0	-9	0	1	-9	0	0	-9	0	1	1	0	-9	1		-0.0596558	-0.0348988	-0.0567051	0.00989594	-0.0119554		246	0.9678	0.0278	0.0042
Jing et al (2010)	1360	1360	NEWSEASON	573	0	0	1	-9	1	1	0	1	0	1	-9	-9	1	-9	-9	0	1	-9	0	-9	1	0	1	1	-9	0	1		-0.165451	-0.0241395	0.0317008	-0.0573838	-0.0304995		2777	0.027	0.9694	0.004
Jing et al (2010)	1361	1361	NEWERA	2421	1	0	-9	-9	-9	1	0	1	0	1	-9	-9	1	0	1	0	1	0	0	0	1	0	-9	1	0	0	1		-0.00825156	-0.0122657	-0.0243546	0.0280218	-0.0363013		1146	0.9556	0.0374	0.0068
Jing et al (2010)	1362	1362	D.S.P	485	0	0	1	1	1	-9	-9	1	0	1	1	0	1	-9	-9	0	1	-9	0	-9	1	-9	-9	1	-9	0	1		-0.14493	-0.0315646	0.0607546	-0.0399068	0.00405097		2658	0.0252	0.971	0.0042
Jing et al (2010)	1363	1363	WSU-28	2333	0	0	1	-9	1	1	-9	1	0	1	-9	-9	1	-9	-9	0	1	0	0	-9	-9	0	-9	1	0	0	1		-0.123125	-0.0361071	0.049538	-0.0437818	0.0109813		2651	0.0246	0.971	0.0044
Jing et al (2010)	1364	1364	WSU-23	397	1	0	-9	-9	1	1	0	1	0	-9	-9	0	1	0	-9	0	1	-9	0	-9	-9	-9	-9	1	-9	-9	1		-0.00746492	0.0111658	-0.0278591	0.0761916	-0.00202621		954	0.9586	0.0332	0.0082
Jing et al (2010)	1365	1365	LITTLEMARVEL	3341	0	0	-9	-9	1	1	0	1	0	-9	-9	0	0	0	-9	0	-9	0	0	0	-9	0	1	1	0	-9	-9		-0.0401213	-0.117958	0.0806271	0.0153951	-0.00835449		3478	0.0574	0.9212	0.0218
Jing et al (2010)	1366	1366	P.SATIVUM-INDIA	468	0	0	0	1	1	1	0	1	0	0	-9	-9	1	0	0	0	1	0	0	0	-9	0	1	1	0	0	1		-0.0104481	-0.0545019	0.107033	0.036057	-0.0784827		3576	0.0204	0.8044	0.175
Jing et al (2010)	1367	1367	P.SATIVUM-INDIA	2316	1	0	0	1	0	0	0	1	0	1	-9	0	-9	0	0	0	1	0	0	0	1	0	0	1	0	0	1		0.0937373	0.0717563	0.0380417	0.075824	-0.0459579		2140	0.6758	0.0726	0.252
Jing et al (2010)	1368	1368	P.SATIVUM-TURKEY	380	1	0	-9	1	1	0	1	1	0	1	1	-9	1	0	0	0	-9	0	0	0	1	0	0	1	0	1	1		-0.0095622	0.0723604	-0.0196272	0.0212971	0.00145539		1874	0.877	0.0444	0.0788
Jing et al (2010)	1369	1369	P.SATIVUM-INDIA	3559	1	0	0	-9	1	1	0	1	-9	1	1	0	1	0	-9	0	1	-9	0	-9	-9	0	1	-9	0	-9	1		-0.034499	0.0237113	-0.0441474	0.0622739	-0.100383		847	0.96	0.0326	0.0074
Jing et al (2010)	1370	1370	P.SATIVUM-TURKEY	529	1	-9	0	-9	0	1	1	0	0	1	-9	0	0	0	-9	0	1	-9	0	0	0	0	-9	1	0	0	1		0.198427	-0.101686	-0.00655076	0.0313723	0.0270744		4272	0.1014	0.0552	0.8438		0.652	0.010625	0.233437	0.0888125	0.0046875	0.0103125
Jing et al (2010)	1371	1371	P.SATIVUM-TURKEY	1623	1	0	1	1	1	1	1	0	0	1	-9	0	1	0	0	0	-9	0	0	0	-9	0	1	1	0	-9	1		0.0168892	-0.0657443	-0.0931146	-0.0961924	0.000814706		1629	0.9354	0.0448	0.0198
Jing et al (2010)	1372	1372	MUMMYPEA	376	1	0	-9	-9	1	1	0	0	0	1	-9	0	1	0	0	0	1	0	0	0	1	0	1	1	0	0	1		0.0349939	-0.0255526	-0.0510635	-0.0269711	-0.0210149		585	0.9632	0.0288	0.008
Jing et al (2010)	1373	1373	ACACIAMARO	2245	0	0	-9	1	1	1	0	1	0	-9	-9	-9	1	-9	-9	0	1	0	0	0	0	0	-9	1	0	0	-9		-0.0704054	-0.0313403	0.0963888	0.0393346	0.011458		3285	0.0292	0.953	0.0178
Jing et al (2010)	1374	1374	MARXK-LINE	309	1	-9	1	1	-9	1	-9	1	0	1	-9	0	1	0	-9	0	1	-9	0	-9	-9	-9	1	-9	-9	-9	1		-0.0909411	-0.0274146	-0.109906	-0.0148194	-0.0761131		592	0.9632	0.0308	0.0064
Jing et al (2010)	1375	1375	MURFETLINE53	3488	0	0	1	-9	-9	1	0	1	0	1	1	-9	1	-9	-9	0	1	0	0	0	-9	0	0	1	0	0	1		-0.0739389	0.0081546	0.0731198	-0.00262892	0.0444209		2742	0.026	0.9698	0.0046
Jing et al (2010)	1376	1376	MURFETLINE24(G'FEAST)	1552	1	0	1	-9	1	1	0	1	0	1	1	0	1	-9	0	0	1	-9	0	0	-9	0	1	1	0	0	1		-0.0670471	-0.0312653	-0.0510976	0.0306299	-0.0079146		940	0.9588	0.0372	0.0044
Jing et al (2010)	1377	1377	MARXLINEI2	3400	1	0	1	-9	1	1	0	0	0	1	1	0	1	0	0	0	1	0	0	-9	-9	0	0	1	0	0	1		0.0358119	0.0387661	-0.0389335	-0.0286621	0.0719609		799	0.9606	0.0326	0.0066
Jing et al (2010)	1378	1378	MARXLINEI1	1464	0	0	0	-9	-9	-9	0	0	0	1	1	-9	1	-9	-9	0	1	-9	0	-9	-9	-9	-9	1	-9	0	1		0.078404	0.00800412	0.152449	-0.0409356	-0.012894		3433	0.0312	0.9336	0.0352
Jing et al (2010)	1379	1379	MURFETLINE58	3312	0	0	1	-9	0	1	0	1	0	1	-9	-9	1	-9	0	0	1	-9	0	-9	-9	0	0	1	0	0	1		-0.0470316	0.0695219	0.109319	-0.0254198	0.0303099		2979	0.0232	0.966	0.0106
Jing et al (2010)	1380	1380	MURFETLINE63	1376	0	0	1	1	-9	1	-9	1	0	-9	-9	0	1	-9	0	0	1	-9	0	-9	-9	-9	-9	1	-9	-9	1		-0.0950028	-0.0208905	0.0874555	-0.031497	0.0132433		2863	0.0262	0.9682	0.006
Jing et al (2010)	1381	1381	MURFETLINE64	3224	0	0	-9	-9	1	1	0	1	0	-9	1	0	1	-9	0	0	1	0	0	0	-9	0	0	1	0	-9	1		-0.0520255	0.022949	0.0881101	0.0372425	0.0407029		2781	0.026	0.9694	0.0046
Jing et al (2010)	1382	1382	MURFETLINE60	1288	1	0	-9	-9	0	1	-9	-9	0	1	1	0	1	0	0	0	1	-9	0	-9	-9	-9	0	0	-9	-9	1		0.0616472	0.126907	-0.0368087	0.0163629	-0.00975669		1366	0.9514	0.029	0.0198
Jing et al (2010)	1383	1383	MARXLINEI3	2520	0	0	0	1	1	1	0	1	0	1	-9	-9	1	0	0	0	1	0	0	0	1	0	0	1	0	0	1		-0.0462746	0.0322556	0.0917043	0.0274139	0.00170096		2531	0.0226	0.9728	0.0048
Jing et al (2010)	1384	1384	MARXLINEG2	584	0	0	0	-9	-9	-9	0	0	0	-9	-9	-9	1	-9	-9	0	1	-9	0	-9	-9	-9	-9	1	-9	-9	1		0.124869	0.0151545	0.184041	-0.0526382	-0.0148807		3561	0.0274	0.8184	0.1542
Jing et al (2010)	1385	1385	RADIOPEA	2432	1	0	1	-9	-9	1	0	0	0	1	1	0	1	0	0	0	1	0	0	0	1	0	1	1	0	0	1		0.0348942	-0.0272626	-0.0566768	-0.0499871	-0.0103885		166	0.9694	0.0228	0.0078
Jing et al (2010)	1386	1386	RABBITEAREDROGUE/JI61	496	0	0	1	1	1	-9	0	0	0	1	-9	0	1	-9	-9	0	1	-9	0	-9	-9	-9	0	1	-9	-9	1		-0.0141812	0.0474771	0.0661592	-0.11084	0.124789		3278	0.0358	0.9532	0.0112
Jing et al (2010)	1387	1387	GREENSHAFTROUND	2344	1	0	0	-9	-9	1	0	1	0	1	1	-9	1	-9	-9	0	1	0	0	0	1	0	1	1	-9	0	1		-0.0232532	-0.0142435	-0.0201481	0.0715365	-0.0887298		1356	0.9518	0.0402	0.0078
Jing et al (2010)	1388	1388	FENOMEN	408	1	0	-9	-9	0	0	0	0	0	-9	-9	0	0	0	-9	0	1	-9	0	-9	-9	-9	-9	1	-9	-9	1		0.289023	-0.00548667	-0.0551196	-0.00889585	0.0378244		4137	0.0148	0.009	0.9762		0.01625	0.008625	0.0395625	0.0135625	0.010125	0.911812
Jing et al (2010)	1389	1389	WBH1775-wel	2256	0	0	1	-9	1	1	1	1	0	-9	-9	0	0	-9	-9	0	1	0	0	0	1	0	-9	1	0	0	1		-0.0901706	-0.161806	0.068294	-0.0168035	0.0498624		3298	0.0286	0.9522	0.0192
Jing et al (2010)	1390	1390	MIRAGREEN	320	1	0	1	-9	-9	1	-9	1	0	1	-9	0	1	1	-9	0	1	-9	0	-9	-9	-9	1	1	-9	-9	1		-0.0962855	-0.0580202	-0.0997557	0.0313188	-0.0467534		744	0.9614	0.0328	0.0056
Jing et al (2010)	1391	1391	WBH2138-wp	3499	0	0	-9	-9	-9	1	0	0	0	1	0	-9	1	-9	0	0	1	0	0	0	-9	0	0	1	0	0	1		0.0432764	0.0330735	0.0854705	-0.0569899	0.0550166		3659	0.028	0.73	0.2422
Jing et al (2010)	1392	1392	P.FULVUM	2377	-9	0	-9	-9	0	0	-9	0	-9	-9	-9	0	0	0	-9	1	1	0	0	1	0	0	-9	1	0	-9	1		0.336527	-0.0261038	0.0655987	-0.140065	0.0332613		4032	0.007	0.006	0.9874		0.016875	0.0213125	0.108875	0.03725	0.808188	0.007625
Jing et al (2010)	1393	1393	WBH2136	1563	1	0	1	1	0	1	0	0	-9	1	-9	-9	1	0	0	0	1	-9	0	0	1	0	0	1	0	0	1		0.0586115	0.053409	-0.0387683	-0.0576153	0.052538		1464	0.9478	0.028	0.024
Jing et al (2010)	1394	1394	NADDBO	3411	1	0	1	1	-9	1	-9	0	0	-9	1	0	1	-9	0	0	1	-9	0	-9	-9	0	1	1	0	0	1		0.0480882	-0.0522035	-0.0679296	-0.0584153	-0.00308647		845	0.96	0.0284	0.012
Jing et al (2010)	1395	1395	TENDRILLEDACACIA-Uni<tac	1475	1	0	1	1	1	1	0	0	0	1	1	0	1	1	0	0	1	-9	0	-9	-9	0	1	1	0	1	1		-0.0289305	0.000550795	-0.112512	-0.0585686	0.0368396		5	0.9772	0.0168	0.0054
Jing et al (2010)	1396	1396	TENDRILLEDACACIA-Uni<tac	3323	1	0	1	-9	1	1	-9	-9	-9	-9	1	0	0	1	0	0	1	-9	0	-9	-9	-9	1	1	-9	-9	1		-0.0379685	-0.167743	-0.152018	0.0519148	0.103243		705	0.9618	0.0262	0.0122
Jing et al (2010)	1397	1397	B18-535:ARG	3335	0	0	-9	1	1	1	-9	1	0	1	-9	-9	-9	-9	-9	-9	-9	0	0	0	-9	0	0	1	-9	-9	1		-0.135707	0.00667117	0.080036	-0.000696885	0.0759791		2802	0.026	0.969	0.0052
Jing et al (2010)	1398	1398	P.ELATIUS	441	1	0	1	-9	1	1	0	0	0	1	-9	0	1	0	-9	0	0	-9	0	0	0	0	-9	1	0	0	1		0.0433787	-0.00231219	-0.0801152	-0.0591315	0.0660375		2214	0.6104	0.0746	0.3152
Jing et al (2010)	1399	1399	HAITIANCV	3471	1	0	-9	-9	1	1	0	0	0	1	-9	0	1	0	0	0	1	-9	0	0	-9	0	0	-9	0	0	1		0.0465386	0.0466123	-0.0313153	-0.00233826	0.0445002		699	0.9618	0.0274	0.011
Jing et al (2010)	1400	1400	HAITIANCV	1387	1	0	1	1	-9	-9	-9	1	0	-9	-9	0	1	0	0	0	1	-9	0	-9	-9	0	0	1	0	0	1		0.0335771	0.0508333	-0.00180801	0.0117103	0.013227		1178	0.955	0.0364	0.0086
Jing et al (2010)	1401	1401	MANOASUGAR	1535	1	0	0	1	1	1	0	1	0	1	-9	0	1	0	0	0	1	0	0	0	-9	0	1	1	0	-9	1		-0.00448317	-0.00834872	-0.0195636	0.0506329	-0.0605383		1163	0.9554	0.0372	0.0074
Jing et al (2010)	1402	1402	PROTEO	3235	1	0	-9	1	1	1	0	1	0	-9	1	0	1	-9	0	0	1	-9	0	-9	-9	-9	-9	1	-9	-9	1		-0.0475981	0.0190181	-0.0300993	0.0858442	0.0154366		1101	0.9564	0.038	0.0054
Jing et al (2010)	1404	1404	X78006-sbm/DSP	1299	0	0	1	-9	1	1	-9	1	0	1	1	0	1	0	-9	-9	1	-9	0	-9	-9	-9	1	1	0	-9	1		-0.134128	-0.0974293	0.0448216	-0.0552005	-0.027615		2887	0.0282	0.9678	0.0042
Jing et al (2010)	1405	1405	X78122-sbm/SCOUT	2531	0	0	1	1	1	1	0	-9	0	1	1	-9	1	0	0	0	1	0	0	0	1	0	0	1	0	0	1		-0.0592983	0.0129904	0.0433063	-0.0452354	0.058209		2723	0.0262	0.97	0.0036
Jing et al (2010)	1406	1406	X78123-sbm/TRACER	595	0	0	0	-9	1	1	0	1	0	-9	-9	-9	1	-9	-9	0	1	-9	0	-9	-9	-9	0	1	-9	-9	1		-0.0699196	0.0530486	0.179083	0.120344	0.0407789		2804	0.0222	0.969	0.0084
Jing et al (2010)	1407	1407	X78124-sbm/GARFIELD	2443	1	0	-9	-9	-9	1	0	-9	-9	1	-9	-9	1	0	0	0	1	0	0	0	1	0	1	1	0	0	1		0.0177209	-0.00827638	-0.0436794	-0.0109193	-0.0502069		822	0.9604	0.033	0.0066
Jing et al (2010)	1408	1408	X78125-sbm/ALASKA-4683	507	0	0	0	-9	1	1	0	1	0	-9	1	0	1	-9	0	0	1	-9	0	-9	-9	-9	0	1	-9	-9	1		-0.0568058	0.0562686	0.162179	0.114983	0.0425287		2770	0.0236	0.9696	0.0068
Jing et al (2010)	1409	1409	X78126-sbm/I.C'BELLSC.	2355	0	0	0	-9	1	1	-9	1	0	-9	-9	-9	1	-9	0	0	1	0	0	0	1	0	1	1	0	0	-9		-0.0774093	-0.0684012	0.107538	0.0313999	-0.0944197		2705	0.023	0.9704	0.0064
Jing et al (2010)	1410	1410	X78127-sbm/LATAH	419	1	0	-9	-9	1	1	0	1	0	1	-9	0	1	-9	0	0	1	-9	0	-9	-9	-9	0	1	-9	-9	1		-0.047376	0.0788795	-0.0237232	0.0941224	0.051775		1215	0.9544	0.0394	0.006
Jing et al (2010)	1411	1411	X78128-sbm/ALASKA	2267	0	0	-9	-9	1	1	0	1	0	-9	-9	0	1	0	0	0	1	0	0	-9	1	0	0	0	0	0	1		-0.06664	0.0896399	0.0817503	-0.0115192	-0.0184134		3044	0.0314	0.9646	0.0042
Jing et al (2010)	1412	1412	MARLIN	331	1	0	-9	-9	-9	1	0	1	0	1	1	-9	1	0	0	0	-9	-9	0	-9	-9	-9	1	1	-9	-9	1		-0.0306173	0.0186596	-0.0581396	0.0562767	-0.066823		640	0.9626	0.031	0.0068
Jing et al (2010)	1413	1413	GRANT	1399	1	-9	-9	1	-9	1	-9	1	-9	1	1	0	1	0	-9	0	1	0	0	0	-9	0	-9	1	0	0	1		-0.0184201	-0.0213844	-0.0203665	0.0303056	-0.0212611		1213	0.9544	0.039	0.0068
Jing et al (2010)	1414	1414	AVON	404	1	0	1	-9	-9	1	0	0	0	1	-9	-9	1	0	0	0	1	0	0	0	1	0	1	1	0	0	1		0.0343705	-0.0251133	-0.0660721	-0.0618211	-0.0149256		548	0.9636	0.0276	0.009
Jing et al (2010)	1415	1415	CONWAY	1311	-9	-9	1	1	-9	1	-9	1	-9	1	1	0	-9	0	-9	-9	-9	-9	-9	0	-9	-9	-9	1	-9	0	1		-0.154483	-0.167702	-0.00778368	0.0415115	0.0666459		3798	0.3728	0.6206	0.0066
Jing et al (2010)	1416	1416	ERECTOIDES-lk	431	1	-9	-9	1	0	1	1	1	-9	1	-9	0	-9	-9	-9	-9	1	0	0	-9	-9	-9	0	-9	-9	-9	1		-0.0119447	0.0733157	-0.0591482	0.0883901	-0.0161174		1989	0.8046	0.096	0.0994
Jing et al (2010)	1417	1417	ERECTOIDES-lk	2279	-9	-9	-9	1	0	1	-9	1	-9	1	-9	0	1	0	0	0	1	0	0	0	-9	0	0	1	-9	0	1		0.000968416	0.051444	0.0625729	0.0182563	-0.00574109		3697	0.2874	0.696	0.0166
Jing et al (2010)	1418	1418	ERECTOIDES-lk	343	0	-9	-9	1	-9	-9	1	1	-9	1	-9	-9	-9	0	-9	-9	-9	-9	0	-9	-9	-9	-9	-9	-9	-9	-9		-0.291192	0.0619477	0.34613	-0.197363	-0.206007		3042	0.0212	0.9648	0.014
Jing et al (2010)	1419	1419	ERECTOIDES-lk	2191	-9	-9	0	1	-9	1	-9	1	-9	1	1	0	1	0	-9	-9	1	0	0	0	-9	0	-9	1	-9	0	1		-0.0290474	-0.000102353	0.0477304	0.0406061	-0.0564205		3718	0.3096	0.6822	0.0076
Jing et al (2010)	1420	1420	ERECTOIDES-lk	255	1	0	-9	-9	-9	-9	0	1	-9	1	1	0	-9	0	-9	-9	-9	-9	-9	-9	-9	-9	-9	-9	-9	-9	-9		-0.0065704	0.130666	-0.139106	0.180806	-0.0833515		983	0.9582	0.031	0.0104
Jing et al (2010)	1421	1421	74-SN3	3159	-9	-9	1	-9	1	1	-9	1	-9	1	-9	0	-9	0	0	-9	-9	-9	-9	0	-9	-9	1	-9	-9	-9	1		-0.258524	-0.145395	-0.0942069	-0.00531561	-0.00988866		2356	0.51	0.4838	0.0064
Jing et al (2010)	1422	1422	74-SN4	1223	0	-9	1	-9	-9	1	0	1	-9	1	-9	0	-9	0	0	-9	-9	-9	-9	-9	-9	-9	1	-9	-9	-9	1		-0.235319	-0.0397567	0.0635261	-0.10069	-0.0701791		3075	0.0294	0.9638	0.0066
Jing et al (2010)	1423	1423	VR74-410-2	2455	0	0	-9	1	1	1	0	1	0	1	1	0	1	0	0	0	1	0	0	0	-9	0	0	1	0	0	1		-0.045418	0.0164074	0.0719731	0.0159336	0.0287687		2497	0.0232	0.9732	0.0038
Jing et al (2010)	1424	1424	VR74-1492-1	2367	-9	-9	-9	-9	1	1	-9	1	-9	-9	-9	-9	1	-9	-9	0	1	0	-9	0	-9	0	1	1	0	0	1		-0.116136	-0.164382	0.0124753	0.0582206	-0.0599425		3818	0.3834	0.6098	0.0072
Jing et al (2010)	1425	1425	5N5	519	-9	0	-9	-9	-9	-9	0	1	-9	-9	-9	-9	-9	-9	-9	-9	1	-9	0	-9	-9	0	1	-9	-9	-9	1		-0.0629622	0.065859	0.00341771	0.013999	-0.181787		2345	0.5148	0.471	0.0146
Jing et al (2010)	1426	1426	79-2022-af	3510	0	0	1	1	1	1	0	1	0	-9	1	0	1	0	1	0	1	-9	0	-9	-9	0	0	-9	0	0	1		-0.0826824	0.0181278	0.0694184	-0.0233872	0.037996		3032	0.0306	0.965	0.0046
Jing et al (2010)	1427	1427	79-2024-af	1574	1	0	1	1	0	1	0	0	0	1	1	0	0	-9	-9	0	1	-9	0	-9	-9	0	-9	1	0	0	1		0.0868586	-0.0417474	-0.0621051	-0.0340049	0.0727549		1912	0.861	0.0358	0.1028
Jing et al (2010)	1428	1428	P.TIBETANICUM	3422	0	0	0	1	1	0	-9	1	0	-9	-9	-9	0	-9	-9	0	1	-9	0	-9	-9	-9	-9	1	-9	-9	1		0.0104871	-0.0825358	0.239091	0.143412	-0.0156376		3815	0.0248	0.6118	0.3632
Jing et al (2010)	1429	1429	AFGHANISTANPEA	1486	1	0	1	1	-9	-9	-9	0	0	-9	1	0	1	-9	-9	0	1	-9	0	-9	-9	-9	1	1	-9	0	1		0.083671	-0.0799165	-0.0911329	-0.0722569	-0.0185025		1527	0.9448	0.0298	0.0254
Jing et al (2010)	1430	1430	P.SATIVUM-ETHIOPIA	3334	1	0	-9	-9	1	1	-9	0	-9	-9	-9	-9	0	-9	0	0	1	-9	0	-9	-9	-9	-9	1	-9	-9	1		0.110751	-0.0971924	-0.120838	0.0444368	0.182172		1897	0.8668	0.0326	0.1008
Jing et al (2010)	1431	1431	P.SATIVUM-ETHIOPIA	1398	1	0	-9	1	1	1	-9	1	0	-9	-9	0	1	-9	1	0	1	-9	0	-9	-9	-9	0	1	-9	-9	1		-0.0363566	0.000501235	-0.0277994	0.100203	0.0478468		1005	0.958	0.0334	0.0088
Jing et al (2010)	1432	1432	P.SATIVUM-ETHIOPIA	3246	1	0	-9	-9	0	1	0	0	0	-9	-9	-9	0	0	0	0	1	-9	0	-9	-9	-9	-9	-9	-9	-9	1		0.203137	0.00195923	-0.0786789	0.00412499	0.0543595		4285	0.1538	0.033	0.8138		0.07225	0.081625	0.0075	0.007875	0.0055625	0.82525
Jing et al (2010)	1433	1433	P.SATIVUM-ETHIOPIA	3125	1	0	1	1	-9	-9	0	1	0	-9	-9	-9	0	-9	-9	0	1	0	0	-9	-9	-9	0	1	0	-9	1		0.0320663	-0.00255787	-0.0324349	0.0856771	0.0917508		1471	0.9474	0.0274	0.0252
Jing et al (2010)	1434	1434	P.SATIVUM-ETHIOPIA	1189	1	0	1	-9	0	1	0	1	0	0	-9	-9	1	0	1	0	1	0	0	0	1	0	1	1	0	1	1		0.0319472	-0.0461252	-0.0503632	-0.00478026	-0.0851234		2133	0.6832	0.0438	0.2722
Jing et al (2010)	1435	1435	P.SATIVUM-ETHIOPIA	3037	1	0	1	-9	1	-9	0	0	0	-9	-9	-9	0	-9	-9	-9	1	0	0	-9	-9	-9	0	1	0	0	1		0.111829	-0.027975	-0.0880057	-0.00490103	0.187174		1837	0.894	0.027	0.0788
Jing et al (2010)	1436	1436	P.SATIVUM-ETHIOPIA	1101	1	0	0	-9	1	-9	-9	1	0	1	-9	-9	0	-9	0	0	1	0	0	0	-9	0	1	1	0	0	1		0.0187442	-0.0912222	-0.0220227	0.115672	-0.0590995		1551	0.943	0.0284	0.0282
Jing et al (2010)	1437	1437	P.SATIVUM-ETHIOPIA	2949	1	0	-9	-9	1	-9	0	1	0	1	-9	0	0	0	-9	0	1	-9	0	-9	-9	-9	1	1	-9	-9	1		0.0177483	-0.0725779	-0.0668366	0.097147	-0.0288079		802	0.9606	0.0224	0.0172
Jing et al (2010)	1438	1438	P.SATIVUM-ETHIOPIA	1013	1	0	-9	1	1	1	-9	1	-9	1	-9	0	1	0	-9	0	1	-9	0	0	-9	0	0	0	0	-9	1		-0.0648882	0.0728964	-0.049097	0.0285547	-0.0027674		453	0.9648	0.0306	0.0044
Jing et al (2010)	1439	1439	ETHIOPIANPEA	3383	1	0	1	1	1	1	0	0	0	1	-9	0	1	0	-9	0	1	-9	0	0	-9	0	0	1	0	-9	1		0.0236384	0.0211998	-0.0488574	-0.0322933	0.077368		291	0.9668	0.0254	0.0078
Jing et al (2010)	1440	1440	P.SATIVUM-ETHIOPIA	3830	1	0	-9	-9	1	-9	-9	-9	0	1	-9	-9	0	0	0	-9	1	-9	0	0	-9	-9	0	1	-9	0	1		0.0743656	-0.0190599	-0.032667	0.0867475	0.127971		1652	0.9316	0.034	0.0344
Jing et al (2010)	1441	1441	P.SATIVUM-ETHIOPIA	1894	1	0	-9	-9	1	1	-9	1	0	1	-9	0	1	1	0	0	1	-9	1	0	-9	-9	1	1	0	1	1		-0.0948414	-0.131378	-0.0764212	0.152553	-0.0261151		1980	0.81	0.041	0.1494
Jing et al (2010)	1442	1442	P.SATIVUM-ETHIOPIA	2157	1	0	1	1	1	1	0	0	0	1	1	-9	0	0	-9	0	1	0	0	0	-9	0	0	1	0	0	1		0.03844	-0.0381281	-0.0511773	-0.00802708	0.12547		355	0.966	0.019	0.0148
Jing et al (2010)	1443	1443	P.SATIVUM-ETHIOPIA	221	1	0	0	-9	1	1	0	0	0	1	-9	-9	0	-9	-9	0	1	0	1	0	-9	0	1	1	0	1	1		0.0904065	-0.146207	-0.0863202	0.0820519	0.0346561		4470	0.4884	0.058	0.4534
Jing et al (2010)	1444	1444	P.SATIVUM-ETHIOPIA	2069	1	0	0	-9	1	1	1	0	-9	0	-9	-9	1	0	1	0	1	0	0	0	-9	0	-9	1	0	0	1		0.131171	-0.0987255	-0.0268496	0.00342498	-0.00927461		4388	0.3086	0.1168	0.5748		0.667125	0.0046875	0.024125	0.282938	0.01425	0.0066875
Jing et al (2010)	1445	1445	P.SATIVUM-ETHIOPIA	133	1	0	0	-9	1	-9	0	0	0	-9	-9	-9	1	-9	-9	0	-9	0	1	-9	-9	0	-9	1	0	1	1		0.149092	0.0137774	-0.0675848	0.0633738	0.016782		4404	0.3754	0.068	0.5564		0.583625	0.0053125	0.008375	0.009	0.0058125	0.387813
Jing et al (2010)	1446	1446	P.SATIVUM-ETHIOPIA	1981	1	0	-9	-9	1	1	0	0	-9	-9	-9	0	1	-9	-9	0	1	0	0	0	-9	0	0	1	0	-9	1		0.0578447	0.0284589	-0.0359663	0.0101048	0.0676933		1279	0.9532	0.0312	0.0158
Jing et al (2010)	1447	1447	P.SATIVUM-ETHIOPIA	45	1	0	-9	-9	1	1	-9	0	0	0	-9	0	1	0	-9	-9	-9	0	-9	-9	-9	-9	-9	-9	-9	1	1		0.145072	-0.00916612	-0.155742	-0.0416505	0.033497		2343	0.5148	0.0628	0.4222
Jing et al (2010)	1448	1448	P.SATIVUM-ETHIOPIA	2862	0	0	-9	-9	1	1	0	1	0	1	-9	0	1	0	0	0	1	0	0	0	-9	-9	1	-9	-9	-9	1		-0.0858627	-0.0229442	0.0519403	-0.00158256	-0.0571264		2918	0.0282	0.9672	0.0048
Jing et al (2010)	1449	1449	P.SATIVUM-ETHIOPIA	926	1	0	1	-9	1	1	-9	1	0	1	-9	-9	1	0	-9	-9	-9	0	-9	-9	-9	-9	1	-9	-9	1	1		-0.160626	-0.0382822	-0.207452	-0.0176436	-0.0883988		59	0.973	0.0208	0.006
Jing et al (2010)	1450	1450	P.SATIVUM-ETHIOPIA	3136	1	0	0	1	-9	1	0	0	0	1	-9	-9	1	0	-9	0	1	0	0	0	-9	0	1	0	0	1	1		0.0686849	0.0291856	-0.0793519	-0.0342061	-0.0986349		414	0.9652	0.0176	0.017
Jing et al (2010)	1451	1451	P.SATIVUM-ETHIOPIA	1200	1	0	0	-9	1	1	0	0	0	-9	-9	-9	1	-9	-9	0	1	0	0	0	-9	-9	1	-9	0	1	1		0.0665734	-0.0386447	-0.0830776	0.0237958	-0.0595783		1445	0.9486	0.0198	0.0314
Jing et al (2010)	1452	1452	P.SATIVUM-ETHIOPIA	3048	0	0	1	-9	1	1	0	1	0	-9	-9	-9	0	-9	1	0	1	0	1	0	-9	1	1	1	0	-9	1		-0.111789	-0.346784	0.0662954	0.0828721	0.0603208		3832	0.0244	0.5932	0.3826
Jing et al (2010)	1453	1453	P.SATIVUM-ETHIOPIA	1112	1	0	1	-9	1	-9	0	1	0	-9	-9	-9	0	-9	0	0	1	0	0	0	-9	0	-9	1	0	1	0		-0.0150722	0.00196506	-0.0709378	0.0966664	0.0885483		1898	0.8666	0.018	0.1152
Jing et al (2010)	1454	1454	P.SATIVUM-ETHIOPIA	2960	1	0	0	-9	1	1	-9	-9	-9	-9	-9	0	1	-9	0	0	1	0	0	0	-9	0	0	0	0	1	1		0.0194721	0.11104	-0.0328814	0.0614875	0.000466445		289	0.967	0.0236	0.0094
Jing et al (2010)	1455	1455	P.SATIVUM-ETHIOPIA	1024	1	0	1	1	1	-9	-9	-9	0	1	-9	0	1	0	0	-9	-9	-9	-9	-9	-9	0	1	1	-9	0	1		-0.00745557	-0.0201666	-0.10746	-0.0634456	-0.0412113		860	0.9598	0.0322	0.008
Jing et al (2010)	1456	1456	P.SATIVUM-ETHIOPIA	3841	1	0	-9	-9	1	1	0	0	0	1	-9	0	1	0	0	0	1	-9	0	0	-9	0	0	0	0	1	1		0.0342668	0.105134	-0.0661092	-0.0210574	0.0502233		13	0.976	0.0166	0.0072
Jing et al (2010)	1457	1457	P.ABYSSINICUM	2289	1	0	0	-9	0	0	0	0	1	-9	-9	0	1	0	0	0	-9	-9	0	1	0	0	0	1	1	-9	-9		0.350815	0.255841	0.0303408	0.0263491	0.0180285		4021	0.006	0.0052	0.9888		0.0036875	0.978062	0.0040625	0.0066875	0.0035	0.0038125
Jing et al (2010)	1458	1458	P.ABYSSINICUM	353	-9	0	0	-9	0	0	0	0	-9	-9	-9	0	1	0	0	0	1	-9	0	1	0	0	0	-9	-9	1	-9		0.29422	0.264237	0.136845	-0.0297063	-0.00506292		4128	0.012	0.0102	0.978		0.00325	0.981187	0.00375	0.0031875	0.004	0.0046875
Jing et al (2010)	1459	1459	P.SATIVUM-ETHIOPIA	1905	1	-9	1	1	1	1	-9	0	0	1	-9	-9	-9	0	-9	-9	-9	-9	-9	-9	-9	-9	0	1	-9	0	1		0.0258862	-0.0493564	-0.155265	-0.0535258	0.249235		1065	0.9568	0.0274	0.0156
Jing et al (2010)	1460	1460	P.SATIVUM-ETHIOPIA	2168	0	0	1	-9	1	1	0	0	0	0	1	0	-9	0	0	0	1	0	1	0	0	0	-9	1	0	1	1		0.0653198	-0.109072	0.077649	-0.043361	0.148292		3925	0.0384	0.5168	0.4452
Jing et al (2010)	1461	1461	P.SATIVUM-ETHIOPIA	232	1	0	1	-9	1	-9	0	0	-9	-9	-9	-9	1	-9	-9	-9	1	0	-9	-9	-9	-9	0	1	-9	0	1		0.0830013	0.04587	-0.107784	-0.0258007	0.157295		1541	0.9436	0.0316	0.0248
Jing et al (2010)	1462	1462	P.SATIVUM-ETHIOPIA	2080	0	0	0	-9	1	1	0	0	0	1	-9	-9	0	-9	-9	0	1	0	0	0	1	0	-9	0	0	1	1		-0.00622584	-0.00974997	0.0570866	-0.045871	0.0283771		3588	0.1454	0.7954	0.059
Jing et al (2010)	1463	1463	P.SATIVUM-ETHIOPIA	144	1	0	-9	-9	1	-9	0	0	0	-9	-9	-9	1	-9	0	-9	-9	-9	-9	-9	-9	-9	0	1	0	-9	1		0.128222	0.0913375	-0.0782978	0.0351965	0.140649		1663	0.9304	0.0304	0.0394
Jing et al (2010)	1464	1464	P.SATIVUM-ETHIOPIA	1992	0	0	1	-9	1	1	-9	1	0	-9	-9	0	0	-9	0	0	1	0	1	0	1	1	1	1	0	0	1		-0.107657	-0.301051	0.0727302	0.057211	0.0312297		3749	0.0224	0.6534	0.324
Jing et al (2010)	1465	1465	P.SATIVUM-ETHIOPIA	56	0	0	-9	-9	1	-9	-9	-9	0	1	-9	0	1	0	-9	-9	-9	-9	-9	-9	-9	-9	-9	1	-9	-9	1		-0.0305126	-0.0379825	0.122524	-0.0819254	0.00620168		3076	0.0268	0.9638	0.0094
Jing et al (2010)	1466	1466	P.SATIVUM-ETHIOPIA	2873	1	0	-9	1	1	1	0	0	0	1	-9	0	1	-9	0	0	1	0	0	0	1	0	0	1	0	0	1		0.0224054	0.0305291	-0.0310435	-0.00583269	0.044183		666	0.9622	0.0306	0.0072
Jing et al (2010)	1467	1467	P.SATIVUM-ETHIOPIA	937	1	-9	1	-9	1	1	-9	0	0	-9	-9	-9	1	0	-9	-9	-9	-9	-9	-9	-9	-9	0	1	-9	-9	1		0.0643769	0.00528612	-0.170707	-0.0725498	0.26942		1508	0.946	0.0304	0.0236
Jing et al (2010)	1468	1468	P.SATIVUM-ETHIOPIA	3147	1	0	-9	-9	-9	1	0	0	-9	-9	-9	-9	1	-9	-9	0	1	-9	-9	-9	-9	-9	0	1	0	0	1		0.121038	0.0117628	-0.0385274	0.0473906	0.101895		1900	0.866	0.036	0.0982
Jing et al (2010)	1469	1469	P.SATIVUM-ETHIOPIA	2092	0	0	1	1	1	1	0	0	0	-9	-9	0	1	0	1	0	1	0	1	0	0	1	1	1	0	1	1		0.0306566	-0.204821	0.0364884	-0.0840842	0.0564256		4446	0.0286	0.4776	0.4938
Jing et al (2010)	1470	1470	P.SATIVUM-ETHIOPIA	1211	0	0	1	-9	1	1	0	1	0	-9	-9	-9	1	-9	-9	0	1	0	1	0	-9	1	1	1	0	1	1		-0.139408	-0.20848	0.0672871	0.0453265	0.00297202		3717	0.033	0.6826	0.2846
Jing et al (2010)	1471	1471	P.SATIVUM-AFGHANISTAN	3059	1	0	1	-9	1	1	1	0	0	-9	-9	0	0	0	-9	0	1	1	-9	-9	-9	-9	-9	1	0	0	1		0.104057	-0.215226	-0.114579	-0.0203905	0.179014		4398	0.3376	0.0934	0.569		0.269125	0.0020625	0.142937	0.173625	0.0033125	0.408688
Jing et al (2010)	1472	1472	P.SATIVUM-AFGHANISTAN	156	0	0	0	-9	1	1	0	0	0	1	1	0	1	1	0	0	1	0	0	0	1	0	1	1	0	0	1		-0.0165143	-0.0476419	0.061544	-0.030146	-0.0284602		3225	0.036	0.9566	0.0078
Jing et al (2010)	1473	1473	P.SATIVUM-AFGHANISTAN	1123	0	0	0	1	-9	-9	0	0	0	-9	1	-9	1	1	0	0	1	-9	0	0	-9	0	1	1	0	0	1		0.0544378	-0.0483666	0.112802	-0.0343525	-0.0598986		3314	0.0296	0.951	0.0194
Jing et al (2010)	1474	1474	P.SATIVUM-AFGHANISTAN	2971	0	0	-9	1	1	1	0	0	0	-9	-9	-9	1	-9	-9	0	-9	-9	-9	-9	-9	-9	1	1	-9	0	1		-0.0216064	-0.147543	0.0757245	-0.10128	0.00638088		3388	0.037	0.9446	0.0184
Jing et al (2010)	1475	1475	P.SATIVUM-AFGHANISTAN	1035	0	0	1	1	1	1	0	0	0	-9	-9	0	1	-9	0	0	1	-9	1	0	-9	0	1	1	0	0	1		-0.0186298	-0.131902	0.0397892	-0.0723527	0.0360077		3621	0.0266	0.7618	0.2118
Jing et al (2010)	1476	1476	P.SATIVUM-AFGHANISTAN	3852	0	0	-9	-9	1	1	-9	0	0	1	-9	0	1	0	0	0	1	-9	-9	-9	-9	-9	1	1	-9	0	1		0.0132322	-0.121165	0.0758387	-0.0856019	-0.00222089		3346	0.038	0.948	0.0144
Jing et al (2010)	1477	1477	P.SATIVUM-AFGHANISTAN	1916	1	0	1	-9	0	1	1	0	0	1	-9	0	1	0	0	0	0	-9	1	0	-9	1	1	1	0	0	1		0.136223	-0.1803	-0.108317	-0.100886	-0.0356387		4301	0.1462	0.081	0.7726		0.817625	0.0455	0.028375	0.0896875	0.013125	0.006
Jing et al (2010)	1478	1478	P.SATIVUM-AFGHANISTAN	2179	1	0	1	-9	0	1	1	0	0	1	-9	-9	1	0	-9	0	-9	0	-9	0	-9	1	1	1	0	0	1		0.109668	-0.190001	-0.107777	-0.108884	-0.0454787		4385	0.3086	0.1144	0.5774		0.074625	0.00275	0.168187	0.686312	0.0030625	0.0653125
Jing et al (2010)	1479	1479	P.SATIVUM-AFGHANISTAN	243	1	0	-9	-9	1	1	1	-9	0	-9	-9	-9	1	-9	-9	0	1	-9	1	-9	-9	-9	1	1	0	0	1		-0.00644214	-0.264733	-0.1018	0.0870452	-0.0465309		4477	0.4316	0.1288	0.4394
Jing et al (2010)	1480	1480	P.SATIVUM-AFGHANISTAN	2091	1	0	1	-9	1	1	1	0	0	1	-9	-9	1	0	1	0	1	0	1	0	-9	1	1	1	0	0	-9		0.0355438	-0.283549	-0.143144	-0.0503711	0.0191302		4440	0.394	0.1068	0.4994
Jing et al (2010)	1481	1481	P.SATIVUM-AFGHANISTAN	155	1	0	-9	-9	1	1	0	0	0	-9	-9	0	1	-9	-9	0	-9	-9	-9	-9	-9	-9	-9	-9	0	-9	1		0.0548643	-0.0120257	-0.105923	0.0117539	0.0346285		1403	0.95	0.0252	0.0248
Jing et al (2010)	1482	1482	P.SATIVUM-AFGHANISTAN	316	0	0	0	1	-9	1	0	0	0	1	-9	0	1	0	1	0	1	0	0	0	1	0	1	0	0	0	1		0.0242483	-0.0326456	0.0499293	-0.0919189	-0.108649		3427	0.0468	0.9364	0.0166
Jing et al (2010)	1483	1483	P.SATIVUM-AFGHANISTAN	67	0	0	1	-9	1	1	0	1	0	1	-9	-9	1	0	1	-9	-9	-9	-9	-9	-9	-9	0	1	-9	1	1		-0.176399	0.0436371	0.0988032	-0.0226206	0.147042		3386	0.0478	0.9446	0.0076
Jing et al (2010)	1484	1484	P.SATIVUM-AFGHANISTAN	2884	1	0	-9	-9	1	1	1	0	0	-9	-9	-9	1	0	0	0	1	0	1	0	1	1	1	1	0	0	1		0.0656654	-0.214179	-0.0854211	0.0021678	-0.023956		4407	0.3298	0.1168	0.5538		0.971187	0.003	0.0101875	0.007375	0.004125	0.00425
Jing et al (2010)	1485	1485	P.SATIVUM-AFGHANISTAN	2201	1	0	0	-9	1	0	0	0	0	1	-9	0	1	0	-9	0	1	-9	0	0	1	0	1	1	0	0	1		0.0993913	-0.0114544	-0.0362104	-0.0115608	-0.0792968		2048	0.7558	0.0416	0.2026
Jing et al (2010)	1486	1486	P.SATIVUM-AFGHANISTAN	1447	0	0	0	1	0	1	0	0	0	1	1	0	1	0	0	0	1	0	0	0	-9	0	1	0	0	0	1		0.0610852	0.000407566	0.076097	-0.0747636	-0.107118		3469	0.0382	0.9242	0.0374
Jing et al (2010)	1487	1487	P.SATIVUM-AFGHANISTAN	3295	0	0	0	1	1	1	0	0	0	1	-9	-9	1	1	0	0	1	0	0	0	-9	0	0	1	0	-9	1		-0.00542987	0.0353397	0.0919653	-0.0122648	0.0686156		3077	0.0266	0.9638	0.0098
Jing et al (2010)	1488	1488	P.SATIVUM-ETHIOPIA	1359	1	0	0	1	1	1	0	0	0	1	-9	-9	1	0	0	0	1	0	0	0	1	0	1	0	0	-9	1		0.0195817	0.0230076	-0.0753335	-0.0288875	-0.0781546		432	0.965	0.026	0.009
Jing et al (2010)	1490	1490	P.SATIVUM-ETHIOPIA	948	1	0	0	-9	1	1	0	0	0	1	-9	0	0	0	-9	-9	-9	-9	-9	-9	-9	-9	0	1	-9	0	1		0.157941	-0.0164798	-0.0456201	0.106455	0.16598		2044	0.7604	0.0446	0.195
Jing et al (2010)	1491	1491	P.SATIVUM-CHINA	2591	1	0	1	-9	0	1	1	1	0	1	-9	0	1	0	0	0	0	-9	0	0	-9	0	0	-9	0	0	1		0.00700935	0.0670179	-0.03086	-0.0227891	-0.00875813		2340	0.5196	0.1534	0.3266
Jing et al (2010)	1492	1492	P.SATIVUM-HINDUKUSCH	655	1	-9	-9	1	1	1	1	0	0	1	-9	0	1	0	0	0	1	-9	0	0	-9	0	1	1	-9	-9	1		0.0280859	-0.0662186	-0.084589	-0.0535146	-0.00949914		1730	0.9222	0.0472	0.0306
Jing et al (2010)	1493	1493	P.SATIVUM-HINDUKUSCH	3158	0	0	-9	-9	-9	1	1	0	0	-9	-9	-9	0	-9	1	-9	1	-9	-9	-9	-9	-9	1	1	0	-9	1		0.118723	-0.474273	0.132033	-0.179614	0.0533242		4320	0.0164	0.2526	0.7312		0.09975	0.0025625	0.132438	0.04175	0.00425	0.719625
Jing et al (2010)	1494	1494	P.SATIVUM-HINDUKUSCH	1222	0	0	0	-9	1	1	0	1	0	-9	1	-9	1	-9	-9	0	-9	-9	-9	0	-9	-9	1	1	0	0	1		-0.0976912	-0.154429	0.135245	0.11375	-0.0753359		2892	0.0244	0.9678	0.008
Jing et al (2010)	1495	1495	P.SATIVUM-HINDUKUSCH	3070	1	0	1	-9	1	1	1	0	0	-9	-9	0	-9	-9	0	-9	-9	-9	0	-9	-9	-9	1	1	0	-9	-9		0.062487	-0.173262	-0.209976	-0.125431	0.0657213		1868	0.8796	0.051	0.0696
Jing et al (2010)	1496	1496	P.SATIVUM-CHINA	2503	1	0	1	-9	0	1	1	1	0	1	-9	0	-9	0	1	-9	-9	0	0	0	-9	1	-9	-9	0	-9	1		0.0127102	-0.11473	-0.101012	0.00358515	-0.0567253		4496	0.4688	0.1218	0.4098
Jing et al (2010)	1497	1497	P.SATIVUM-MONGOLIA	567	1	0	0	-9	0	1	0	0	0	0	-9	0	0	0	-9	0	1	-9	0	0	-9	0	0	1	0	-9	1		0.21914	-0.00385015	0.0202819	0.071751	0.0798056		4221	0.0362	0.0206	0.943		0.699375	0.0344375	0.056375	0.144688	0.006	0.0593125
Jing et al (2010)	1498	1498	P.SATIVUM-ETHIOPIA	1134	1	0	-9	-9	-9	-9	-9	0	0	-9	-9	-9	1	-9	-9	0	-9	-9	-9	0	-9	-9	0	1	0	-9	1		0.161731	-0.00027476	-0.0464188	0.0314651	0.109845		4453	0.4946	0.0314	0.4738
Jing et al (2010)	1499	1499	P.SATIVUM-ETHIOPIA	2982	1	0	-9	-9	1	1	0	0	0	-9	-9	-9	-9	-9	-9	-9	-9	-9	-9	-9	-9	-9	0	1	-9	-9	1		0.11486	0.0145854	-0.12698	0.0829122	0.25834		1701	0.9258	0.033	0.0414
Jing et al (2010)	1500	1500	P.SATIVUM-ETHIOPIA	1046	0	0	1	1	-9	1	-9	-9	0	0	-9	0	1	-9	0	-9	1	-9	-9	0	-9	-9	-9	1	-9	-9	1		-0.0313486	-0.108759	0.111362	-0.0508226	0.0578864		3625	0.0226	0.758	0.2194
Jing et al (2010)	1501	1501	P.SATIVUM-ETHIOPIA	3863	1	0	-9	-9	1	1	0	0	0	0	1	0	1	-9	0	-9	-9	-9	-9	-9	-9	-9	0	-9	-9	-9	1		0.0967996	0.0955834	-0.092683	0.0605797	0.148399		2210	0.6124	0.072	0.3158
Jing et al (2010)	1502	1502	P.SATIVUM-ETHIOPIA	1927	1	0	-9	-9	1	1	-9	-9	0	1	-9	-9	1	0	-9	0	1	-9	0	0	-9	-9	0	1	-9	0	1		0.0111413	-0.0085051	-0.022733	0.0497715	0.0635519		1235	0.954	0.0378	0.0082
Jing et al (2010)	1503	1503	P.SATIVUM-CHINA	2415	1	0	1	1	1	1	0	1	0	1	-9	-9	0	0	-9	0	1	0	0	0	-9	1	0	-9	0	-9	1		-0.047841	-0.0485643	-0.0637594	0.0872789	0.102235		2034	0.7686	0.0418	0.1898
Jing et al (2010)	1504	1504	P.SATIVUM-CHINA	479	1	-9	0	1	1	1	0	1	0	1	-9	-9	1	0	0	0	-9	-9	0	0	-9	0	0	1	-9	0	1		-0.032129	0.0832209	-0.0010917	0.101949	0.0195435		1428	0.949	0.0424	0.0084
Jing et al (2010)	1505	1505	P.SATIVUM-HINDUKUSCH	2190	1	0	0	1	1	1	0	0	-9	-9	-9	-9	1	-9	-9	0	1	-9	0	0	-9	-9	1	1	-9	0	1		0.0625399	-0.0733172	-0.0627491	0.038631	-0.038244		1634	0.9344	0.031	0.0346
Jing et al (2010)	1506	1506	P.SATIVUM-HINDUKUSCH	254	1	0	0	-9	1	-9	0	0	0	-9	-9	-9	1	-9	1	-9	1	-9	-9	-9	-9	-9	1	-9	-9	-9	1		0.156339	-0.073583	-0.174217	0.049399	-0.163315		2010	0.781	0.0406	0.1784
Jing et al (2010)	1507	1507	P.SATIVUM-HINDUKUSCH	2102	0	0	-9	-9	1	0	0	0	0	-9	-9	-9	1	0	0	0	1	0	0	0	-9	0	1	-9	0	0	1		0.0666675	-0.0175517	0.0722036	-0.108436	-0.0739217		3729	0.044	0.673	0.2832
Jing et al (2010)	1508	1508	P.SATIVUM-HINDUKUSCH	166	0	-9	-9	-9	1	1	0	-9	0	1	-9	0	1	-9	0	-9	1	-9	-9	-9	-9	-9	1	-9	-9	-9	1		-0.176268	-0.0383328	0.0571439	-0.0358217	-0.0459363		3015	0.0284	0.9652	0.0064
Jing et al (2010)	1509	1509	P.SATIVUM-HINDUKUSCH	2014	0	0	-9	-9	1	-9	0	-9	0	-9	-9	-9	1	-9	-9	0	1	-9	-9	0	-9	0	1	1	-9	0	1		-0.0295486	-0.0977425	0.0908257	-0.0115821	-0.0371062		3124	0.0296	0.962	0.0086
Jing et al (2010)	1510	1510	P.SATIVUM-HINDUKUSCH	78	1	0	-9	-9	1	-9	0	-9	0	1	-9	0	1	0	0	-9	-9	-9	-9	-9	-9	-9	-9	1	-9	-9	1		0.0429317	0.0588132	-0.0721515	0.0332377	0.000628313		1161	0.9554	0.0332	0.0116
Jing et al (2010)	1511	1511	P.SATIVUM-HINDUKUSCH	2895	1	0	-9	-9	1	-9	0	0	0	1	-9	0	1	0	0	0	1	-9	0	0	-9	0	1	0	-9	0	1		0.0528045	0.0355383	-0.0910267	-0.0469651	-0.0715607		148	0.9698	0.021	0.0094
Jing et al (2010)	1512	1512	P.SATIVUM-HINDUKUSCH	959	1	-9	1	-9	-9	-9	-9	0	0	1	-9	0	-9	0	0	-9	-9	-9	-9	-9	-9	-9	0	-9	-9	-9	1		0.173741	0.125063	-0.202724	-0.117427	0.219028		1689	0.928	0.0276	0.0448
Jing et al (2010)	1513	1513	P.SATIVUM-HINDUKUSCH	3742	0	0	1	1	-9	-9	0	0	0	-9	-9	-9	-9	0	0	0	1	0	-9	-9	-9	0	-9	1	0	-9	-9		0.0825423	-0.0296532	0.0849545	-0.134159	0.0764385		3453	0.0424	0.9294	0.0288
Jing et al (2010)	1514	1514	P.SATIVUM-HINDUKUSCH	1806	0	0	1	-9	1	1	0	0	0	-9	1	-9	-9	0	0	0	1	0	0	0	-9	0	1	-9	-9	0	1		-0.00835885	-0.0777106	0.0266255	-0.100929	0.0326484		3351	0.0424	0.9478	0.0096
Jing et al (2010)	1515	1515	P.SATIVUM-HINDUKUSCH	3654	1	0	1	-9	1	-9	0	-9	0	-9	-9	0	0	-9	0	0	1	0	0	0	-9	0	-9	-9	0	-9	1		0.0315309	-0.0184041	-0.0670166	0.0138651	0.0518529		926	0.959	0.0236	0.0174
Jing et al (2010)	1516	1516	P.SATIVUM-HINDUKUSCH	1718	1	0	-9	1	1	1	0	0	0	-9	-9	-9	1	-9	1	0	1	0	0	0	-9	0	1	1	0	0	1		0.0387067	-0.0826317	-0.0702041	-0.0207036	-0.0187105		921	0.959	0.0252	0.0158
Jing et al (2010)	1517	1517	P.SATIVUM-RUSSIA	2327	0	-9	1	1	1	1	0	1	0	1	-9	-9	-9	1	-9	0	1	0	0	0	1	0	1	1	0	0	1		-0.179461	-0.109198	0.0206602	-0.0282601	-0.00354807		2760	0.027	0.9696	0.0034
Jing et al (2010)	1518	1518	P.SATIVUM-CHINA	391	0	0	-9	1	1	1	0	1	0	1	-9	-9	1	0	0	0	1	-9	0	0	-9	0	1	1	0	0	1		-0.0760054	-0.0399945	0.056378	-0.00601333	-0.034919		2902	0.028	0.9676	0.0044
Jing et al (2010)	1519	1519	P.SATIVUM-ETHIOPIA	3174	0	0	0	1	0	1	0	1	0	1	1	-9	1	0	-9	0	1	0	0	0	-9	1	1	1	0	-9	1		-0.00412894	-0.0823135	0.12645	0.0415135	-0.115187		3651	0.0216	0.7362	0.2424
Jing et al (2010)	1520	1520	P.SATIVUM-ETHIOPIA	1238	1	0	0	1	0	1	0	0	0	1	-9	-9	1	0	0	0	1	0	0	0	1	0	0	-9	0	-9	-9		0.0961651	0.0935227	-0.0110762	-0.00313018	-0.00707168		1866	0.881	0.0412	0.078
Jing et al (2010)	1521	1521	P.SATIVUM-HINDUKUSCH	3086	1	0	1	1	1	1	1	0	0	-9	-9	-9	0	0	0	0	1	0	0	0	-9	1	0	1	0	0	1		0.0812842	-0.125234	-0.0613942	-0.00433348	0.175681		4458	0.421	0.11	0.4688
Jing et al (2010)	1522	1522	P.SATIVUM-HINDUKUSCH	265	1	0	-9	-9	1	1	1	0	0	1	-9	0	1	0	0	0	1	-9	1	0	1	1	1	1	0	0	1		0.0469379	-0.19132	-0.0840077	0.00340105	-0.0151637		4454	0.4146	0.114	0.4714
Jing et al (2010)	1523	1523	P.SATIVUM-ETHIOPIA	1150	1	0	0	1	1	1	0	0	0	1	-9	-9	0	0	1	0	1	0	1	0	1	0	1	1	0	-9	1		0.0750766	-0.158744	-0.0751902	0.0392867	0.00263984		2324	0.541	0.0502	0.4086
Jing et al (2010)	1524	1524	P.SATIVUM-HINDUKUSCH	2998	1	0	1	-9	1	-9	0	0	0	-9	-9	-9	1	0	0	0	1	0	1	0	-9	0	0	1	0	-9	1		0.0851768	0.00396531	-0.0488119	-0.0015169	0.110904		2238	0.592	0.0776	0.3304
Jing et al (2010)	1525	1525	P.SATIVUM-GREECE	1062	1	0	1	1	1	1	0	1	0	-9	-9	0	1	0	0	0	1	0	0	0	1	0	-9	1	0	-9	1		-0.0365103	0.00540369	-0.0374878	0.00527877	0.00301976		669	0.9622	0.0336	0.0042
Jing et al (2010)	1526	1526	P.SATIVUM-ETHIOPIA	2910	1	0	0	1	1	1	0	1	0	-9	-9	0	1	0	0	0	1	-9	0	0	-9	0	0	0	0	-9	1		-0.00598776	0.0908506	-0.00524704	0.0865594	-0.0220141		808	0.9606	0.0316	0.008
Jing et al (2010)	1527	1527	P.SATIVUM-ETHIOPIA	974	0	0	-9	1	1	1	0	1	0	1	-9	0	1	0	0	0	1	0	0	0	1	0	0	1	0	1	-9		-0.0759526	0.0614653	0.0715305	-0.00304792	0.0331743		3295	0.0432	0.9524	0.0044
Jing et al (2010)	1528	1528	P.SATIVUM-HINDUKUSCH	2206	0	0	0	1	1	1	0	0	0	1	-9	-9	1	0	0	0	1	0	0	0	1	0	1	1	0	-9	1		0.00462409	-0.0315615	0.054395	-0.0610441	-0.0343196		3363	0.0414	0.947	0.0116
Jing et al (2010)	1529	1529	P.SATIVUM-ETHIOPIA	270	0	0	1	1	1	1	0	1	0	-9	-9	-9	1	0	0	0	1	0	1	0	1	1	1	1	0	1	-9		-0.124427	-0.146248	0.0635006	0.011545	-0.0100468		3671	0.028	0.721	0.251
Jing et al (2010)	1530	1530	P.SATIVUM-ETHIOPIA	2118	1	0	0	1	1	1	0	0	0	-9	-9	-9	-9	0	0	0	1	0	0	0	1	0	1	1	0	-9	1		0.0693882	-0.0478613	-0.0444225	0.00500308	-0.0220183		1394	0.9504	0.0274	0.0222
Jing et al (2010)	1531	1531	P.SATIVUM-ETHIOPIA	182	0	0	1	1	1	1	0	1	0	-9	-9	0	1	0	0	0	1	0	1	0	1	1	1	1	0	1	1		-0.095854	-0.135172	0.0543164	0.0069805	-0.0151104		3677	0.0348	0.7172	0.248
Jing et al (2010)	1532	1532	P.SATIVUM-HINDUKUSCH	2030	0	0	1	1	0	1	0	1	0	-9	-9	0	1	0	-9	0	1	0	0	0	1	0	0	-9	0	-9	1		-0.0305134	0.0399552	0.0803004	-0.0442286	-0.00888748		3095	0.027	0.9632	0.0094
Jing et al (2010)	1533	1533	P.SATIVUM-HINDUKUSCH	94	1	0	-9	-9	1	1	0	0	0	1	-9	0	1	0	1	0	1	-9	0	0	1	0	0	1	0	1	1		0.041183	0.0297778	-0.0502286	-0.0160537	0.0699218		144	0.9698	0.0184	0.0118
Jing et al (2010)	1534	1534	P.SATIVUM-ETHIOPIA	3566	1	0	-9	-9	1	-9	-9	-9	0	0	-9	0	0	-9	0	0	1	-9	1	-9	-9	0	1	1	-9	-9	1		0.134245	-0.201433	-0.0995872	0.143168	0.02129		4335	0.23	0.08	0.6906		0.408875	0.0049375	0.00925	0.0043125	0.0039375	0.568937
Jing et al (2010)	1535	1535	P.SATIVUM-CHINA	1942	1	-9	-9	1	1	1	0	1	0	1	-9	-9	1	1	0	0	1	0	0	0	0	0	0	0	0	0	1		-0.0919623	0.0928288	-0.0411367	0.0955381	0.0201924		305	0.9668	0.0258	0.0074
Jing et al (2010)	1536	1536	P.SATIVUM-ETHIOPIA	1630	1	-9	1	-9	-9	1	-9	1	-9	1	-9	0	1	-9	-9	0	1	0	0	0	-9	0	0	1	-9	-9	1		-0.0638737	0.0511962	-0.0468285	0.0251553	0.0461044		1000	0.958	0.0356	0.0064
Jing et al (2010)	1537	1537	P.SATIVUM-ETHIOPIA	3478	1	0	-9	-9	1	1	0	0	-9	1	-9	1	-9	0	-9	0	1	-9	-9	-9	-9	-9	0	1	-9	0	-9		0.0850523	0.000146845	-0.083366	0.0675355	0.217934		2294	0.5562	0.0754	0.3682
Jing et al (2010)	1538	1538	P.SATIVUM-ETHIOPIA	2004	1	0	1	-9	0	1	1	1	0	1	-9	0	1	0	-9	0	1	0	0	0	1	0	1	1	0	1	1		-0.00622967	-0.0540131	-0.0559563	-0.0400761	-0.0836814		1733	0.9218	0.0464	0.0318
Jing et al (2010)	1539	1539	P.SATIVUM-CHINA	6	1	0	-9	-9	1	1	1	0	0	1	-9	0	1	-9	1	0	1	0	-9	0	1	0	-9	1	0	0	1		0.0224082	-0.109069	-0.0684997	-0.0247949	0.0168051		1824	0.8992	0.0562	0.0446
Jing et al (2010)	1540	1540	P.SATIVUM-GREECE	3185	1	0	0	-9	0	1	1	0	0	0	-9	-9	0	0	-9	0	1	0	0	-9	1	0	-9	1	0	-9	1		0.233215	-0.093784	-0.00813925	0.00469354	0.0027419		4225	0.0408	0.0236	0.9358		0.624	0.005875	0.14	0.03825	0.036875	0.155125
Jing et al (2010)	1541	1541	P.SATIVUM-HINDUKUSCH	1249	0	0	1	1	0	1	0	1	-9	1	-9	-9	1	0	-9	0	1	0	0	0	1	0	1	0	0	-9	1		-0.0985809	0.015299	0.0355304	-0.109264	-0.125335		3193	0.034	0.9588	0.0072
Jing et al (2010)	1542	1542	P.SATIVUM-HINDUKUSCH	1542	1	0	1	1	1	1	1	0	-9	1	-9	0	0	-9	0	0	1	1	0	0	-9	1	-9	1	-9	0	1		0.0349133	-0.165167	-0.120536	-0.00538637	0.182528		4438	0.4002	0.0994	0.5		0.737812	0.00525	0.0395625	0.166437	0.00575	0.045
Jing et al (2010)	1543	1543	P.SATIVUM-MONGOLIA	3444	1	0	1	-9	-9	1	1	0	0	0	-9	0	-9	0	-9	0	0	0	0	0	0	1	0	1	0	0	1		0.186334	-0.10281	-0.0555249	-0.0423292	0.160508		4229	0.0408	0.026	0.933		0.13625	0.02375	0.207313	0.5825	0.044625	0.0058125
Jing et al (2010)	1544	1544	P.SATIVUM-CHINA	1508	1	0	1	-9	1	1	0	1	0	1	-9	0	-9	1	0	-9	-9	-9	0	0	0	0	-9	-9	0	0	1		-0.0949545	0.0178296	-0.0863362	0.0652642	0.0444844		883	0.9596	0.0296	0.0108
Jing et al (2010)	1545	1545	P.SATIVUM-CHINA	3097	1	-9	1	1	1	1	0	1	0	1	-9	-9	0	0	0	0	1	0	0	0	1	0	-9	1	0	-9	1		-0.0670123	-0.0354435	-0.0650194	0.0284451	0.0537248		164	0.9694	0.0236	0.0072
Jing et al (2010)	1546	1546	P.SATIVUM-ETHIOPIA	1161	0	-9	-9	1	1	1	0	0	0	-9	-9	0	1	0	0	0	1	0	0	0	1	0	1	1	0	-9	1		-0.00292189	-0.0483145	0.0400614	-0.0833285	-0.0139473		3270	0.0372	0.9534	0.0092
Jing et al (2010)	1547	1547	P.SATIVUM-HINDUKUSCH	3009	1	0	1	1	1	1	1	0	0	-9	-9	0	0	0	-9	0	1	0	1	0	1	1	1	-9	0	-9	1		0.0529052	-0.285566	-0.162734	-0.042782	0.0446484		4412	0.3684	0.0842	0.5476		0.9455	0.005125	0.0126875	0.012875	0.016625	0.0071875
Jing et al (2010)	1548	1548	P.SATIVUM-HINDUKUSCH	1073	1	0	-9	1	1	1	1	0	-9	-9	-9	0	1	0	0	0	1	-9	1	0	0	1	-9	1	0	0	1		0.107421	-0.165259	-0.0570009	0.0454998	0.0784174		4344	0.2216	0.109	0.6694		0.89475	0.02125	0.044625	0.021375	0.0086875	0.0093125
Jing et al (2010)	1549	1549	P.SATIVUM-ETHIOPIA	2921	1	0	0	1	1	1	0	1	0	-9	-9	0	0	-9	-9	0	1	0	0	0	1	0	1	1	0	-9	1		-0.0054325	-0.0826104	-0.0320266	0.0957469	-0.0400998		874	0.9596	0.0238	0.0168
Jing et al (2010)	1550	1550	P.SATIVUM-HINDUKUSCH	985	1	-9	-9	1	1	1	0	1	0	1	-9	0	1	0	-9	0	1	0	0	0	1	0	-9	1	0	-9	1		-0.0499324	0.00383682	-0.036988	0.021347	-0.012638		1011	0.9578	0.0376	0.0048
Jing et al (2010)	1551	1551	P.SATIVUM-ETHIOPIA	2217	1	0	0	1	1	1	0	1	0	1	-9	0	-9	-9	0	0	1	0	0	0	1	0	0	1	0	0	1		-0.0102398	0.0221211	-0.000663837	0.0808417	0.0154523		1309	0.9526	0.0406	0.0068
Jing et al (2010)	1552	1552	P.SATIVUM-ETHIOPIA	281	1	0	1	1	1	1	0	1	0	-9	-9	0	1	0	0	0	1	-9	0	-9	-9	0	1	1	0	-9	1		-0.03603	-0.00625278	-0.056356	0.00126134	-0.0260828		388	0.9656	0.0288	0.0058
Jing et al (2010)	1553	1553	P.SATIVUM-WBH1957	2129	0	0	1	1	1	1	0	1	0	1	-9	-9	-9	-9	-9	0	1	0	1	0	1	1	1	0	0	-9	1		-0.205609	-0.190495	0.00943581	0.0115874	-0.0419647		3622	0.0338	0.76	0.206
Jing et al (2010)	1554	1554	P.SATIVUM-CHINA	193	0	-9	-9	1	0	1	0	1	0	-9	-9	0	1	1	0	0	1	-9	0	-9	-9	0	0	1	0	0	1		-0.0353329	0.0684524	0.153032	0.0342401	0.00476147		2886	0.0214	0.9678	0.011
Jing et al (2010)	1555	1555	P.SATIVUM-CHINA	2041	0	0	0	1	0	1	0	1	-9	-9	-9	-9	1	1	0	0	1	0	0	0	1	0	0	1	0	0	1		-0.0208072	0.0579011	0.157473	0.0531308	-0.0355744		3005	0.0216	0.9656	0.0126
Jing et al (2010)	1556	1556	P.ABYSSINICUM	3356	-9	0	0	-9	0	0	0	0	-9	-9	-9	0	1	0	0	0	1	-9	0	1	0	0	0	-9	1	-9	1		0.269083	0.229418	0.132153	-0.020755	-0.0133907		4096	0.0094	0.0086	0.982		0.005625	0.971062	0.0051875	0.0053125	0.008125	0.0045
Jing et al (2010)	1557	1557	P.SATIVUM-AFGHANISTAN	68	0	0	0	-9	0	0	1	0	0	0	-9	0	0	0	-9	0	1	1	1	0	0	1	-9	1	0	0	-9		0.388397	-0.259531	0.29879	0.00939631	0.0210048		4020	0.0032	0.0082	0.9888		0.0035	0.00225	0.986125	0.0030625	0.0025	0.0021875
Jing et al (2010)	1558	1558	WELLENSIEK'SEARLYDWARF	2885	0	0	0	-9	0	0	1	0	0	0	1	0	0	0	1	0	1	1	1	0	0	1	0	1	0	0	1		0.338311	-0.198081	0.282714	0.044515	0.111553		4072	0.0038	0.0116	0.9846		0.0538125	0.0044375	0.918063	0.00775	0.002125	0.0136875
Jing et al (2010)	1559	1559	MEXIQUE4	2774	1	0	1	1	1	1	0	0	0	1	-9	-9	0	0	0	0	1	0	0	0	-9	0	1	-9	0	0	-9		0.0246931	-0.0721684	-0.107053	-0.0484494	0.0368892		614	0.9628	0.019	0.0184
Jing et al (2010)	1560	1560	COBRI	838	1	0	-9	-9	1	1	0	1	0	-9	-9	-9	-9	-9	-9	0	1	0	-9	0	-9	0	1	1	-9	0	1		-0.03346	-0.113467	-0.0535455	0.108285	-0.0194172		897	0.9594	0.0332	0.0078
Jing et al (2010)	1561	1561	CEROSA-wex	2686	1	0	1	-9	1	1	0	1	-9	-9	-9	-9	0	0	-9	0	1	0	0	0	-9	0	0	1	0	-9	1		-0.0103977	-0.0184016	-0.0393828	0.068389	0.108203		373	0.9658	0.022	0.012
Jing et al (2010)	1562	1562	B277-457-1	949	0	0	1	-9	1	1	-9	0	0	1	-9	0	1	0	0	0	1	0	0	0	1	0	1	0	0	0	1		-0.0441409	-0.037675	0.00479273	-0.143846	-0.0343553		3371	0.0476	0.9462	0.006
Jing et al (2010)	1563	1563	CENTUARY-af	750	1	0	-9	-9	1	-9	0	1	0	-9	-9	-9	1	-9	0	0	1	0	0	-9	0	0	0	0	0	0	1		-0.00403913	0.137161	-0.0153379	0.0891088	-0.0135338		1293	0.953	0.027	0.0198
Jing et al (2010)	1564	1564	TRAPPER-af	2598	1	0	-9	-9	1	1	-9	1	0	1	-9	0	0	-9	-9	0	1	0	0	0	-9	0	0	1	0	0	1		-0.00902309	-0.0482198	-0.0167515	0.0934597	0.0681911		770	0.961	0.0266	0.0128
Jing et al (2010)	1565	1565	MIDFREEZER	662	0	0	-9	-9	1	1	0	1	-9	1	-9	0	1	-9	-9	0	1	-9	-9	0	-9	-9	1	-9	-9	0	-9		-0.194741	-0.0988458	0.0832137	0.059569	-0.0678398		3067	0.0304	0.964	0.0056
Jing et al (2010)	1566	1566	ALMOTA	2510	0	0	-9	-9	1	1	0	1	-9	1	1	0	1	-9	-9	0	1	-9	-9	0	-9	0	1	0	-9	0	-9		-0.200914	-0.0239396	0.0646908	0.0249736	-0.0976096		3050	0.0318	0.9644	0.0042
Jing et al (2010)	1567	1567	EDISON	574	0	0	1	-9	-9	1	-9	1	-9	1	1	-9	0	-9	-9	0	1	-9	-9	-9	-9	-9	1	-9	-9	0	-9		-0.261459	-0.335714	0.10756	0.0193979	0.0102491		3432	0.0474	0.9338	0.0192
Jing et al (2010)	1568	1568	CM-014F	3753	0	0	1	1	-9	1	0	0	0	-9	1	-9	1	0	0	0	1	0	0	0	-9	0	1	1	0	0	1		0.0197082	-0.0632338	0.0443442	-0.0982675	0.0018384		3305	0.0384	0.9518	0.0098
Jing et al (2010)	1569	1569	SWINGER	2709	1	0	1	1	1	1	0	1	0	1	-9	0	1	0	0	0	1	0	0	0	0	0	1	0	0	0	1		-0.0500474	0.00373471	-0.0688561	0.00452187	-0.0518319		208	0.9686	0.0224	0.009
Jing et al (2010)	1570	1570	SPIRIT	1817	0	0	-9	-9	1	-9	1	1	0	-9	-9	-9	1	-9	1	0	1	0	0	0	-9	0	-9	1	0	0	1		-0.0600603	-0.108081	0.118214	-0.00904243	-0.0442076		2821	0.0204	0.9688	0.0108
Jing et al (2010)	1571	1571	GREENSUGAR	773	1	0	1	1	1	1	0	0	0	1	1	0	1	0	0	0	1	0	0	0	1	0	0	1	0	0	1		0.0126202	0.0209053	-0.039148	-0.0286379	0.0602126		660	0.9622	0.0314	0.0064
Jing et al (2010)	1572	1572	PAYETTE	3071	1	-9	1	-9	-9	1	0	1	0	1	-9	-9	0	0	-9	0	1	-9	0	0	-9	0	-9	1	0	-9	1		-0.0255194	-0.0530816	-0.0588371	0.0568525	0.0620297		549	0.9636	0.0238	0.0126
Jing et al (2010)	1573	1573	ORANGEPOD-orp	1135	1	0	1	1	1	1	0	1	0	1	1	0	1	0	0	0	1	0	0	0	1	0	-9	1	0	0	1		-0.0500893	0.000876689	-0.0362374	0.00806127	0.00592429		1088	0.9566	0.0396	0.0038
Jing et al (2010)	1574	1574	ORANGECOTYLEDON-Orc,orl	2983	1	0	1	-9	0	1	0	0	0	1	-9	0	1	0	-9	0	1	0	0	0	-9	0	0	0	0	-9	1		0.0737272	0.0805572	-0.0607523	-0.0665226	0.019775		1271	0.9534	0.0214	0.0252
Jing et al (2010)	1575	1575	P.SATIVUM-CHINA	105	0	-9	-9	1	0	1	1	1	0	0	-9	0	1	-9	0	0	1	-9	0	-9	-9	0	0	1	0	-9	1		0.011959	0.0186322	0.209633	0.0059663	-0.00378544		3722	0.0162	0.6784	0.3054
Jing et al (2010)	1576	1576	P.SATIVUM-CHINA	1420	1	0	0	-9	0	1	1	0	0	0	-9	0	1	0	-9	0	1	-9	0	0	0	1	-9	1	0	0	1		0.234457	-0.0999708	0.0186377	0.0438725	-0.0310397		4164	0.0148	0.013	0.972		0.101875	0.0263125	0.689625	0.162125	0.0065625	0.013375
Jing et al (2010)	1577	1577	SHANGTSAI	1953	0	0	1	1	1	1	0	1	0	-9	-9	0	1	1	0	0	1	0	0	0	1	0	0	0	0	0	1		-0.133368	0.0610583	0.0509465	-0.0211112	0.0174549		2739	0.0272	0.9698	0.003
Jing et al (2010)	1578	1578	P.SATIVUM-CHINA	3268	1	0	1	-9	0	1	1	0	0	1	1	0	1	0	1	0	1	-9	0	0	0	1	-9	1	0	0	-9		0.12566	-0.129482	-0.0637894	-0.0580914	0.0477044		4379	0.2948	0.1132	0.592		0.250313	0.0113125	0.331875	0.37025	0.00375	0.0323125
Jing et al (2010)	1579	1579	P.SATIVUM-ETHIOPIA	3665	0	0	0	-9	1	0	0	0	0	-9	-9	-9	1	-9	0	0	1	0	0	0	-9	0	-9	1	0	0	1		0.0876476	0.0170338	0.12721	-0.0352683	-0.0189611		3783	0.0294	0.6296	0.3408
Jing et al (2010)	1580	1580	P.SATIVUM-ETHIOPIA	1729	1	0	1	1	-9	-9	0	-9	0	-9	-9	0	1	-9	-9	0	1	-9	-9	-9	-9	0	-9	-9	-9	-9	-9		0.0227889	0.0709635	-0.0827643	-0.016379	-0.00736276		987	0.9582	0.029	0.0126
Jing et al (2010)	1581	1581	P.SATIVUM-ETHIOPIA	3577	0	0	-9	1	1	-9	-9	0	-9	0	-9	0	1	-9	0	0	1	0	1	0	-9	0	-9	1	0	1	-9		0.0734202	-0.0735741	0.132966	-0.0780825	0.0694047		4447	0.028	0.4802	0.492
Jing et al (2010)	1582	1582	P.SATIVUM-ETHIOPIA	1641	1	0	1	1	1	1	0	0	-9	1	-9	0	-9	-9	0	-9	1	-9	-9	0	-9	0	1	-9	-9	0	-9		-0.0251964	-0.0510374	-0.17223	-0.0547123	0.0345356		535	0.9638	0.0264	0.0098
Jing et al (2010)	1583	1583	P.SATIVUM-ETHIOPIA	3489	1	0	-9	1	1	1	0	0	0	1	-9	0	1	-9	0	0	-9	-9	-9	0	-9	0	-9	1	0	0	-9		0.0223523	-0.00429109	-0.0580781	0.00761176	0.0432643		785	0.9608	0.0282	0.0108
Jing et al (2010)	1584	1584	P.SATIVUM-ETHIOPIA	1553	0	-9	1	-9	1	1	-9	-9	-9	0	-9	0	-9	0	0	0	1	0	1	0	-9	0	1	1	-9	0	-9		-0.0314684	-0.256968	0.099585	-0.0555088	0.0478648		3776	0.0236	0.6316	0.345
Jing et al (2010)	1585	1585	P.SATIVUM-ETHIOPIA	2785	0	0	1	1	1	1	0	1	0	-9	-9	0	1	0	0	0	1	0	1	0	1	1	1	1	0	1	1		-0.095854	-0.135172	0.0543164	0.0069805	-0.0151104		3680	0.0368	0.715	0.2482
Jing et al (2010)	1586	1586	P.SATIVUM-ETHIOPIA	849	0	0	-9	-9	1	1	0	1	1	-9	-9	-9	-9	-9	0	0	1	-9	1	-9	-9	0	-9	1	-9	-9	-9		-0.168361	-0.0489093	0.204023	0.149544	0.105048		3743	0.0202	0.6562	0.3232
Jing et al (2010)	1587	1587	P.SATIVUM-ETHIOPIA	2164	1	-9	0	-9	1	1	0	0	0	0	-9	-9	-9	0	0	0	1	0	0	0	1	1	-9	1	0	0	1		0.117546	-0.0776532	-0.0282302	0.0773787	0.0346053		4415	0.3512	0.1088	0.54		0.954	0.003625	0.0263125	0.0085	0.0034375	0.0040625
Jing et al (2010)	1588	1588	P.SATIVUM-ETHIOPIA	2697	0	0	1	-9	1	1	0	0	-9	-9	-9	-9	1	-9	-9	0	1	0	1	0	1	1	1	1	0	0	1		-0.0441365	-0.234817	0.0363592	-0.0962263	0.0330918		3779	0.023	0.6304	0.3462
Jing et al (2010)	1589	1589	P.SATIVUM-ETHIOPIA	761	1	0	-9	1	1	1	0	1	0	-9	-9	-9	1	-9	0	0	1	-9	0	-9	-9	0	0	-9	-9	-9	1		-0.0708893	0.125152	-0.0383655	0.0642109	0.0277727		933	0.959	0.0354	0.0058
Jing et al (2010)	1590	1590	P.SATIVUM-ETHIOPIA	2609	0	0	1	-9	1	1	-9	0	0	0	-9	0	-9	0	1	0	1	0	0	0	1	1	1	0	0	1	1		0.0139765	-0.187024	0.00344576	-0.169298	-0.00993295		3860	0.0532	0.5754	0.3714
Jing et al (2010)	1591	1591	P.SATIVUM-ETHIOPIA	673	1	0	-9	-9	1	1	0	-9	-9	-9	-9	0	-9	0	0	-9	1	-9	-9	-9	-9	-9	0	1	-9	-9	-9		0.0676487	0.0519404	-0.0567169	0.139082	0.166685		1433	0.9488	0.0352	0.016
Jing et al (2010)	1592	1592	P.SATIVUM-ETHIOPIA	2521	0	0	-9	1	1	1	0	0	-9	0	-9	0	0	-9	0	0	1	0	0	0	0	0	-9	1	0	1	1		0.0763555	-0.071493	0.0913262	-0.0291844	0.131905		4451	0.034	0.4872	0.4786
Jing et al (2010)	1593	1593	P.SATIVUM-ETHIOPIA	585	1	-9	0	1	-9	1	-9	-9	-9	1	-9	-9	0	0	1	-9	1	-9	-9	0	-9	-9	1	1	-9	-9	-9		0.103576	-0.315362	-0.141722	0.19012	-0.0586745		2153	0.663	0.0452	0.2918
Jing et al (2010)	1594	1594	P.SATIVUM-ETHIOPIA	3764	1	0	-9	1	-9	1	0	0	0	-9	-9	-9	-9	-9	-9	0	1	0	1	0	-9	0	1	1	0	1	-9		0.101873	-0.131996	-0.109143	0.0188446	0.0146424		4342	0.2848	0.0364	0.6786		0.865937	0.0060625	0.0066875	0.0131875	0.0045	0.103563
Jing et al (2010)	1595	1595	P.SATIVUM-ETHIOPIA	1828	0	0	0	-9	1	1	0	1	-9	1	-9	-9	1	0	-9	0	1	0	0	0	-9	0	-9	1	0	1	1		-0.0584046	0.0221593	0.100734	0.0277871	-0.0260166		3255	0.0384	0.9542	0.0076
Jing et al (2010)	1596	1596	P.SATIVUM-ETHIOPIA	3676	1	0	-9	-9	1	1	0	1	0	-9	-9	-9	1	-9	-9	0	1	0	0	0	-9	0	-9	1	0	-9	-9		-0.0364521	0.00621174	-0.0295867	0.0689877	0.00117094		1189	0.9548	0.0386	0.0066
Jing et al (2010)	1597	1597	P.SATIVUM-ETHIOPIA	1740	1	0	0	-9	-9	1	0	0	0	-9	-9	-9	0	0	-9	0	1	-9	1	0	-9	0	1	1	0	1	1		0.185241	-0.152079	-0.067369	0.0783137	0.0119048		4231	0.0518	0.018	0.93		0.95475	0.005875	0.0078125	0.0063125	0.0034375	0.022
Jing et al (2010)	1598	1598	P.SATIVUM-ETHIOPIA	3588	1	0	-9	1	1	1	0	0	-9	1	-9	-9	0	-9	-9	0	1	-9	1	0	-9	-9	1	1	-9	1	-9		0.0516918	-0.222344	-0.188092	0.079609	0.138432		2274	0.5702	0.0374	0.3924
Jing et al (2010)	1599	1599	P.SATIVUM-ETHIOPIA	1652	1	0	0	1	1	1	-9	0	-9	1	1	-9	0	-9	-9	0	1	0	1	0	-9	0	1	1	0	1	-9		0.0767558	-0.199211	-0.104597	0.0795399	0.046965		2276	0.566	0.0438	0.3902
Jing et al (2010)	1600	1600	P.SATIVUM-ETHIOPIA	3500	0	0	0	-9	1	1	-9	0	-9	0	-9	0	1	0	-9	0	1	0	0	0	-9	0	-9	1	-9	1	-9		0.0921794	-0.027854	0.146154	-0.0585407	0.0293166		3836	0.0328	0.5918	0.3756
Jing et al (2010)	1601	1601	P.SATIVUM-ETHIOPIA	1564	1	0	1	-9	1	1	-9	0	-9	1	1	-9	1	-9	-9	0	1	0	0	0	-9	0	0	1	0	0	1		0.00136029	-0.0038573	-0.0612145	-0.0312629	0.0975204		878	0.9596	0.0332	0.0074
Jing et al (2010)	1602	1602	P.SATIVUM-ETHIOPIA	2796	0	0	-9	1	1	1	0	0	0	0	-9	-9	-9	0	-9	0	1	0	1	0	-9	0	-9	1	0	1	1		0.0633376	-0.120786	0.0912419	-0.0392742	0.102477		3935	0.0312	0.509	0.46
Jing et al (2010)	1603	1603	P.SATIVUM-ETHIOPIA	860	1	0	-9	-9	1	1	0	1	0	-9	-9	-9	1	-9	-9	0	1	-9	0	0	-9	1	1	-9	-9	1	1		-0.0891884	-0.0555298	-0.105606	0.138374	-0.0724128		2022	0.7768	0.0332	0.1902
Jing et al (2010)	1604	1604	P.SATIVUM-ETHIOPIA	2708	1	0	-9	-9	1	1	0	0	0	-9	-9	-9	0	0	-9	0	1	0	1	0	1	0	1	1	0	1	1		0.0842317	-0.156966	-0.10666	0.0164322	0.0497059		2293	0.5566	0.0316	0.412
Jing et al (2010)	1605	1605	P.SATIVUM-ETHIOPIA	1047	1	0	1	1	1	1	0	0	0	1	1	0	1	0	0	0	1	0	0	0	1	0	0	1	0	0	1		0.0126202	0.0209053	-0.039148	-0.0286379	0.0602126		465	0.9646	0.0302	0.0054
Jing et al (2010)	1606	1606	P.SATIVUM-ETHIOPIA	772	1	0	-9	-9	1	1	0	0	0	-9	-9	-9	1	-9	-9	0	1	-9	1	0	-9	0	1	1	-9	1	1		0.0528654	-0.102831	-0.121154	0.0307822	0.0287029		2209	0.6146	0.0452	0.3404
Jing et al (2010)	1607	1607	P.SATIVUM-ETHIOPIA	2620	1	0	-9	-9	0	1	0	-9	-9	1	-9	-9	0	-9	-9	0	1	0	0	0	1	0	1	1	0	1	1		0.0526782	-0.0589018	-0.0778295	0.00895621	-0.030918		1804	0.907	0.0206	0.0726
Jing et al (2010)	1608	1608	P.SATIVUM-ETHIOPIA	684	1	0	0	-9	1	1	-9	0	-9	1	-9	-9	0	0	-9	0	1	-9	-9	0	-9	0	1	1	-9	1	-9		0.131736	-0.159265	-0.118986	0.0573468	0.0476388		1956	0.8294	0.0234	0.1472
Jing et al (2010)	1609	1609	P.SATIVUM-ETHIOPIA	3864	1	0	0	1	1	1	0	1	0	1	1	0	1	0	0	0	1	0	0	0	-9	0	0	1	0	-9	1		0.000282374	0.0418629	0.00694932	0.0739116	0.0108179		1283	0.9532	0.0412	0.006
Jing et al (2010)	1610	1610	P.SATIVUM-ETHIOPIA	2532	1	0	-9	-9	1	1	0	0	-9	1	1	-9	-9	-9	-9	0	1	0	0	0	-9	0	0	1	0	0	-9		0.0378484	0.00909359	-0.0440472	0.0280745	0.108459		968	0.9586	0.03	0.0116
Jing et al (2010)	1611	1611	P.SATIVUM-ETHIOPIA	596	1	-9	0	-9	-9	1	-9	1	-9	1	1	-9	1	1	0	0	-9	-9	-9	0	-9	0	0	1	-9	1	-9		-0.10301	0.15705	0.00101958	0.294274	0.0732951		1105	0.9564	0.0346	0.0088
Jing et al (2010)	1612	1612	P.SATIVUM-ETHIOPIA	3775	0	0	-9	1	-9	1	-9	0	0	1	-9	-9	1	0	0	0	1	-9	1	-9	-9	0	-9	1	-9	-9	-9		0.0366563	-0.0508934	0.122984	-0.104322	0.0675441		3724	0.0248	0.6764	0.299
Jing et al (2010)	1613	1613	P.SATIVUM-ETHIOPIA	1839	1	0	-9	1	1	-9	0	0	0	-9	-9	0	1	-9	0	0	1	0	0	0	-9	0	-9	1	0	-9	-9		0.0690942	0.025242	-0.0393311	-0.00485908	0.0161754		1197	0.9546	0.0284	0.017
Jing et al (2010)	1614	1614	P.SATIVUM-ETHIOPIA	3687	1	0	-9	-9	0	1	0	0	0	-9	-9	0	1	-9	1	0	1	-9	0	-9	-9	0	0	-9	0	-9	1		0.130305	0.0683554	-0.040496	-0.0173037	0.0269557		2270	0.5724	0.0482	0.3792
Jing et al (2010)	1615	1615	P.SATIVUM-ETHIOPIA	1751	1	0	-9	-9	1	1	0	0	0	-9	-9	0	1	-9	0	0	1	0	0	0	-9	0	0	-9	0	-9	-9		0.0492964	0.0638246	-0.0407525	0.0113205	0.0577943		1244	0.9538	0.033	0.0134
Jing et al (2010)	1616	1616	P.SATIVUM-ETHIOPIA	3599	1	0	-9	1	0	1	0	0	0	1	-9	0	0	-9	-9	0	1	-9	0	-9	-9	0	0	0	-9	-9	-9		0.128011	0.119689	-0.0897929	-0.00682197	0.0853637		1976	0.8148	0.0278	0.157
Jing et al (2010)	1617	1617	P.SATIVUM-ETHIOPIA	1663	1	-9	1	-9	-9	1	0	1	-9	1	-9	0	-9	-9	-9	-9	1	-9	-9	0	-9	0	0	0	-9	-9	-9		-0.162232	0.165534	-0.152115	0.124661	0.0961983		299	0.9668	0.0274	0.0056
Jing et al (2010)	1618	1618	P.SATIVUM-ETHIOPIA	3511	1	-9	1	1	-9	1	-9	-9	-9	1	-9	-9	-9	-9	0	-9	1	-9	-9	0	-9	0	0	1	-9	-9	-9		-0.0764952	0.0344588	-0.125243	0.0452849	0.215547		1115	0.9562	0.0348	0.0092
Jing et al (2010)	1619	1619	P.SATIVUM-ETHIOPIA	1575	-9	0	0	-9	1	1	-9	1	-9	1	-9	0	0	0	0	0	1	0	0	0	-9	0	1	1	0	0	1		-0.002973	-0.102479	0.0367639	0.0687232	-0.0406474		2189	0.632	0.3414	0.0268
Jing et al (2010)	1620	1620	P.SATIVUM-ETHIOPIA	2807	1	0	-9	1	0	1	0	0	0	-9	-9	-9	1	0	-9	0	1	0	0	0	-9	0	0	-9	-9	1	-9		0.123942	0.10738	-0.0410347	-0.0268556	0.0397907		1953	0.8316	0.0276	0.1408
Jing et al (2010)	1621	1621	P.SATIVUM-ETHIOPIA	871	1	0	-9	1	1	1	0	0	0	-9	-9	-9	-9	-9	0	-9	1	-9	0	-9	-9	-9	0	-9	-9	-9	-9		0.0531628	0.11143	-0.114372	0.0327789	0.165016		1158	0.9554	0.027	0.0178
Jing et al (2010)	1622	1622	P.SATIVUM-ETHIOPIA	2719	0	0	-9	-9	1	-9	0	1	-9	-9	-9	-9	1	0	0	0	1	0	1	0	-9	0	-9	1	0	-9	-9		-0.0527724	-0.0214698	0.148309	0.0586263	-0.00611616		3599	0.0266	0.781	0.1924
Jing et al (2010)	1623	1623	P.SATIVUM-ETHIOPIA	783	0	0	-9	-9	-9	-9	0	1	-9	-9	-9	0	-9	-9	-9	0	1	-9	1	-9	-9	-9	-9	0	-9	-9	-9		-0.118448	0.0197739	0.297351	0.187208	-0.137795		3681	0.0254	0.7142	0.26
Jing et al (2010)	1624	1624	P.SATIVUM-ETHIOPIA	2631	1	0	-9	1	1	1	-9	0	0	1	-9	-9	1	-9	-9	0	1	-9	0	0	-9	0	-9	1	-9	-9	-9		0.00170931	-0.00421534	-0.0782319	-0.017008	0.0527702		631	0.9626	0.0266	0.0112
Jing et al (2010)	1625	1625	P.SATIVUM-ETHIOPIA	1928	1	0	0	1	1	1	0	0	0	1	1	0	1	0	1	0	1	0	1	0	1	0	1	0	0	1	1		0.0314893	-0.0484863	-0.0946398	-0.0014309	-0.0789063		2049	0.7552	0.0244	0.2204
Jing et al (2010)	1626	1626	P.SATIVUM-ETHIOPIA	228	1	0	1	1	1	1	0	1	0	1	-9	0	1	1	0	0	1	0	1	0	1	0	0	-9	0	1	1		-0.111501	0.0421591	-0.0678837	0.0650881	0.0589426		1929	0.8524	0.0404	0.1072
Jing et al (2010)	1627	1627	P.SATIVUM-ETHIOPIA	695	1	-9	-9	-9	-9	-9	0	0	0	1	-9	0	-9	-9	-9	-9	1	-9	-9	-9	-9	-9	0	-9	-9	-9	-9								1908	0.8626	0.0302	0.107
Jing et al (2010)	1628	1628	P.SATIVUM-ETHIOPIA	2543	1	0	1	-9	1	1	0	1	-9	0	-9	0	1	0	0	0	1	0	1	0	-9	0	1	-9	0	0	-9		-0.0235399	-0.0777146	-0.0744832	0.0660045	-0.059584		2243	0.5908	0.1054	0.3036
Jing et al (2010)	1629	1629	P.SATIVUM-ETHIOPIA	607	-9	-9	1	1	-9	1	-9	-9	-9	0	-9	0	-9	1	0	-9	-9	-9	-9	-9	-9	-9	0	1	-9	-9	-9		-0.0640701	-0.00735632	0.0620013	0.0581744	0.515568		4526	0.2542	0.482	0.2636
Jing et al (2010)	1630	1630	P.SATIVUM-ETHIOPIA	3390	1	0	-9	1	-9	-9	-9	1	-9	-9	-9	-9	-9	-9	0	-9	-9	-9	1	0	-9	0	0	1	0	-9	1								2362	0.5062	0.1038	0.39
Jing et al (2010)	1631	1631	P.SATIVUM-ETHIOPIA	1454	1	0	-9	-9	1	1	0	0	0	-9	-9	-9	-9	0	-9	0	1	0	0	0	-9	0	0	0	0	-9	1		0.0671892	0.0414293	-0.0638171	-0.0027427	0.0601052		369	0.9658	0.0212	0.013
Jing et al (2010)	1632	1632	P.ABYSSINICUM	1332	1	0	0	1	0	0	0	0	1	-9	-9	-9	1	0	0	-9	1	-9	0	1	0	0	0	-9	-9	-9	-9		0.332991	0.31306	-0.000208233	0.00344739	-0.0328506		4091	0.01	0.0074	0.9826		0.00475	0.970562	0.0030625	0.0078125	0.0046875	0.008875
Jing et al (2010)	1633	1633	P.ABYSSINICUM	3180	1	0	0	-9	0	0	0	0	1	-9	-9	0	1	0	0	0	1	0	0	1	0	0	0	-9	1	-9	1		0.283105	0.228773	0.0136176	0.0144273	-0.0301544		4050	0.0078	0.006	0.9862		0.031375	0.818125	0.0195625	0.0843125	0.0421875	0.0045
Jing et al (2010)	1634	1634	P.SATIVUM-ETHIOPIA	17	1	0	1	1	1	1	0	1	0	1	-9	0	1	-9	-9	0	1	-9	1	-9	-9	0	0	1	0	1	1		-0.0770632	0.0263442	-0.057754	0.0781558	0.0922454		1970	0.8194	0.0366	0.144
Jing et al (2010)	1635	1635	P.SATIVUM-ETHIOPIA	3196	1	0	1	1	1	1	0	0	0	1	-9	-9	1	0	0	0	1	0	0	0	1	0	0	1	0	-9	1		0.00602022	0.036254	-0.052349	-0.0425675	0.067747		260	0.9674	0.0254	0.0068
Jing et al (2010)	1636	1636	P.SATIVUM-ETHIOPIA	1260	1	0	0	1	1	1	-9	1	0	-9	-9	-9	1	1	0	0	1	0	0	0	1	0	0	1	0	1	1		-0.044026	0.0520581	-0.00462756	0.106894	0.0167805		558	0.9636	0.0302	0.006
Jing et al (2010)	1637	1637	P.SATIVUM-ETHIOPIA	3108	1	0	1	1	0	0	-9	1	0	-9	-9	-9	1	0	0	0	1	0	0	0	1	0	-9	1	0	-9	1		0.0490404	0.0325451	-0.0138966	-0.0172788	-0.0640507		1996	0.7994	0.051	0.1498
Jing et al (2010)	1638	1638	P.SATIVUM-ETHIOPIA	1172	1	0	1	1	1	1	0	0	0	-9	-9	-9	1	0	0	0	1	0	1	0	1	0	1	1	0	0	1		0.0221505	-0.0932192	-0.0828874	-0.0336134	0.00745121		2062	0.7428	0.0466	0.2108
Jing et al (2010)	1639	1639	P.SATIVUM-ETHIOPIA	3020	1	0	1	1	1	1	0	0	0	-9	-9	0	1	0	0	0	1	-9	1	0	1	0	1	-9	0	-9	1		0.0132276	-0.06832	-0.105087	-0.0437139	-0.00147951		2066	0.7394	0.0476	0.2132
Jing et al (2010)	1640	1640	P.ABYSSINICUM	1244	1	0	-9	-9	0	0	0	0	-9	-9	-9	-9	-9	0	0	-9	-9	-9	0	1	0	0	0	-9	1	-9	-9		0.429835	0.3701	-0.0976609	-0.054785	0.121246		4065	0.0078	0.0062	0.9856		0.0025	0.978062	0.002125	0.0031875	0.00575	0.008
Jing et al (2010)	1641	1641	P.ABYSSINICUM	2476	1	0	0	-9	0	0	0	0	0	-9	-9	0	-9	0	0	-9	1	-9	0	1	0	0	0	1	1	-9	1		0.33078	0.16852	0.0234337	0.0659112	0.0545711		4041	0.008	0.0056	0.9868		0.035625	0.840875	0.0679375	0.0325	0.0048125	0.018
Jing et al (2010)	1642	1642	P.SATIVUM-ETHIOPIA	3302	1	0	-9	-9	0	-9	0	-9	1	-9	-9	-9	0	-9	1	0	1	-9	0	0	-9	-9	-9	1	0	-9	1		0.181363	-0.0778949	-0.0564798	0.089343	0.0261528		4172	0.0188	0.0112	0.97		0.053875	0.0039375	0.042625	0.250187	0.0060625	0.643563
Jing et al (2010)	1643	1643	P.SATIVUM-ETHIOPIA	1366	1	0	-9	-9	-9	1	0	1	-9	1	-9	-9	-9	-9	0	0	1	0	1	0	-9	0	-9	0	0	-9	1		-0.0500599	0.00603105	-0.0798273	0.12651	-0.0368157		2012	0.7808	0.0394	0.1798
Jing et al (2010)	1644	1644	P.SATIVUM-ETHOPIA	3214	1	0	-9	-9	1	1	-9	-9	0	1	-9	-9	-9	-9	0	-9	-9	0	0	0	-9	-9	0	1	-9	-9	1		-0.00999483	0.0154232	-0.0658655	0.0557494	0.111518		1100	0.9564	0.035	0.0084
Jing et al (2010)	1645	1645	P.SATIVUM-ETHIOPIA	1278	1	-9	1	1	1	1	-9	0	-9	1	-9	-9	-9	-9	0	0	1	0	0	0	-9	0	0	1	0	1	1		-0.00679332	0.019733	-0.0971285	-0.0486781	0.160958		221	0.9682	0.0236	0.0086
Jing et al (2010)	1646	1646	P.SATIVUM-ETHIOPIA	3688	0	0	1	1	1	1	0	1	0	1	1	0	1	0	0	0	1	0	0	0	-9	0	1	0	0	0	1		-0.107012	-0.0109653	0.0216274	-0.047047	-0.049627		3099	0.0338	0.963	0.0032
Jing et al (2010)	1647	1647	P.SATIVUM-ETHIOPIA	2076	1	0	1	1	1	1	0	1	0	0	1	-9	0	0	-9	0	1	0	1	0	1	0	1	1	0	-9	1		-0.0255198	-0.176669	-0.0751681	0.0819623	0.0198902		2199	0.624	0.0686	0.3072
Jing et al (2010)	1648	1648	P.SATIVUM-ETHIOPIA	3126	0	-9	1	-9	1	1	-9	-9	-9	1	-9	-9	-9	0	-9	-9	-9	-9	-9	-9	-9	-9	1	-9	-9	-9	1		-0.361585	-0.2748	-0.0152246	-0.334087	0.0654971		3178	0.0332	0.9594	0.0072
Jing et al (2010)	1649	1649	P.SATIVUM-ETHIOPIA	1190	-9	0	0	-9	1	1	0	0	-9	1	-9	-9	0	0	-9	0	1	0	1	0	1	0	1	1	0	1	1		0.0648293	-0.149103	-0.00723565	0.010342	0.0237725		4491	0.454	0.132	0.414
Jing et al (2010)	1650	1650	P.SATIVUM-ETHIOPIA	2422	0	0	-9	1	1	1	0	0	0	-9	-9	-9	1	0	0	0	1	0	1	0	0	0	1	1	0	0	1		0.03843	-0.124788	0.0726251	-0.0398409	0.0116299		3802	0.0244	0.6178	0.3578
Jing et al (2010)	1651	1651	P.SATIVUM-ETHIOPIA	486	1	0	-9	-9	1	1	0	1	0	1	-9	-9	1	-9	0	0	-9	0	0	0	1	0	0	-9	0	0	1		-0.0716232	0.0787594	-0.0374027	0.0367575	0.00641638		1265	0.9536	0.0416	0.0046
Jing et al (2010)	1652	1652	P.SATIVUM-ETHIOPIA	2334	0	0	-9	-9	1	0	0	1	0	-9	-9	-9	1	0	1	0	1	0	1	0	1	1	1	1	0	1	1		-0.0222416	-0.15785	0.118892	0.0345679	-0.122314		3932	0.029	0.512	0.4586
Jing et al (2010)	1653	1653	P.SATIVUM-ETHIOPIA	398	1	0	-9	1	1	1	0	0	0	0	-9	-9	1	-9	-9	-9	1	0	1	-9	1	0	-9	-9	-9	1	1		0.0513731	0.0150603	-0.135167	-0.00550664	0.029741		2342	0.5162	0.0574	0.4268
Jing et al (2010)	1654	1654	P.SATIVUM-ETHIOPIA	2246	1	0	-9	-9	1	1	0	1	-9	-9	-9	-9	-9	-9	0	-9	1	0	1	0	1	0	-9	1	0	1	1		-0.0622338	-0.0376909	-0.0724878	0.139088	0.032879		2040	0.7656	0.0444	0.1898
Jing et al (2010)	1655	1655	P.SATIVUM-ETHIOPIA	310	1	-9	0	-9	-9	1	-9	0	0	1	-9	0	0	0	-9	-9	-9	-9	1	-9	-9	-9	1	-9	-9	-9	1		0.26846	-0.243542	-0.231105	0.0658274	-0.0797962		4286	0.1392	0.049	0.812		0.168688	0.006125	0.0193125	0.0103125	0.0075	0.7885
Jing et al (2010)	1656	1656	P.SATIVUM-ETHIOPIA	2158	1	0	0	-9	1	1	-9	0	-9	1	-9	-9	0	0	1	-9	1	0	1	0	1	0	1	1	0	1	1		0.105534	-0.204262	-0.119275	0.0260887	0.00403541		4466	0.4902	0.0486	0.4608
Jing et al (2010)	1657	1657	P.SATIVUM-CHINA	1084	1	0	0	1	1	1	0	1	0	-9	-9	0	1	0	0	0	-9	0	0	0	1	0	0	1	0	1	1		0.00105831	0.0730758	-0.00123021	0.0697984	0.0040684		628	0.9626	0.029	0.0078
Jing et al (2010)	1658	1658	P.SATIVUM-AFGHANISTAN	2932	1	0	0	-9	0	0	1	0	0	0	-9	0	1	-9	-9	0	1	-9	1	0	0	0	-9	1	0	-9	1		0.322757	-0.0732066	0.0192271	0.0556233	-0.0669712		4031	0.0064	0.0054	0.9876		0.26425	0.0464375	0.579313	0.0275625	0.014375	0.0681875
Jing et al (2010)	1659	1659	P.SATIVUM-AFGHANISTAN	222	-9	0	0	-9	-9	0	0	0	0	0	-9	0	1	0	-9	-9	-9	-9	-9	-9	-9	-9	-9	-9	-9	-9	1		0.328698	0.0897615	0.0931443	-0.0419838	-0.138619		4153	0.014	0.013	0.9734		0.0044375	0.0131875	0.0113125	0.0048125	0.0100625	0.956125
Jing et al (2010)	1660	1660	P.SATIVUM-ETHIOPIA	3401	1	0	-9	1	-9	1	-9	0	-9	-9	-9	0	1	0	0	0	1	-9	0	0	-9	0	0	-9	0	1	1		0.0890618	0.0661527	-0.0422589	-0.0305394	0.0538408		1353	0.9518	0.0228	0.0256
Jing et al (2010)	1661	1661	P.SATIVUM-ETHIOPIA	1465	0	0	-9	1	1	-9	0	1	0	-9	-9	-9	0	0	0	0	1	0	0	0	-9	0	-9	1	0	-9	1		-0.0127191	-0.0465957	0.0931568	0.0259525	0.0316269		3455	0.0494	0.9292	0.0218
Jing et al (2010)	1662	1662	P.SATIVUM-ETHIOPIA	3313	0	0	-9	-9	1	1	-9	1	-9	0	-9	-9	1	-9	-9	0	1	0	1	0	-9	0	1	1	0	1	1		-0.09202	-0.189413	0.125721	0.0448352	-0.0671804		3758	0.031	0.6482	0.3208
Jing et al (2010)	1663	1663	P.SATIVUM-ETHIOPIA	1377	0	0	-9	-9	-9	1	0	1	0	0	-9	-9	0	-9	1	0	1	0	1	0	-9	0	-9	1	-9	-9	1		-0.00660861	-0.203288	0.168475	0.133072	0.0619268		4436	0.02	0.4784	0.5014		0.526313	0.003	0.138562	0.0236875	0.0059375	0.302813
Jing et al (2010)	1664	1664	P.SATIVUM-ETHIOPIA	3225	0	0	-9	1	1	1	0	1	-9	0	-9	-9	0	-9	-9	0	1	0	1	0	-9	0	1	1	0	1	1		-0.0607282	-0.217546	0.106884	0.0877304	0.0132465		3863	0.0324	0.5726	0.395
Jing et al (2010)	1665	1665	P.SATIVUM-ETHIOPIA	1289	1	-9	1	1	1	1	-9	0	-9	1	-9	-9	0	0	-9	-9	-9	0	0	0	-9	0	1	1	0	0	1		0.0166021	-0.15648	-0.163477	-0.105705	0.0626474		1176	0.955	0.02	0.025
Jing et al (2010)	1666	1666	P.SATIVUM-ETHIOPIA	140	1	0	0	1	1	1	0	0	-9	1	-9	-9	0	0	-9	0	1	0	1	0	1	0	1	1	0	-9	1		0.0730911	-0.137554	-0.077	0.040577	0.00614029		2300	0.5532	0.0572	0.3894
Jing et al (2010)	1667	1667	P.SATIVUM-ETHIOPIA	3137	1	-9	1	1	1	1	-9	0	-9	1	-9	-9	1	0	0	0	1	0	1	0	-9	0	0	1	0	0	1		0.0155317	-0.0360046	-0.0680301	-0.0192965	0.124314		2105	0.6976	0.079	0.223
Jing et al (2010)	1668	1668	P.SATIVUM-ETHIOPIA	1201	-9	0	-9	1	1	1	0	0	0	0	1	-9	1	-9	0	-9	-9	-9	-9	0	-9	0	0	1	-9	0	1		0.0405579	0.0163107	0.0387208	0.011124	0.134865		4525	0.339	0.3892	0.2718
Jing et al (2010)	1669	1669	P.SATIVUM-ETHIOPIA	2433	1	0	-9	1	1	1	0	1	0	-9	-9	0	0	0	0	0	1	0	0	0	-9	0	1	0	0	0	1		-0.00841868	-0.0498994	-0.0609608	0.055382	-0.0519741		84	0.972	0.0186	0.0096
Jing et al (2010)	1670	1670	P.SATIVUM-ETHIOPIA	497	1	0	-9	-9	1	1	0	1	0	1	-9	0	1	-9	1	-9	1	0	0	0	-9	0	0	0	0	-9	1		-0.0669219	0.0810843	-0.0591604	0.0502686	-0.0142936		233	0.9682	0.0266	0.0052
Jing et al (2010)	1671	1671	P.SATIVUM-ETHIOPIA	2345	1	0	1	-9	1	1	0	0	0	-9	-9	-9	-9	-9	0	0	1	0	0	-9	1	0	0	-9	0	1	1		0.0150513	0.0776094	-0.0976666	-0.047856	0.120011		77	0.9722	0.0186	0.0092
Jing et al (2010)	1672	1672	P.SATIVUM-ETHIOPIA	409	0	0	-9	-9	1	1	0	0	-9	1	-9	-9	1	-9	-9	-9	-9	0	0	0	-9	0	1	1	-9	-9	1		-0.0571785	-0.0279294	0.0295512	-0.153022	-0.00954427		3358	0.0416	0.9472	0.0116
Jing et al (2010)	1673	1673	P.SATIVUM-ETHIOPIA	2257	1	0	-9	1	1	1	0	0	-9	1	-9	-9	-9	-9	0	0	1	0	0	0	1	0	0	1	0	1	1		0.014678	0.0502272	-0.0619729	-0.0092525	0.0981571		97	0.9712	0.02	0.0088
Jing et al (2010)	1674	1674	P.SATIVUM-ETHIOPIA	321	-9	-9	-9	1	1	1	-9	1	-9	1	-9	-9	-9	0	0	-9	-9	-9	0	-9	-9	-9	0	-9	-9	-9	1		-0.250663	0.172656	-0.0156902	0.00541459	0.108903		3849	0.4106	0.5832	0.0068
Jing et al (2010)	1675	1675	P.SATIVUM-ETHIOPIA	2169	0	0	1	1	1	1	-9	0	-9	1	-9	-9	-9	0	-9	0	1	0	0	0	1	0	1	0	0	1	1		-0.0796382	-0.0631639	-0.0278535	-0.20416	-0.00416639		3506	0.0984	0.8936	0.0084
Jing et al (2010)	1676	1676	P.SATIVUM-ETHIOPIA	233	-9	-9	0	-9	1	1	-9	1	0	1	-9	0	1	0	0	-9	-9	-9	-9	-9	-9	-9	0	-9	0	-9	1		-0.0910159	0.0813195	0.078795	0.126889	0.00210664		3746	0.3352	0.6544	0.0104
Jing et al (2010)	1677	1677	P.SATIVUM-ETHIOPIA	3412	1	-9	0	-9	-9	1	1	0	-9	1	-9	0	1	0	-9	0	-9	0	-9	0	-9	-9	1	1	-9	0	1		0.13701	-0.155621	-0.0770442	-0.0195542	-0.107872		4486	0.4938	0.0844	0.4216
Jing et al (2010)	1678	1678	P.SATIVUM-ETHIOPIA	1476	1	0	1	1	1	1	0	0	0	-9	-9	-9	1	0	-9	0	1	0	0	0	-9	0	0	1	0	0	1		0.041516	0.00386806	-0.0398533	-0.0272846	0.0720565		733	0.9614	0.0276	0.011
Jing et al (2010)	1679	1679	P.SATIVUM-ETHIOPIA	3324	1	0	-9	1	0	1	-9	0	0	1	-9	-9	1	-9	-9	0	1	0	0	0	-9	0	0	0	0	1	1		0.0730578	0.0962036	-0.0651425	-0.0521649	0.0112629		1497	0.9462	0.0176	0.0362
Jing et al (2010)	1680	1680	P.SATIVUM-ETHIOPIA	1388	1	0	0	-9	-9	1	0	1	0	1	-9	-9	1	-9	-9	0	1	0	0	0	-9	0	0	1	0	1	1		0.0107987	0.0740375	0.00696243	0.101567	0.00212972		451	0.9648	0.0254	0.01
Jing et al (2010)	1681	1681	P.SATIVUM-ETHIOPIA	3236	-9	0	0	1	1	1	-9	1	-9	1	-9	0	0	0	-9	0	1	0	1	0	-9	-9	1	1	0	1	1		-0.0267691	-0.213248	0.0312389	0.13669	-0.0290513		4520	0.4858	0.1952	0.3188
Jing et al (2010)	1682	1682	P.SATIVUM-ETHIOPIA	1300	1	0	0	-9	-9	1	-9	0	-9	1	-9	0	1	0	-9	0	1	0	-9	0	-9	0	1	1	0	1	1		0.113147	-0.0586672	-0.0530165	-0.00979162	-0.061322		1769	0.9168	0.0226	0.0604
Jing et al (2010)	1683	1683	P.SATIVUM-ETHIOPIA	3148	-9	0	1	-9	0	1	1	0	-9	1	-9	0	-9	0	0	-9	-9	0	-9	-9	-9	-9	1	-9	-9	-9	-9		0.148701	-0.163531	-0.110672	-0.366527	-0.0665772		4512	0.2854	0.368	0.3466
Jing et al (2010)	1684	1684	P.SATIVUM-ETHIOPIA	1212	-9	0	0	-9	1	1	1	1	-9	1	-9	0	1	1	0	0	1	0	0	0	-9	0	1	1	0	1	1		-0.0789909	-0.0536506	0.0301422	0.0529772	-0.0890737		3658	0.2586	0.7302	0.0112
Jing et al (2010)	1685	1685	P.SATIVUM-ETHIOPIA	2444	1	0	-9	1	1	1	0	0	0	-9	-9	0	-9	0	-9	0	1	0	0	0	1	0	0	1	0	0	1		0.0630414	-0.0106323	-0.0251918	0.00200873	0.0571317		937	0.959	0.028	0.013
Jing et al (2010)	1686	1686	P.SATIVUM-ETHIOPIA	508	1	0	-9	-9	1	1	0	0	0	0	-9	0	1	-9	-9	0	-9	0	0	0	-9	0	-9	1	-9	-9	1		0.0773655	0.00106355	-0.0601826	0.000908342	0.0384279		2204	0.6218	0.0624	0.3158
Jing et al (2010)	1687	1687	P.SATIVUM-ETHIOPIA	540	1	0	1	-9	0	1	0	0	0	1	-9	0	-9	0	0	-9	-9	-9	0	0	1	0	1	-9	-9	0	1		0.071793	0.000446684	-0.117639	-0.108361	-0.0401201		1659	0.9308	0.0304	0.0386
Jing et al (2010)	1688	1688	P.SATIVUM-ETHIOPIA	2356	1	0	-9	-9	-9	1	0	1	0	-9	-9	-9	1	-9	-9	0	1	0	0	0	1	0	0	0	0	1	1		-0.0419667	0.116507	-0.0429988	0.0543087	-0.0245541		29	0.9748	0.0196	0.0054
Jing et al (2010)	1689	1689	P.SATIVUM-ETHIOPIA	1752	1	0	1	1	0	1	0	1	0	1	-9	0	1	0	0	0	1	0	0	0	1	0	0	0	0	1	1		-0.0221286	0.114523	-0.0451762	-0.011696	-0.0193079		198	0.9688	0.0242	0.0074
Jing et al (2010)	1690	1690	P.SATIVUM-ETHIOPIA	420	1	0	-9	-9	-9	1	0	1	0	1	-9	-9	1	-9	-9	0	1	0	0	0	-9	0	0	-9	-9	-9	1		-0.0322156	0.0870032	-0.0273685	0.0554245	0.00369156		949	0.9588	0.0348	0.0068
Jing et al (2010)	1691	1691	P.SATIVUM-ETHIOPIA	2268	0	0	-9	1	-9	1	-9	1	-9	1	-9	0	1	0	0	-9	-9	0	0	0	1	0	1	-9	-9	0	-9		-0.130465	0.025195	0.0582995	-0.0945995	-0.140137		2767	0.0254	0.9696	0.0054
Jing et al (2010)	1692	1692	P.SATIVUM-ETHIOPIA	332	-9	0	0	1	1	1	-9	1	-9	1	-9	-9	1	-9	-9	-9	-9	-9	-9	-9	-9	-9	1	1	-9	-9	1		-0.196045	-0.0991641	0.0123459	0.111393	-0.162011		3799	0.3688	0.6206	0.0104
Jing et al (2010)	1693	1693	P.SATIVUM-AFGHANISTAN	2103	1	0	0	1	0	0	0	0	0	0	-9	0	0	0	1	0	1	0	1	0	-9	1	-9	1	0	0	-9		0.331358	-0.13751	-0.00657931	0.0963255	-0.0218337		4002	0.0054	0.0044	0.99		0.136062	0.0031875	0.764375	0.0760625	0.0040625	0.0160625
Jing et al (2010)	1694	1694	P.SATIVUM-ETHIOPIA	2180	-9	-9	1	1	-9	1	0	0	-9	0	-9	0	1	0	0	0	1	0	1	0	-9	0	0	1	-9	1	1		0.0893947	0.0142783	0.0241162	-0.0477067	0.152528		4397	0.2828	0.1476	0.5694		0.69675	0.129625	0.0070625	0.0976875	0.0105625	0.0584375
Jing et al (2010)	1695	1695	P.SATIVUM-ETHIOPIA	244	-9	0	1	1	-9	1	0	1	-9	1	-9	-9	-9	0	-9	-9	-9	-9	-9	-9	-9	-9	1	1	-9	-9	1		-0.14376	-0.0965665	-0.0594978	-0.0265114	-0.0251303		2357	0.5098	0.482	0.0084
Jing et al (2010)	1696	1696	P.SATIVUM-ETHIOPIA	3423	1	0	-9	1	1	-9	-9	1	-9	0	-9	-9	-9	0	0	-9	-9	-9	-9	-9	-9	-9	0	-9	-9	-9	-9		0.0379055	0.185349	-0.0942035	0.312657	0.111526		2233	0.5948	0.096	0.3092
Jing et al (2010)	1697	1697	P.SATIVUM-ETHIOPIA	167	1	0	1	1	1	-9	0	0	0	0	1	0	1	0	-9	0	1	-9	1	0	-9	1	1	1	0	-9	1		0.0954381	-0.170895	-0.10483	-0.00226307	0.0249435		4411	0.3688	0.0832	0.548		0.942375	0.0044375	0.014625	0.0171875	0.003	0.01825
Jing et al (2010)	1698	1698	ABYSSINIAN	996	1	0	-9	-9	0	1	0	1	0	1	1	0	1	0	-9	0	1	1	0	0	1	0	0	1	0	-9	1		0.0147815	0.057802	0.00493364	0.0641358	0.00969131		2125	0.6872	0.0872	0.2254
Jing et al (2010)	1699	1699	PUSAKI	2015	1	0	1	-9	1	0	0	0	1	1	-9	0	1	0	1	0	1	0	0	0	0	0	0	1	0	1	1		0.107784	0.0669563	-0.0662257	-0.0638117	0.100094		4448	0.4534	0.055	0.4916
Jing et al (2010)	1700	1700	PUSAKI	79	1	0	1	1	0	0	0	0	0	1	1	0	1	0	-9	0	1	-9	0	0	-9	0	-9	1	0	-9	1		0.114196	0.0296144	-0.0429625	-0.0700747	-0.00266544		2102	0.7006	0.0476	0.2518
Jing et al (2010)	1701	1701	KHANAKA	3038	1	0	-9	1	-9	-9	0	1	0	1	-9	0	0	0	-9	0	1	0	0	0	-9	0	0	1	0	-9	1		0.0523149	0.0112106	-0.00209039	0.0677041	0.03548		1318	0.9524	0.0266	0.021
Jing et al (2010)	1702	1702	KHANAKA	1102	1	0	0	1	1	0	0	1	0	1	-9	0	0	0	-9	0	1	0	1	0	0	0	-9	1	0	0	1		0.0835587	-0.0633444	0.00830061	0.168212	-0.0113695		4424	0.3812	0.0966	0.5224		0.687062	0.003125	0.15375	0.147812	0.005	0.0030625
Jing et al (2010)	1703	1703	P.ELATIUS	2388	1	0	1	-9	0	1	0	1	0	1	-9	0	-9	0	-9	0	1	0	0	0	1	0	0	1	0	0	1		0.0208667	0.015246	-0.0129084	0.0233845	0.0197577		1483	0.947	0.0402	0.0128
Jing et al (2010)	1704	1704	P.JOMARDII	452	1	0	-9	-9	1	0	0	0	0	1	-9	0	-9	0	-9	-9	1	-9	0	0	1	0	0	-9	-9	1	1		0.0989169	0.123433	-0.0820668	-0.0284582	0.0710899		1952	0.8334	0.0256	0.1412
Jing et al (2010)	1705	1705	P.JOMARDII	2224	1	0	-9	1	1	0	0	0	1	1	-9	0	-9	0	-9	0	-9	0	0	0	1	0	0	1	0	-9	1		0.093211	0.0755887	-0.0549761	-0.042269	0.0663941		2337	0.5214	0.0736	0.4048
Jing et al (2010)	1706	1706	CLAMARTxP.ELATIUS	2228	1	0	1	1	0	1	0	0	0	1	-9	-9	-9	0	-9	0	1	0	0	0	1	0	0	1	0	0	1		0.0731958	0.00739339	-0.0368709	-0.0447114	0.0594637		1619	0.9368	0.031	0.032
Jing et al (2010)	1707	1707	P.ELATIUSx1/3870	292	1	0	1	-9	0	1	0	1	0	-9	-9	-9	-9	0	0	0	1	-9	0	0	-9	0	0	1	0	0	1		0.0458591	0.0227153	0.00101628	0.055276	0.0450974		1582	0.9406	0.0384	0.0214
Jing et al (2010)	1708	1708	MUMMYWHITE	288	1	0	0	-9	1	1	0	0	-9	1	1	0	1	0	-9	0	1	-9	0	-9	1	0	0	1	-9	-9	1		0.0521614	0.0796897	-0.028418	0.0161569	0.054918		1040	0.9572	0.0276	0.0152
Jing et al (2010)	1709	1709	MUMMYBICOLOUR	2136	0	0	1	-9	1	1	0	1	-9	1	1	-9	-9	0	-9	0	-9	0	0	-9	1	0	0	1	0	-9	1		-0.128313	0.0453973	0.0545659	-0.0484818	0.0829507		2873	0.0276	0.968	0.0044
Jing et al (2010)	1710	1710	MUMMYBICOLOUR	200	-9	0	1	1	-9	1	-9	0	0	1	1	0	1	0	0	0	1	-9	0	-9	1	0	0	1	0	-9	1		0.0146335	0.0333018	0.0022956	-0.081002	0.068794		2297	0.555	0.4362	0.0088
Jing et al (2010)	1711	1711	FRENCHSUGARxMUMMYBICOL.	3379	0	0	-9	-9	1	1	0	1	0	1	-9	0	1	0	0	-9	-9	0	0	0	1	0	0	-9	0	-9	1		-0.0958409	0.0877312	0.0598723	-0.0264946	0.00301451		2603	0.024	0.9716	0.0042
Jing et al (2010)	1712	1712	MUMMYxMUMMYBICOL.	1443	0	0	-9	-9	1	1	0	1	0	-9	-9	0	1	0	-9	0	1	0	0	0	1	0	1	1	0	-9	1		-0.0562028	-0.0508534	0.0552802	-0.0138606	-0.0535246		2764	0.0258	0.9696	0.005
Jing et al (2010)	1713	1713	GOLD.STRAWxMUMMYBICOL.	3291	0	0	-9	1	1	1	0	1	-9	1	-9	0	1	0	-9	0	1	0	0	0	1	0	0	-9	0	-9	1		-0.0907999	0.0522832	0.054533	-0.0198282	0.00408441		2805	0.0274	0.9688	0.0042
Jing et al (2010)	1714	1714	DAISYxPURPLEPOD	2950	1	0	1	-9	1	-9	0	1	0	1	1	0	0	0	-9	0	1	0	0	0	1	0	0	1	0	0	1		-0.00730007	-0.0119212	-0.025885	0.0468954	0.064998		187	0.969	0.0234	0.0078
Jing et al (2010)	1715	1715	SABRE	1014	1	0	-9	1	-9	1	0	-9	-9	1	1	0	0	0	-9	0	1	0	0	0	1	0	0	1	0	0	1		0.040693	-0.0120819	-0.0196339	0.0326731	0.057499		782	0.9608	0.0258	0.0134
Jing et al (2010)	1716	1716	UMBELLATEPURP.FLD.ACACIA	3831	1	0	1	1	-9	-9	0	1	0	1	1	0	1	0	-9	0	1	0	0	0	1	0	0	0	0	0	1		-0.0277098	0.0765855	-0.0361015	-0.00282128	-0.0210385		228	0.9682	0.0278	0.0042
Jing et al (2010)	1717	1717	TURC.AFLEURBLANCACA.RD	1895	1	0	-9	-9	1	1	0	0	0	1	-9	0	1	0	1	0	1	0	0	0	0	0	0	0	0	0	1		0.0583241	0.0377238	-0.0521415	-0.00818469	0.0353179		1606	0.9382	0.0202	0.0414
Jing et al (2010)	1718	1718	BROCHETTEROUND	3655	1	0	0	1	1	0	0	-9	-9	1	-9	0	0	0	0	0	1	0	0	0	1	0	1	0	0	0	1		0.0623492	0.00552034	-0.0618492	0.0264291	-0.110915		1965	0.8226	0.027	0.1508
Jing et al (2010)	1719	1719	MANGETOUTJAUNExVIOLET	1719	1	0	1	1	1	1	0	1	0	1	1	0	1	1	-9	0	1	0	0	0	1	0	0	1	0	0	1		-0.0854359	0.0169716	-0.0399717	0.0343333	0.0426019		1064	0.957	0.0398	0.0032
Jing et al (2010)	1720	1720	TELEPHONEGOLD.STRAW.	2070	1	0	1	-9	1	1	0	1	0	1	1	0	-9	0	1	0	1	0	0	0	1	0	1	1	0	0	1		-0.0472177	-0.0843584	-0.0619677	0.0130056	-0.016774		547	0.9636	0.0312	0.005
Jing et al (2010)	1721	1721	ALDERMANGOLD.STRAW.	134	1	0	1	-9	1	1	0	1	0	1	1	0	1	0	1	0	1	0	1	0	1	0	1	1	0	0	1		-0.0601574	-0.113934	-0.0663054	0.0368984	-0.0300763		1968	0.821	0.0442	0.135
Jing et al (2010)	1722	1722	AMSTERDMGRY.ERLY.CAPUCIN	1982	1	0	1	-9	0	1	0	1	0	1	1	0	1	1	-9	0	1	0	0	0	1	0	0	1	0	0	1		-0.0283762	0.035344	-0.0191882	0.037264	0.0166431		1538	0.9438	0.0476	0.0082
Jing et al (2010)	1723	1723	TALLEARLYCAPUCIN	46	0	0	1	1	1	1	0	1	0	1	1	0	1	0	0	0	1	0	0	0	1	0	0	1	0	1	1		-0.0903774	0.0395518	0.0479881	-0.0254065	0.0512547		3176	0.0374	0.9594	0.0032
Jing et al (2010)	1724	1724	NEAPOLITAN	2140	1	0	1	1	1	1	1	1	0	1	-9	-9	0	0	0	0	1	0	0	0	1	0	1	1	0	0	1		-0.0542683	-0.129601	-0.0727555	0.00595698	-0.00316898		1587	0.9402	0.0448	0.0152
Jing et al (2010)	1725	1725	NATIVECHINESE	204	1	0	1	1	1	1	0	1	0	-9	-9	0	1	0	0	0	0	0	0	0	1	0	0	1	0	0	1		-0.037023	0.0520306	-0.0376285	0.00311744	0.0308675		1993	0.8022	0.062	0.1364
Jing et al (2010)	1726	1726	GRISDEPRINTEMPS	2052	1	0	1	-9	1	1	0	0	0	-9	-9	-9	1	0	-9	0	1	0	0	0	1	0	0	1	0	0	1		0.0346987	0.00822368	-0.0445916	-0.0310694	0.0697082		867	0.9596	0.03	0.01
Jing et al (2010)	1727	1727	GRISD'HIVER	116	1	0	-9	1	1	1	0	0	0	1	1	0	1	0	-9	0	1	-9	0	-9	1	0	0	1	0	0	1		0.0304792	0.0338784	-0.0325	-0.0142035	0.0505599		707	0.9616	0.0306	0.0076
Jing et al (2010)	1728	1728	ACA.LEAVDPURPLEDWARF	2863	1	0	0	-9	-9	1	0	1	0	1	1	0	1	1	-9	0	1	0	0	0	1	0	0	1	0	0	1		-0.0133558	0.0392529	0.00905126	0.0987824	-0.00699032		1399	0.9502	0.0436	0.0062
Jing et al (2010)	1729	1729	POINTEDPODDEDDWARF	927	0	0	1	-9	-9	1	0	1	-9	1	1	0	1	0	-9	0	1	0	0	0	1	0	1	1	0	0	1		-0.0744369	-0.0460936	0.0436867	-0.0498296	-0.0470033		2724	0.026	0.97	0.0042
Jing et al (2010)	1730	1730	POINTEDPODDEDDWARF	2687	0	0	1	-9	1	1	0	1	0	1	-9	0	1	0	-9	0	1	0	0	0	1	0	1	1	0	0	1		-0.0853281	-0.053921	0.0315453	-0.0430515	-0.0330699		2917	0.0288	0.9672	0.0038
Jing et al (2010)	1731	1731	MULTIPODPOINTEDPODDED	751	0	0	1	1	-9	1	0	1	-9	1	-9	0	1	0	-9	0	1	0	0	0	1	0	1	-9	0	0	1		-0.0902416	-0.0246102	0.028383	-0.0711349	-0.0689932		2987	0.0298	0.9658	0.0044
Jing et al (2010)	1732	1732	STUMPY3PODDED6FT.	3049	0	0	1	-9	0	1	0	1	0	1	-9	0	0	0	-9	0	1	0	0	0	1	0	1	1	0	0	1		-0.0179589	-0.100481	0.065018	-0.0406743	-0.0350334		3484	0.045	0.916	0.0392
Jing et al (2010)	1733	1733	TRIPLEPODDEDTALLPOINTD	1113	0	0	1	-9	1	1	0	1	0	1	-9	0	-9	0	1	0	1	0	0	0	1	0	1	1	0	0	1		-0.0804118	-0.102825	0.0304261	-0.0392439	-0.0208368		3122	0.0332	0.962	0.0048
Jing et al (2010)	1734	1734	STUMPYPODTALLMULTIPOD	2961	0	0	1	1	1	1	0	1	0	1	1	0	1	0	-9	0	1	0	0	0	1	0	1	1	0	0	1		-0.0935394	-0.0562656	0.0271297	-0.0390047	-0.0254925		2761	0.0268	0.9696	0.0032
Jing et al (2010)	1735	1735	NEAPOLITAN	1025	1	0	1	-9	1	1	0	0	0	1	-9	0	1	0	0	0	-9	0	0	0	1	0	1	1	0	0	1		0.0120422	-0.0228797	-0.0778146	-0.0654461	-0.00355459		651	0.9624	0.0302	0.0076
Jing et al (2010)	1736	1736	ROUNDSEEDxMAPLE	3842	1	0	1	-9	1	1	0	1	0	1	-9	0	1	0	-9	0	1	0	0	0	1	0	0	0	0	1	1		-0.0744996	0.0900966	-0.0671588	0.000456922	0.0120442		15	0.9758	0.0204	0.0038
Jing et al (2010)	1737	1737	C481-392-4:sbm-wlo	1906	1	0	1	-9	1	1	0	1	0	0	1	0	1	0	0	0	1	0	1	0	1	0	1	1	0	1	1		-0.0246733	-0.0751009	-0.0585098	0.0548859	-0.0213294		2087	0.7174	0.039	0.2434
Jing et al (2010)	1738	1738	C481-393-1:sbm-wlo	3666	1	0	1	-9	1	1	0	1	0	0	1	0	1	0	0	0	1	0	1	0	1	0	1	1	0	1	1		-0.0246733	-0.0751009	-0.0585098	0.0548859	-0.0213294		2084	0.7214	0.039	0.2396
Jing et al (2010)	1739	1739	TALLGARDENPEA	1730	0	0	1	-9	1	1	0	1	0	1	1	0	1	0	-9	0	1	0	0	0	1	0	1	0	0	0	1		-0.120125	-0.0240208	0.0170719	-0.0549331	-0.0637071		3087	0.0334	0.9634	0.0032
Jing et al (2010)	1740	1740	SENTINEL	2081	1	0	0	1	1	1	0	1	0	1	-9	0	0	0	-9	0	1	0	0	0	1	0	0	1	0	0	1		0.01138	-0.00992382	0.000902725	0.0918531	0.0304352		1219	0.9542	0.0314	0.0146
Jing et al (2010)	1741	1741	FIELDPEA	145	0	0	1	-9	1	1	0	1	0	1	-9	0	1	0	1	0	1	0	0	0	-9	0	1	-9	0	-9	1		-0.0968754	-0.052215	0.0236326	-0.0557149	-0.0469284		3104	0.0324	0.9628	0.0046
Jing et al (2010)	1742	1742	AGEOTROPUM-age	1993	1	0	1	-9	1	1	0	1	0	1	1	0	-9	0	-9	0	1	0	0	0	1	0	0	1	0	0	1		-0.033609	-0.00573837	-0.0284365	0.0339316	0.0495134		923	0.959	0.0368	0.0044
Jing et al (2010)	1743	1743	AGEOTROPUM-age	57	1	0	1	-9	-9	1	0	1	0	1	1	0	1	0	-9	0	1	0	0	0	-9	0	0	1	0	0	1		-0.0031601	0.020943	-0.0124789	0.0295444	0.0264962		1004	0.958	0.037	0.0052
Jing et al (2010)	1745	1745	RAMOSUS-rms-1	2874	1	0	1	-9	1	1	0	1	0	1	-9	-9	1	0	-9	0	1	0	0	0	1	0	1	1	-9	0	1		-0.0693713	-0.0261661	-0.0660367	-0.000571086	-0.0327745		638	0.9626	0.0328	0.0044
Jing et al (2010)	1746	1746	CREEPING-creep	938	1	0	1	1	1	1	0	1	0	1	-9	-9	1	0	-9	0	1	0	0	0	0	0	1	1	0	0	1		-0.0405268	-0.0465963	-0.051831	0.01704	-0.0178413		936	0.959	0.029	0.0122
Jing et al (2010)	1747	1747	ALMIRES	2698	0	0	1	1	1	1	0	1	0	1	-9	0	1	0	0	0	1	0	0	0	1	0	0	0	0	0	1		-0.101576	0.0600371	0.0404682	-0.0411871	0.00912223		2981	0.0308	0.9658	0.0034
Jing et al (2010)	1748	1748	ANDES	762	1	0	0	1	0	1	0	0	0	1	1	0	1	-9	-9	0	1	0	0	0	1	0	-9	0	0	0	1		0.0662071	0.0454835	-0.035125	-0.00989505	-0.0690452		1588	0.9402	0.028	0.032
Jing et al (2010)	1749	1749	OFI	3060	0	0	1	1	0	1	-9	1	-9	1	1	0	1	0	0	0	1	0	0	0	1	0	-9	0	0	0	1		-0.0781243	0.027353	0.0596978	-0.0800616	-0.0673891		3110	0.0312	0.9626	0.0062
Jing et al (2010)	1750	1750	I114/80	1124	0	0	1	1	1	1	1	0	0	1	1	0	1	0	0	0	1	0	0	0	1	0	-9	1	0	0	1		-0.0282785	-0.0615022	0.0362175	-0.108764	0.0409384		2736	0.0216	0.97	0.0082
Jing et al (2010)	1751	1751	I116/80	2972	-9	-9	-9	-9	1	1	1	0	0	1	1	0	0	-9	-9	0	1	-9	-9	0	1	0	-9	1	0	0	1		-0.0113326	-0.206461	-0.00549675	-0.00937658	0.119444		4540	0.4674	0.443	0.0896
Jing et al (2010)	1752	1752	H639-4-1	1036	0	0	0	1	1	1	0	1	0	1	1	0	1	0	0	0	1	0	0	0	1	0	1	1	0	0	1		-0.0516104	-0.0322643	0.0665741	0.0124926	-0.06177		2901	0.0276	0.9676	0.005
Jing et al (2010)	1753	1753	H646-1-6	3853	0	0	0	-9	0	1	0	1	0	1	-9	0	1	0	1	0	1	0	0	0	1	0	-9	1	0	0	1		0.0110443	-0.0146722	0.115357	0.00887366	-0.0816541		3286	0.0248	0.953	0.0224
Jing et al (2010)	1754	1754	ERYGEL	1917	0	0	1	1	0	1	0	1	0	1	1	0	0	1	0	0	1	0	0	0	1	0	0	1	0	0	1		-0.0503159	-0.0167194	0.0867938	0.0112778	0.066549		3354	0.0348	0.9478	0.0176
Jing et al (2010)	1755	1755	P.SATIVUM-NEPAL	1355	0	0	-9	-9	1	1	0	1	0	1	-9	0	1	0	-9	0	0	0	0	0	1	0	1	0	0	-9	1		-0.124758	0.023733	0.0253163	-0.075308	-0.11853		3528	0.0324	0.8592	0.1084
Jing et al (2010)	1756	1756	INDIANPEAS	1964	1	0	1	1	0	0	1	0	0	-9	-9	0	1	0	0	0	1	0	0	0	1	0	1	1	0	0	1		0.133072	-0.0522605	-0.0500316	-0.11999	-0.0817798		4365	0.2802	0.0916	0.628		0.634188	0.0114375	0.0075625	0.334875	0.0085625	0.00325
Jing et al (2010)	1757	1757	BATIUS	2300	1	0	0	-9	0	-9	0	0	0	1	-9	0	-9	0	-9	0	1	-9	0	0	1	0	-9	1	0	-9	1		0.150146	0.0151098	-0.0123196	0.00302752	-0.0267561		2221	0.604	0.06	0.3362
Jing et al (2010)	1758	1758	P.SATIVUM-NEPAL	364	1	0	-9	-9	0	1	0	0	0	-9	-9	-9	-9	0	-9	-9	1	-9	0	0	1	0	-9	-9	-9	0	1		0.124312	0.0140793	-0.0658686	-0.0332613	-0.0144217		2033	0.7688	0.0438	0.1874
Jing et al (2010)	1759	1759	COLT-af	3677	1	0	1	-9	-9	1	0	1	0	1	-9	0	1	0	0	0	1	0	0	0	1	0	0	1	0	0	1		-0.0100167	0.0392924	-0.0173446	0.0146242	0.0164242		1048	0.9572	0.038	0.0048
Jing et al (2010)	1760	1760	CONSORT-af	1741	1	0	1	1	1	1	0	1	0	1	1	0	1	0	0	0	1	0	0	0	1	0	-9	1	0	0	-9		-0.0575362	0.0096282	-0.0388002	0.0110107	0.00881694		682	0.962	0.0342	0.0038
Jing et al (2010)	1761	1761	HURST535-80-af	2896	1	0	1	1	1	1	0	1	0	1	-9	0	1	1	0	0	1	0	0	0	1	0	1	1	0	0	1		-0.0900607	-0.0247525	-0.0646557	0.00926959	-0.0263207		1063	0.957	0.0396	0.0032
Jing et al (2010)	1762	1762	PALLA-af	960	1	0	1	-9	1	1	0	0	0	-9	-9	0	0	0	1	0	1	0	0	0	1	0	1	1	0	0	1		0.0548465	-0.131269	-0.092226	-0.0449331	0.0340196		1490	0.9466	0.02	0.0334
Jing et al (2010)	1763	1763	FOLIO-af	2720	1	0	1	1	1	1	0	1	0	1	-9	0	-9	0	1	0	1	0	0	0	0	0	-9	1	0	0	1		-0.0172797	-0.054564	-0.0408046	0.0348214	0.0297823		1031	0.9576	0.0264	0.016
Jing et al (2010)	1765	1765	BIKINI-af	3479	0	0	1	1	-9	-9	0	1	0	-9	-9	-9	-9	0	0	0	1	-9	0	0	-9	0	-9	0	0	0	1		-0.0466995	0.021704	0.0761414	-0.0435975	-0.028042		3217	0.0366	0.9576	0.0058
Jing et al (2010)	1766	1766	BARTON-af,st	1383	1	0	1	1	1	1	1	1	0	1	-9	0	-9	-9	0	0	1	0	0	0	1	0	-9	1	0	-9	1		-0.0763065	-0.0565614	-0.0614616	0.00532051	0.0224595		1759	0.9186	0.0734	0.008
Jing et al (2010)	1767	1767	EATON-af	784	1	0	1	-9	1	1	0	1	0	1	1	0	1	1	-9	0	1	0	0	0	1	0	1	1	0	0	1		-0.0952196	-0.0461234	-0.0662095	0.0208764	-0.0228693		1060	0.957	0.0396	0.0034
Jing et al (2010)	1768	1768	FILBY-af,st	3231	1	0	1	1	1	1	0	1	0	1	1	0	0	1	-9	0	1	0	0	0	1	0	-9	0	0	0	1		-0.108465	-0.0300991	-0.0901533	0.0421865	0.021362		66	0.9728	0.0228	0.0046
Jing et al (2010)	1769	1769	MELTON-af	1295	0	0	1	-9	1	1	0	0	0	1	-9	0	0	-9	0	0	1	0	0	0	1	0	0	1	0	0	1		-0.0052673	-0.0333001	0.0486281	-0.0591479	0.133027		3482	0.0586	0.9168	0.0246
Jing et al (2010)	1770	1770	UPTON-af	1543	1	0	1	1	1	1	0	0	0	1	-9	0	0	0	-9	0	1	0	0	0	1	0	0	1	0	0	1		0.0360107	-0.0281507	-0.0525209	-0.0216285	0.101727		561	0.9634	0.0212	0.0156
Jing et al (2010)	1771	1771	WENSUM-af	3303	1	0	1	1	1	1	0	0	0	1	1	0	-9	-9	0	0	1	0	0	0	1	0	1	1	0	0	1		-0.00426805	-0.0578855	-0.0748154	-0.0352437	0.0231286		244	0.9678	0.0266	0.0056
Jing et al (2010)	1772	1772	FILIGREEN-af	1367	1	0	1	1	1	1	1	1	0	1	1	0	0	1	1	0	-9	0	0	0	1	0	0	1	0	0	1		-0.0835057	-0.0921655	-0.0650411	0.0483004	0.095718		1633	0.9346	0.0518	0.0138
Jing et al (2010)	1773	1773	WAV27135-af	3127	1	0	0	1	1	1	1	1	0	1	1	0	-9	-9	0	0	1	0	0	0	1	0	1	1	0	0	1		-0.0348267	-0.0914902	-0.0261896	0.067185	-0.0608918		1744	0.9206	0.0666	0.0128
Jing et al (2010)	1774	1774	WAV27101-af	1191	1	0	0	1	1	1	0	1	0	1	1	0	1	0	-9	0	1	0	0	0	1	0	0	0	0	0	1		-0.0325531	0.0632297	-0.0143269	0.0594012	-0.0312172		1171	0.9552	0.0398	0.0052
Jing et al (2010)	1775	1775	P.SATIVUM-CHILE	28	1	-9	1	1	0	1	0	0	0	1	1	0	1	-9	-9	0	1	-9	0	-9	1	0	1	1	0	0	1		0.0310197	-0.0246968	-0.0815312	-0.0836364	-0.0280638		1221	0.9542	0.0264	0.0194
Jing et al (2010)	1776	1776	ST.MAURIN	3207	1	-9	1	1	0	1	0	1	0	1	1	-9	1	1	0	0	1	-9	0	-9	-9	0	1	-9	0	-9	1		-0.102616	0.0446446	-0.0938702	0.00415488	-0.0817221		1258	0.9538	0.0382	0.0082
Jing et al (2010)	1777	1777	ST.NICOLAS	1271	1	0	1	1	0	1	0	0	0	1	-9	-9	1	0	1	0	1	0	0	0	-9	0	0	1	0	0	1		0.0803192	0.0101367	-0.0348599	-0.051725	0.0460035		1758	0.9186	0.0316	0.05
Jing et al (2010)	1778	1778	CULDRIS	3119	1	0	1	1	0	1	0	0	0	-9	1	-9	1	0	-9	0	1	0	0	-9	-9	0	0	1	0	-9	1		0.095522	0.042547	-0.0324504	-0.0496682	0.061698		1722	0.9234	0.0312	0.0454
Jing et al (2010)	1779	1779	NOVELLA-af	2951	0	0	1	1	1	-9	0	1	0	1	1	0	-9	-9	0	0	1	0	0	0	1	0	-9	0	0	0	1		-0.115517	0.0157463	0.0327615	-0.0354342	-0.0114594		3007	0.0308	0.9654	0.0034
Jing et al (2010)	1780	1780	TWIGGY-af	1015	0	0	1	1	1	1	0	1	0	1	1	0	1	0	-9	0	1	0	0	0	1	0	-9	0	0	0	1		-0.117758	0.0082151	0.0231551	-0.0464621	-0.0212294		2983	0.0312	0.9658	0.0032
Jing et al (2010)	1781	1781	QUINCY-st	2511	1	0	1	1	1	1	1	1	0	1	-9	0	1	0	0	0	1	-9	0	0	1	0	-9	1	0	0	1		-0.0614102	-0.0343605	-0.0456294	-0.00485668	0.00171106		1791	0.9118	0.08	0.0086
Jing et al (2010)	1782	1782	OREGONSUGARPODII	575	0	0	1	1	1	1	0	1	0	1	-9	0	1	0	-9	0	1	0	0	0	1	0	1	1	0	0	1		-0.0890677	-0.0529307	0.0265852	-0.0464434	-0.0318952		2928	0.029	0.967	0.0036
Jing et al (2010)	1783	1783	OREGON-605	2335	0	0	1	-9	1	1	0	1	0	1	1	0	1	-9	-9	0	1	0	0	0	1	0	1	1	0	0	1		-0.113956	-0.0613169	0.029396	-0.0304683	-0.0238318		2897	0.0292	0.9676	0.0032
Jing et al (2010)	1784	1784	XP-F138-af	399	0	0	1	-9	-9	1	1	1	0	1	1	0	1	0	-9	0	1	0	0	0	1	0	1	1	0	0	1		-0.0765979	-0.106634	0.0547689	-0.0664992	-0.0598374		2434	0.0194	0.9754	0.005
Jing et al (2010)	1786	1786	P.SATIVUM-NEPAL	3203	0	0	-9	1	1	1	0	1	0	1	1	0	1	0	-9	0	1	0	-9	0	1	0	0	1	0	-9	-9		-0.0823706	0.00239635	0.0745632	0.0238126	0.0363293		2586	0.0242	0.9718	0.0042
Jing et al (2010)	1787	1787	P.SATIVUM-NEPAL	1267	0	0	0	1	-9	0	0	0	-9	1	1	-9	1	0	-9	0	1	0	0	0	1	0	1	1	-9	-9	1		0.0715368	-0.00172811	0.0995073	-0.100602	-0.102172		3728	0.047	0.6732	0.2798
Jing et al (2010)	1788	1788	P.SATIVUM-NEPAL	2212	1	-9	1	-9	1	1	1	1	-9	0	-9	0	-9	0	0	-9	1	-9	1	0	1	0	0	-9	0	-9	1		-0.043972	-0.065063	-0.0730456	0.100919	0.108392		4508	0.486	0.1426	0.371
Jing et al (2010)	1789	1789	P.SATIVUM-NEPAL	3115	0	0	-9	1	1	1	0	1	-9	0	-9	0	1	0	0	0	1	-9	0	-9	1	0	1	1	-9	-9	1		-0.0706098	-0.00525698	0.0846396	-0.0237024	-0.0716812		3550	0.0226	0.8362	0.141
Jing et al (2010)	1790	1790	P.SATIVUM-NEPAL	1179	-9	0	0	1	-9	1	-9	1	-9	1	1	0	1	0	1	0	1	0	0	0	1	0	1	1	0	-9	1		-0.0288759	-0.0635917	0.0287903	0.0118788	-0.0994707		3865	0.4196	0.5716	0.0086
Jing et al (2010)	1791	1791	P.SATIVUM-NEPAL	653	1	-9	0	1	1	1	0	0	0	1	1	0	1	0	-9	0	1	0	0	0	1	0	1	0	0	0	1		0.0137601	-0.00654821	-0.0708927	-0.0190494	-0.0777665		331	0.9664	0.025	0.0086
Jing et al (2010)	1792	1792	P.SATIVUM-NEPAL	631	1	-9	1	1	0	0	1	0	0	1	-9	0	1	0	0	0	1	0	0	0	1	0	1	1	0	0	1		0.110245	-0.0436097	-0.0624833	-0.130748	-0.0832878		4488	0.487	0.0922	0.4206
Jing et al (2010)	1793	1793	P.SATIVUM	2159	1	0	1	1	1	1	0	1	0	1	1	0	1	0	0	0	1	0	0	0	1	0	0	1	0	-9	1		-0.0500319	0.0354127	-0.0307846	0.0143927	0.03558		515	0.964	0.0328	0.0036
Jing et al (2010)	1794	1794	P. humile	956	1	1	-9	1	0	0	0	0	0	0	-9	-9	0	0	-9	0	0	-9	0	1	1	0	-9	-9	0	0	1		0.300958	0.060687	-0.0953959	-0.0992133	-0.0360366		4093	0.0098	0.0078	0.9824		0.520062	0.0434375	0.0149375	0.01875	0.386437	0.016625
Jing et al (2010)	1795	1795	P.ELATIUS	276	-9	1	0	-9	1	1	-9	0	0	-9	-9	-9	0	0	1	-9	1	-9	0	0	1	0	0	-9	0	-9	-9		0.085657	-0.0547526	0.038146	0.0111869	0.175178		4495	0.3054	0.2826	0.4118
Jing et al (2010)	1796	1796	P.FULVUM	3455	1	0	-9	-9	-9	0	-9	0	-9	-9	0	-9	1	0	-9	0	0	0	0	1	1	0	-9	-9	0	0	1		0.199758	0.123867	-0.120413	-0.176466	-0.115954		4183	0.0206	0.015	0.9646		0.0176875	0.0043125	0.010125	0.0205625	0.942062	0.0051875
Jing et al (2010)	1797	1797	HJA51537	223	1	0	0	-9	1	1	0	1	0	1	-9	0	0	0	0	0	1	0	0	0	1	0	0	-9	0	0	1		0.00890201	0.0205517	-0.003052	0.0985108	0.0201287		723	0.9614	0.025	0.0136
Jing et al (2010)	1798	1798	HJA51540	1983	1	0	0	1	1	1	0	1	0	1	-9	0	1	0	-9	0	1	0	0	0	-9	0	0	1	0	0	1		0.00874998	0.0274298	0.0078118	0.0695791	-0.000668269		1401	0.9502	0.042	0.0076
Jing et al (2010)	1799	1799	HJA51548	47	1	0	0	1	-9	1	0	1	0	1	1	0	1	0	-9	0	1	0	0	0	1	0	-9	-9	0	0	1		-0.00231702	0.0175038	-0.00905645	0.043718	-0.0549243		1209	0.9544	0.0388	0.0068
Jing et al (2010)	1800	1800	HJA51616	3490	1	0	-9	-9	-9	1	0	1	0	0	-9	0	1	0	0	0	1	0	0	0	0	0	0	0	0	0	1		0.0508875	0.0765101	0.00745743	0.0861463	-0.0179827		2156	0.6582	0.0576	0.2846
Jing et al (2010)	1801	1801	HJA51635	1554	1	0	0	1	1	1	0	1	0	1	-9	0	1	0	-9	0	1	-9	0	0	1	0	0	0	0	0	1		-0.0337569	0.0739647	-0.0167685	0.0627538	-0.0334794		873	0.9596	0.0348	0.006
Jing et al (2010)	1804	1804	OSMO	3314	1	0	0	-9	1	1	0	0	0	1	1	0	0	0	0	0	1	0	0	0	1	0	-9	1	0	1	1		0.0729569	-0.0158927	-0.0368005	0.0322232	0.0550389		1424	0.9492	0.0174	0.0332
Jing et al (2010)	1805	1805	HJA51846-af	1378	1	0	1	-9	1	-9	0	0	-9	1	-9	0	1	0	0	-9	1	0	0	0	1	0	-9	1	0	0	1		0.032235	0.0293057	-0.0672085	-0.0642977	0.0185375		578	0.9634	0.0282	0.008
Jing et al (2010)	1806	1806	HJA51852-af	3138	1	0	1	1	1	1	0	0	0	1	-9	0	1	0	0	0	1	0	0	0	1	0	-9	1	0	0	1		0.0115325	-0.000536902	-0.0522936	-0.043414	0.0266077		324	0.9664	0.027	0.0068
Jing et al (2010)	1807	1807	HJA51858-af	1202	1	0	0	-9	-9	1	0	0	0	1	-9	0	0	0	0	0	1	0	0	0	1	0	-9	1	0	0	1		0.104899	-0.0240632	-0.0184524	0.0241197	0.0196613		1902	0.8658	0.034	0.1
Jing et al (2010)	1808	1808	HJA51692-af	2962	1	0	0	-9	-9	1	0	1	0	1	-9	0	1	0	-9	0	1	0	0	0	1	0	0	1	0	0	1		0.0259628	0.0390519	0.0137476	0.0648689	-0.0191687		1365	0.9516	0.04	0.0084
Jing et al (2010)	1809	1809	HELKA	1026	0	0	0	-9	1	1	0	1	0	1	-9	0	1	0	-9	0	1	0	0	0	1	0	0	0	0	-9	1		-0.0669765	0.0747665	0.0869287	0.0195476	-0.0339805		2919	0.0272	0.9672	0.005
Jing et al (2010)	1810	1810	HJA51829-af	2522	1	0	0	-9	0	1	0	1	0	1	-9	0	-9	0	1	-9	1	-9	0	0	1	0	0	0	0	0	1		0.0426259	0.0755953	-0.00523984	0.0895018	-0.0745436		1603	0.9384	0.0308	0.0308
Jing et al (2010)	1811	1811	HJA51836-af	586	1	0	0	-9	0	1	0	1	0	1	-9	0	1	0	0	0	1	0	0	0	1	0	0	1	0	0	1		0.0495472	0.058629	0.0266503	0.0676156	-0.032655		1709	0.9248	0.0514	0.0238
Jing et al (2010)	1812	1812	BARCOTA	2346	1	0	0	-9	1	1	0	1	0	1	-9	0	-9	0	0	0	1	0	0	0	1	0	1	1	0	0	1		0.000842965	-0.0352526	-0.0194789	0.0623904	-0.055579		1263	0.9536	0.039	0.0072
Jing et al (2010)	1813	1813	HJA51844-af	410	1	0	1	1	1	1	0	1	0	1	-9	0	1	0	0	0	1	0	0	0	-9	0	0	1	0	0	1		-0.0270242	0.0285489	-0.0220012	0.0210418	0.0329048		1205	0.9544	0.041	0.0046
Jing et al (2010)	1814	1814	LP235/01/201-af	2170	0	0	1	-9	1	1	0	1	0	1	1	0	1	0	1	-9	1	0	0	0	1	0	-9	1	0	0	1		-0.0955903	-0.0390132	0.0392284	-0.036944	-0.000492941		2845	0.028	0.9684	0.0038
Jing et al (2010)	1816	1816	HJA51893-af	234	1	0	1	-9	1	1	0	1	0	1	1	0	1	1	0	0	1	0	0	0	1	0	0	1	0	0	1		-0.0779519	0.0333396	-0.0346535	0.0427339	0.0477628		1132	0.956	0.0404	0.0034
Jing et al (2010)	1817	1817	HJA51902-af	1994	1	0	1	-9	0	1	0	1	0	1	1	0	-9	1	0	0	1	0	0	0	1	0	0	1	0	0	1		-0.0169194	0.0264358	-0.018605	0.0522235	0.0392728		1526	0.945	0.0468	0.0082
Jing et al (2010)	1818	1818	TAMMI	58	1	0	1	1	-9	1	0	1	0	1	-9	0	1	-9	0	0	1	0	0	0	-9	0	1	1	0	0	1		-0.0315366	-0.020569	-0.0434219	0.0056469	-0.0354256		596	0.9632	0.0314	0.0052
Jing et al (2010)	1819	1819	MURFETL102	3501	1	0	0	-9	-9	1	0	1	0	-9	1	-9	1	0	0	0	1	0	0	0	1	0	0	0	0	1	1		0.00231045	0.120758	-0.00357776	0.0857685	-0.0431048		147	0.9698	0.0228	0.0074
Jing et al (2010)	1822	1822	MULTIPODPARENT	1565	1	0	1	1	1	1	0	0	0	1	1	0	0	0	0	0	1	0	0	0	1	0	0	0	0	0	1		0.0141772	0.0162822	-0.0732703	-0.0295667	0.0861658		32	0.9746	0.017	0.0084
Jing et al (2010)	1823	1823	NEWERA	3325	1	0	1	1	1	-9	0	1	0	1	-9	0	1	0	1	0	1	0	0	0	1	0	-9	1	0	0	1		-0.0307794	-0.010696	-0.0415415	-0.00438749	-0.0175715		665	0.9622	0.0326	0.0052
Jing et al (2010)	1824	1824	COCHLEARIS-coch	1389	1	0	1	-9	-9	1	0	1	0	1	1	-9	1	0	-9	0	1	0	0	0	1	0	0	1	0	1	1		-0.0373773	0.0507897	-0.0345298	0.0168406	0.0373351		75	0.9724	0.0236	0.0042
Jing et al (2010)	1825	1825	P.SATIVUM-SPAIN	642	1	-9	1	1	1	1	0	0	0	1	1	0	1	0	1	0	1	0	0	0	1	0	0	-9	0	0	1		-0.00839687	0.00999076	-0.0679263	-0.0461182	0.0556392		214	0.9684	0.0256	0.0062
Jing et al (2010)	1826	1826	P.SATIVUM-SPAIN	1610	1	0	1	1	1	1	0	1	0	1	1	0	1	1	0	0	1	0	0	0	1	0	1	0	0	0	1		-0.123256	0.00768427	-0.0889856	0.0023176	-0.0557241		96	0.9714	0.0256	0.003
Jing et al (2010)	1827	1827	P.SATIVUM-SPAIN	3645	1	0	1	1	-9	1	0	1	0	-9	-9	0	1	0	0	0	1	0	0	0	1	0	0	1	0	0	1		-0.000458205	0.029196	-0.0124667	0.0160624	0.0148362		1144	0.9556	0.0392	0.0052
Jing et al (2010)	1828	1828	P.SATIVUM-SPAIN	1709	1	0	1	1	-9	1	0	0	0	-9	-9	0	1	0	0	0	1	0	0	0	-9	0	0	1	0	0	1		0.0722004	0.0215004	-0.0233666	-0.0260627	0.0517632		1029	0.9576	0.0288	0.0136
Jing et al (2010)	1829	1829	P.SATIVUM-SPAIN	3557	1	-9	1	1	1	1	0	1	0	-9	1	0	1	1	0	0	1	0	0	0	1	0	1	1	0	0	1		-0.0994037	-0.0421998	-0.0639233	0.0274808	-0.0212602		1346	0.952	0.0444	0.0038
Jing et al (2010)	1830	1830	P.SATIVUM-SPAIN	38	1	-9	-9	-9	-9	1	0	1	-9	1	-9	-9	1	1	0	0	1	0	0	0	-9	0	1	1	0	0	1		-0.0663743	-0.0115797	-0.0532671	0.0617675	-0.069278		1154	0.9556	0.0394	0.005
Jing et al (2010)	1831	1831	P.SATIVUM-SPAIN	2467	0	-9	1	1	1	-9	-9	-9	-9	1	1	0	1	0	0	0	1	0	0	0	1	0	1	1	0	0	1		-0.0736082	-0.0542697	0.0321849	-0.099826	-0.0273871		2946	0.029	0.9666	0.0044
Jing et al (2010)	1832	1832	P.SATIVUM-SPAIN	884	0	-9	1	1	1	1	0	1	0	-9	1	0	1	0	0	0	1	0	0	0	1	0	1	-9	0	0	-9		-0.12474	-0.0307446	0.0348144	-0.0426159	-0.0413427		2953	0.0298	0.9664	0.0042
Jing et al (2010)	1833	1833	P.SATIVUM-SPAIN	2855	1	-9	-9	1	-9	1	0	0	0	1	-9	0	0	0	0	0	1	0	0	0	1	0	0	1	0	0	1		0.078068	-0.00227809	-0.028921	0.00434188	0.0793776		1609	0.9378	0.0276	0.0342
Jing et al (2010)	1834	1834	P.SATIVUM-SPAIN	1500	0	0	1	1	0	1	1	0	0	1	1	-9	1	0	0	0	1	0	0	0	-9	0	1	-9	0	0	1		0.0206718	-0.0832924	0.0505562	-0.167764	-0.0468727		3425	0.0254	0.9372	0.0372
Jing et al (2010)	1835	1835	P.SATIVUM-SPAIN	444	1	0	1	1	0	1	0	0	0	1	-9	-9	1	0	1	0	1	0	0	0	1	0	0	1	0	0	1		0.0647728	0.0121196	-0.0392874	-0.0586836	0.0385491		1682	0.9286	0.0358	0.0356
Jing et al (2010)	1836	1836	P.SATIVUM-SPAIN	2589	-9	-9	0	1	1	1	0	1	0	-9	1	0	-9	0	-9	0	1	0	0	0	1	0	1	1	0	0	1		-0.0298901	-0.0815839	0.0269374	0.0549327	-0.050013		3819	0.3834	0.6092	0.0076
Jing et al (2010)	1837	1837	P.SATIVUM-SPAIN	367	0	-9	1	-9	1	1	0	0	0	-9	-9	-9	1	0	-9	0	1	0	0	0	1	0	0	1	0	0	1		-0.0125699	-0.00852956	0.0582908	-0.0898632	0.0922401		3249	0.0358	0.955	0.009
Jing et al (2010)	1838	1838	P.SATIVUM-SPAIN	1533	1	-9	1	1	-9	1	0	1	0	1	-9	0	1	1	0	0	1	0	0	0	1	0	1	-9	0	0	1		-0.100198	-0.00252911	-0.0775809	-0.00186047	-0.0606646		534	0.9638	0.0326	0.0036
Jing et al (2010)	1839	1839	SELECAOSURPRESSA	919	1	-9	-9	1	-9	1	0	1	-9	1	1	-9	1	0	0	0	1	0	0	0	-9	0	1	1	0	0	1		-0.0305126	-0.0139877	-0.0359644	0.0328884	-0.0543495		881	0.9596	0.0352	0.0052
Jing et al (2010)	1840	1840	SELECAOSERRANA	2767	0	-9	-9	-9	-9	1	0	1	-9	1	-9	-9	1	0	0	0	1	0	0	0	0	0	1	1	0	0	1		-0.0459439	-0.0358492	0.0951053	0.000588952	-0.0621021		3281	0.0264	0.9532	0.0204
Jing et al (2010)	1841	1841	CNPH642-83CV	2323	1	0	0	-9	-9	1	0	1	0	1	-9	0	-9	0	0	0	1	0	0	0	1	0	0	1	0	-9	1		0.0343272	0.0393857	0.0104464	0.0773351	0.00359632		1334	0.9522	0.0376	0.01
Jing et al (2010)	1842	1842	CNPH16-81CV	387	1	0	-9	-9	1	1	0	1	0	1	-9	0	1	0	0	0	-9	0	0	0	-9	0	0	1	0	-9	1		-0.0127754	0.0570051	-0.016044	0.0429471	0.0229236		1269	0.9534	0.041	0.0056
Jing et al (2010)	1843	1843	P.SATIVUM-ISRAEL	1183	1	0	0	-9	-9	-9	0	1	0	-9	-9	0	1	0	-9	0	1	1	0	0	1	0	1	1	0	-9	1		0.0469564	-0.00218584	-0.00303524	0.0817738	-0.117435		2277	0.5648	0.0986	0.3368
Jing et al (2010)	1844	1844	P.SATIVUM-MEXICO	3031	1	-9	1	1	1	1	0	0	0	-9	-9	0	1	0	-9	0	1	-9	0	-9	-9	0	1	1	0	-9	1		0.0267277	-0.0388481	-0.0973703	-0.0729432	0.0111272		504	0.964	0.024	0.012
Jing et al (2010)	1845	1845	P.HIEMALE-PERU	1095	1	0	-9	-9	1	1	0	0	0	1	-9	0	1	0	-9	0	1	0	0	0	1	0	-9	1	0	-9	1		0.0330815	9.71403e-05	-0.0447752	-0.0212023	0.0131736		583	0.9632	0.0276	0.0092
Jing et al (2010)	1846	1846	P.HIBERNICUM-EGYPT	3149	1	0	1	1	0	0	0	1	0	1	-9	0	0	-9	-9	0	1	0	0	0	1	0	1	1	0	1	1		0.0402001	-0.0283449	-0.0603042	0.00203631	-0.0663165		2027	0.7722	0.0216	0.2062
Jing et al (2010)	1847	1847	P.SATIVUM-IRAN	1519	1	0	0	1	1	1	0	1	0	1	-9	0	-9	0	0	0	1	0	0	0	1	0	0	1	0	0	1		0.00580978	0.0210479	0.0031597	0.0711564	0.0114392		1513	0.9456	0.0474	0.0068
Jing et al (2010)	1848	1848	TIMTERLEYWONDER	1213	1	0	1	1	1	1	0	1	0	1	-9	0	1	-9	1	0	-9	0	0	0	0	0	0	0	0	0	1		-0.0707625	0.0565735	-0.0642793	0.0247602	0.0210657		286	0.967	0.0232	0.0102
Jing et al (2010)	1849	1849	P.SATIVUM-ISRAEL	3367	0	0	0	-9	1	1	0	1	0	1	1	-9	1	0	0	0	1	-9	0	0	1	0	0	1	0	0	1		-0.0552292	0.0322866	0.106453	0.0500672	0.0158276		2578	0.023	0.972	0.005
Jing et al (2010)	1850	1850	SELECTASPELUSKE	2973	1	0	1	-9	1	1	0	0	0	1	1	-9	-9	0	-9	0	-9	0	0	0	1	0	1	1	0	1	1		0.000754321	-0.0513617	-0.116942	-0.0749724	0.0376846		17	0.9756	0.0172	0.007
Jing et al (2010)	1851	1851	CLAMARTxELATIUS	1037	1	0	1	1	1	1	1	0	0	1	1	0	0	0	1	0	1	0	0	0	1	0	0	1	0	1	1		0.0355892	-0.0761834	-0.0798004	-0.0502203	0.14132		1661	0.9306	0.022	0.0474
Jing et al (2010)	1852	1852	P.SATIVUM-ETHIOPIA	2943	0	-9	1	1	1	1	0	0	0	-9	-9	0	1	-9	0	0	1	0	1	0	-9	0	-9	1	0	-9	1		-0.029348	-0.0831493	0.0498122	-0.0669342	0.092013		3617	0.0278	0.7632	0.2086
Jing et al (2010)	1853	1853	P.SATIVUM-ISRAEL	1431	1	0	0	-9	0	1	0	1	0	1	-9	0	-9	0	-9	0	1	-9	0	0	1	0	-9	1	0	-9	1		0.0497373	0.00792513	0.00626589	0.0769499	-0.0495601		1728	0.9228	0.0418	0.0354
Jing et al (2010)	1854	1854	P.HUMILE	3279	1	0	0	-9	0	0	0	0	0	0	-9	0	0	0	-9	0	1	0	1	0	0	1	-9	1	0	0	-9		0.372609	-0.118696	0.00703062	0.133469	0.000248306		3981	0.0048	0.0038	0.9914		0.005125	0.003125	0.980812	0.00525	0.003	0.0029375
Jing et al (2010)	1855	1855	MAGNUMBONUM	2533	1	0	1	1	1	1	0	0	0	1	1	0	-9	0	0	0	1	0	0	0	1	0	0	1	0	0	1		0.0220365	0.00141455	-0.0414263	-0.0204212	0.0776632		224	0.9682	0.0252	0.0064
Jing et al (2010)	1856	1856	UNIFOLIATA-uni	3216	0	0	1	-9	1	1	0	1	0	-9	-9	0	-9	-9	0	0	1	0	0	0	1	0	0	1	-9	0	1		-0.0771654	0.00428133	0.068897	0.00715002	0.0712434		2433	0.02	0.9756	0.0044
Jing et al (2010)	1857	1857	P.SATIVUM	3143	1	0	1	-9	1	1	0	1	-9	1	1	0	1	1	1	0	1	0	0	0	1	0	1	1	0	0	1		-0.105707	-0.0586416	-0.080924	0.0141098	-0.0324229		485	0.9644	0.0316	0.004
Jing et al (2010)	1858	1858	WELLENSIEK'S-aw	597	0	0	1	1	1	1	0	0	0	1	-9	0	1	0	1	0	1	0	0	0	1	0	0	1	0	1	1		-0.0196608	0.00516237	0.0338059	-0.103517	0.0846739		3479	0.0702	0.9198	0.0094
Jing et al (2010)	1859	1859	P.SATIVUM	2357	1	0	0	-9	-9	0	0	1	0	1	-9	0	1	0	1	0	1	0	0	0	1	0	1	1	0	0	1		0.0575454	-0.0104367	-0.00418028	0.0458742	-0.145014		1984	0.8062	0.0466	0.147
Jing et al (2010)	1860	1860	CERISE-ce,CR	421	0	0	1	1	1	1	0	0	0	1	-9	0	1	0	-9	0	1	0	0	0	1	0	0	1	0	-9	1		-0.0191971	0.00858815	0.0357576	-0.0870388	0.0708794		3224	0.0372	0.9566	0.0064
Jing et al (2010)	1862	1862	P.SATIVUM	2181	0	0	1	-9	1	0	0	1	-9	1	-9	0	1	0	0	0	1	0	0	0	1	0	0	1	0	1	1		-0.0529583	0.0977084	0.0852337	-0.0461387	0.0275143		3634	0.1416	0.7528	0.1054
Jing et al (2010)	1863	1863	P.SATIVUM	245	1	0	1	-9	1	1	0	0	0	1	1	0	1	0	0	0	1	0	0	0	1	0	-9	1	0	1	1		0.00764982	0.0171767	-0.0660706	-0.0454665	0.0480773		12	0.976	0.0182	0.0058
Jing et al (2010)	1865	1865	P.SATIVUM	1207	1	0	1	-9	1	1	0	1	0	1	-9	0	0	0	0	0	1	0	0	0	1	0	0	1	0	0	1		-0.0193562	-0.00780784	-0.0297234	0.0445516	0.0711671		545	0.9636	0.0288	0.0072
Jing et al (2010)	1867	1867	P.SATIVUM	2005	1	0	1	-9	1	1	0	1	0	1	-9	-9	1	0	-9	0	1	0	0	0	1	0	0	1	0	1	1		-0.0593498	0.0491494	-0.0456577	0.0146035	0.046155		185	0.969	0.0266	0.0044
Jing et al (2010)	1868	1868	P.SATIVUM	69	1	0	1	-9	-9	0	0	1	0	1	1	0	1	0	1	0	1	0	0	0	1	0	1	1	0	0	1		0.0112261	-0.0265715	-0.0417985	-0.0125422	-0.0879248		1723	0.9234	0.0254	0.0512
Jing et al (2010)	1869	1869	P.ABYSSINICUM	1343	1	0	0	-9	0	0	0	0	-9	-9	-9	0	-9	0	0	-9	0	-9	0	1	0	0	0	-9	-9	-9	1		0.399911	0.288131	-0.0217662	0.0104124	0.0144506		4030	0.0068	0.0054	0.9876		0.0039375	0.965562	0.0044375	0.0053125	0.009625	0.01125
Jing et al (2010)	1870	1870	P.SATIVUM	3512	0	0	1	-9	-9	1	0	0	-9	-9	-9	1	0	0	-9	0	1	-9	0	0	-9	0	0	1	0	-9	1		0.0649538	-0.0514652	0.100558	-0.10478	0.21445		3924	0.026	0.517	0.457
Jing et al (2010)	1871	1871	P.SATIVUM-ALBANIA	1007	1	-9	-9	1	1	1	0	1	0	1	-9	0	1	-9	0	0	1	0	0	0	1	0	0	1	0	-9	1		-0.0610112	0.050097	-0.0271503	0.0413495	0.0231699		999	0.958	0.0374	0.0042
Jing et al (2010)	1872	1872	P.SATIVUM	1576	1	0	1	1	-9	1	0	1	0	1	-9	0	1	0	0	0	1	0	0	0	1	0	1	1	0	1	1		-0.0363749	0.00433336	-0.0573133	-0.0164695	-0.0396049		64	0.9728	0.0228	0.0042
Jing et al (2010)	1874	1874	PETIOLULATUS	3336	1	0	1	1	-9	1	0	1	0	1	1	-9	1	0	-9	0	1	-9	0	0	-9	0	1	1	0	-9	1		-0.0455561	-0.0304133	-0.0541373	0.00628295	-0.0248575		552	0.9636	0.0318	0.0048
Jing et al (2010)	1875	1875	TRIFOLIOIDES	3055	1	0	1	1	1	1	0	1	0	1	-9	0	0	0	1	0	1	0	0	0	1	0	0	1	0	0	1		-0.0267543	-0.0391525	-0.0397166	0.0363667	0.0659506		273	0.9672	0.0244	0.0082
Jing et al (2010)	1876	1876	P.ABYSSINICUM	3191	0	0	-9	-9	0	-9	0	0	-9	-9	-9	0	1	0	0	0	1	0	0	0	1	0	0	1	1	-9	-9		0.112613	0.110375	0.149215	-0.105222	0.0476632		4426	0.0208	0.457	0.5216		0.20975	0.670875	0.03925	0.043625	0.02975	0.006875
Jing et al (2010)	1877	1877	P.SATIVUM-ETHIOPIA	551	-9	0	0	-9	1	0	0	0	0	1	-9	-9	-9	0	0	-9	-9	-9	0	1	-9	0	-9	-9	-9	-9	1		0.14295	0.168624	0.0182492	-0.0757706	-0.0255963		4405	0.2462	0.199	0.5546		0.02275	0.47175	0.0045625	0.006625	0.024	0.470187
Jing et al (2010)	1878	1878	P.SATIVUM-ETHIOPIA	1400	1	0	1	-9	-9	1	1	0	-9	1	1	0	1	0	1	0	1	0	0	0	1	0	-9	0	0	1	1		0.0165125	-0.00857115	-0.131807	-0.137255	-0.0101073		1237	0.954	0.0268	0.0196
Jing et al (2010)	1879	1879	P.SATIVUM-ETHIOPIA	3160	1	0	1	1	1	1	0	1	-9	-9	-9	-9	1	-9	-9	0	1	0	0	0	-9	0	0	-9	0	-9	1		-0.0815589	0.057167	-0.0546276	0.0218047	0.0363493		823	0.9604	0.0348	0.0048
Jing et al (2010)	1880	1880	P.SATIVUM-ETHIOPIA	1224	1	0	1	-9	-9	1	1	0	0	1	-9	0	1	0	-9	0	1	0	0	0	1	0	1	1	0	0	1		0.0412241	-0.0872383	-0.0748608	-0.0909977	-0.0282219		1713	0.9244	0.0468	0.0286
Jing et al (2010)	1881	1881	P.SATIVUM-ETHIOPIA	2984	1	0	0	-9	1	1	0	0	0	1	1	-9	0	-9	-9	0	1	0	1	0	-9	0	1	1	0	-9	1		0.0748601	-0.164811	-0.0725584	0.0902725	0.0323573		2317	0.5436	0.0632	0.3928
Jing et al (2010)	1882	1882	P.SATIVUM-ETHIOPIA	1048	0	0	1	-9	1	1	0	0	0	1	-9	1	-9	-9	-9	0	1	0	0	0	1	0	0	1	0	0	1		-0.0401871	-0.0282766	0.0463923	-0.0822014	0.127178		3572	0.0272	0.806	0.1668
Jing et al (2010)	1883	1883	P.SATIVUM-ETHIOPIA	2544	0	0	0	1	1	-9	0	1	0	-9	-9	0	1	0	-9	0	1	-9	0	0	1	0	1	0	0	0	1		-0.0494179	-0.000805524	0.0841921	-0.000359807	-0.149945		3010	0.029	0.9654	0.006
Jing et al (2010)	1884	1884	P.SATIVUM-ETHIOPIA	608	1	0	1	-9	-9	1	1	0	0	1	-9	0	1	0	0	0	1	-9	0	0	-9	0	1	1	0	-9	1		0.0568628	-0.0694497	-0.0789391	-0.0880424	-0.00905477		1805	0.9066	0.0522	0.041
Jing et al (2010)	1885	1885	P.SATIVUM-ETHIOPIA	2368	1	0	1	-9	-9	1	0	1	0	1	-9	0	1	0	0	0	1	0	0	0	1	0	0	1	0	1	1		-0.019108	0.0644892	-0.0292776	0.0110846	0.0286599		501	0.964	0.0316	0.0046
Jing et al (2010)	1886	1886	P.SATIVUM-ETHIOPIA	432	1	0	1	1	-9	-9	0	0	0	1	-9	0	-9	0	-9	0	1	-9	0	0	-9	0	-9	0	0	-9	1		0.065101	0.0313635	-0.093977	-0.0740685	0.0061067		325	0.9664	0.021	0.0128
Jing et al (2010)	1887	1887	P.SATIVUM-ETHIOPIA	1119	1	0	1	-9	0	1	0	0	0	1	-9	0	-9	0	-9	0	1	0	0	0	1	0	0	0	0	1	1		0.0731334	0.0780507	-0.0798476	-0.0720238	0.0446158		922	0.959	0.0184	0.0222
Jing et al (2010)	1888	1888	P.SATIVUM-ETHIOPIA	256	1	0	1	-9	1	1	-9	0	0	1	-9	0	-9	-9	0	0	1	0	0	0	1	0	0	0	0	-9	1		-0.00887561	0.0399372	-0.0932993	-0.0518021	0.077798		165	0.9694	0.0236	0.007
Jing et al (2010)	1889	1889	P.SATIVUM-ETHIOPIA	2016	1	0	0	1	1	1	0	0	0	1	-9	0	0	0	-9	0	1	0	1	0	1	0	1	1	0	1	1		0.0785308	-0.115494	-0.0693388	0.0382685	0.0113879		2250	0.5834	0.0456	0.371
Jing et al (2010)	1890	1890	P.SATIVUM-ETHIOPIA	80	1	0	-9	-9	-9	-9	0	0	0	1	-9	0	1	-9	0	0	1	0	0	0	-9	0	0	1	0	-9	1		0.0921272	0.0617388	-0.0169844	-0.00173468	0.0356058		1301	0.9528	0.0282	0.0194
Jing et al (2010)	1891	1891	P.SATIVUM-ETHIOPIA	3832	1	0	0	1	-9	-9	0	1	0	-9	-9	-9	1	0	0	0	1	0	0	0	1	0	0	1	0	1	1		0.0474567	0.090182	0.0200573	0.076885	-0.0209539		840	0.96	0.028	0.0122
Jing et al (2010)	1892	1892	P.SATIVUM-ETHIOPIA	1896	1	0	1	1	1	1	0	1	0	1	-9	0	1	0	-9	0	1	0	0	0	1	0	0	1	0	1	1		-0.0521949	0.0426729	-0.0420485	0.0070952	0.0377081		109	0.9706	0.0252	0.004
Jing et al (2010)	1893	1893	P.SATIVUM-ETHIOPIA	3744	1	0	1	-9	1	-9	0	1	0	1	-9	0	0	-9	0	0	1	0	0	0	1	0	0	1	0	1	1		-0.0253839	0.0344893	-0.0441412	0.0521616	0.0885299		37	0.9742	0.0174	0.0084
Jing et al (2010)	1894	1894	P.SATIVUM-ETHIOPIA	1808	1	0	0	1	-9	1	0	0	0	1	-9	0	1	0	-9	0	1	0	1	0	1	0	0	0	0	1	1		0.0778152	0.0665092	-0.0431997	0.0215305	0.00144842		2118	0.6888	0.0318	0.2798
Jing et al (2010)	1895	1895	P.SATIVUM-ETHIOPIA	3656	1	0	0	1	1	-9	0	1	0	1	-9	0	1	-9	1	0	1	0	0	0	1	0	0	0	0	-9	1		-0.0323377	0.0918654	-0.0244951	0.0665914	-0.0554288		611	0.963	0.0302	0.007
Jing et al (2010)	1896	1896	P.SATIVUM-ETHIOPIA	1720	1	0	0	-9	-9	1	0	0	0	1	-9	0	1	0	0	0	1	0	0	0	1	0	0	1	0	1	1		0.0878836	0.0670791	-0.00971727	0.0105511	0.0287161		1338	0.952	0.0244	0.0236
Jing et al (2010)	1897	1897	P.SATIVUM-ETHIOPIA	3568	1	0	1	-9	1	1	0	0	0	1	-9	0	1	0	0	0	1	0	0	0	1	0	1	-9	0	0	1		0.00512769	-0.0156986	-0.0798607	-0.0608332	-0.016782		306	0.9666	0.0262	0.0072
Jing et al (2010)	1898	1898	P.SATIVUM-ETHIOPIA	1632	1	0	-9	1	1	1	0	0	0	0	-9	0	-9	0	0	0	1	0	0	0	1	0	0	0	0	1	1		0.0699202	0.0639605	-0.0594826	-0.0105041	0.0571687		2035	0.7682	0.0238	0.208
Jing et al (2010)	1899	1899	P.SATIVUM-ETHIOPIA	2864	1	0	1	1	0	1	0	1	0	1	-9	-9	1	0	-9	0	1	0	0	0	1	0	0	0	0	1	1		-0.0342907	0.109762	-0.0546018	-0.0145142	-0.0210975		132	0.9702	0.0214	0.0082
Jing et al (2010)	1900	1900	P.SATIVUM-ETHIOPIA	928	1	0	0	1	0	1	0	1	0	1	-9	0	1	0	-9	0	1	0	0	0	1	0	0	0	0	1	1		0.0196933	0.116582	-0.00590035	0.0533257	-0.0686131		751	0.9612	0.0228	0.016
Jing et al (2010)	1901	1901	P.SATIVUM-ETHIOPIA	2776	1	0	0	-9	-9	1	0	1	0	1	-9	-9	1	0	1	0	1	0	0	0	1	0	0	1	0	-9	1		0.0161501	0.0382109	0.00622884	0.073385	-0.0188464		1427	0.949	0.0392	0.012
Jing et al (2010)	1902	1902	P.SATIVUM-ETHIOPIA	840	1	0	1	-9	-9	1	0	0	0	1	-9	0	1	0	0	0	1	0	0	0	1	0	0	0	0	1	1		0.0277897	0.10225	-0.0770133	-0.0691629	0.0390323		67	0.9726	0.0198	0.0076
Jing et al (2010)	1903	1903	P.SATIVUM-ETHIOPIA	2688	1	0	1	-9	1	1	0	0	0	1	-9	0	1	0	-9	0	1	0	0	0	1	0	-9	1	0	-9	1		0.0129097	-0.00434963	-0.0622536	-0.0472182	0.0316486		681	0.962	0.0304	0.0078
Jing et al (2010)	1904	1904	P.SATIVUM-ETHIOPIA	752	1	0	1	-9	-9	1	0	0	0	1	1	0	1	0	1	0	1	0	0	0	1	0	0	1	0	1	1		0.0431058	0.023525	-0.0552285	-0.0472527	0.069967		68	0.9726	0.0184	0.0094
Jing et al (2010)	1905	1905	P.SATIVUM-ETHIOPIA	2600	1	0	1	1	1	1	0	1	0	1	-9	0	1	0	-9	0	1	0	0	0	1	0	0	-9	0	1	1		-0.0671459	0.0605698	-0.0534956	-0.00100756	0.0248262		104	0.9708	0.0252	0.004
Jing et al (2010)	1906	1906	P.SATIVUM-ETHIOPIA	664	1	0	1	-9	-9	1	0	1	-9	1	-9	0	1	-9	0	0	1	0	0	0	1	0	0	1	0	1	1		-0.0482722	0.0836396	-0.0416229	0.0140451	0.035482		142	0.97	0.025	0.0048
Jing et al (2010)	1907	1907	P.SATIVUM-ETHIOPIA	3843	1	0	0	-9	-9	1	0	1	0	-9	-9	-9	1	0	0	0	1	0	0	0	1	0	0	0	0	1	1		0.00933299	0.128729	-0.00599753	0.0808773	-0.0504881		145	0.9698	0.0224	0.0076
Jing et al (2010)	1908	1908	P.SATIVUM-ETHIOPIA	1907	1	0	1	1	1	1	0	1	0	1	-9	0	1	0	-9	0	1	0	0	0	1	0	0	0	0	1	1		-0.0793355	0.0855673	-0.0677262	-0.00659232	0.0109146		18	0.9756	0.021	0.0032
Jing et al (2010)	1909	1909	P.SATIVUM-ETHIOPIA	3755	1	0	0	1	1	1	0	1	0	1	-9	0	1	0	0	0	1	0	0	0	1	0	0	-9	0	1	1		-0.0238978	0.0832516	-0.0131045	0.0565628	-0.00957982		403	0.9654	0.0282	0.006
Jing et al (2010)	1910	1910	P.SATIVUM-ETHIOPIA	1819	1	0	1	-9	-9	-9	0	1	-9	1	-9	0	1	0	-9	0	1	0	0	0	1	0	1	1	0	1	1		-0.019861	0.0141031	-0.0649292	-0.0244875	-0.0669038		40	0.974	0.0204	0.0056
Jing et al (2010)	1911	1911	P.SATIVUM-ETHIOPIA	3667	1	0	1	1	1	1	0	1	0	1	-9	0	1	0	0	0	1	0	0	0	1	0	0	0	0	1	1		-0.0766476	0.098205	-0.0633862	-0.00562412	0.0133634		47	0.9736	0.023	0.0034
Jing et al (2010)	1912	1912	P.SATIVUM-ETHIOPIA	1731	0	0	0	1	-9	1	0	1	0	1	-9	0	1	0	-9	0	1	0	0	0	1	1	-9	1	0	0	1		-0.0261609	-0.0487516	0.103413	0.0408352	-0.0525566		3569	0.0222	0.81	0.168
Jing et al (2010)	1913	1913	P.SATIVUM-ETHIOPIA	3579	1	0	1	-9	1	1	0	1	0	1	-9	0	1	0	0	0	1	0	0	0	1	0	0	1	0	1	1		-0.0448176	0.0581044	-0.0373105	0.0146607	0.0420829		184	0.9692	0.0264	0.0042
Jing et al (2010)	1914	1914	P.SATIVUM-ETHIOPIA	1643	1	0	1	-9	0	1	0	0	0	1	-9	0	1	-9	-9	0	1	0	0	0	1	0	0	1	-9	1	1		0.0596843	0.0718608	-0.056278	-0.0541271	0.0679604		1249	0.9538	0.02	0.026
Jing et al (2010)	1915	1915	P.SATIVUM-ETHIOPIA	2875	0	0	1	1	1	1	0	1	0	1	-9	0	1	0	1	0	1	0	0	0	1	0	0	-9	0	1	1		-0.105846	0.0350025	0.0389064	-0.0472274	0.029512		3404	0.055	0.9408	0.0044
Jing et al (2010)	1916	1916	P.SATIVUM-ETHIOPIA	939	1	0	1	1	-9	1	0	1	0	0	-9	0	0	0	-9	0	1	-9	0	0	-9	0	0	1	0	1	1		0.046239	-0.00924823	-0.0209433	0.0776614	0.101893		2132	0.6832	0.038	0.2786
Jing et al (2010)	1917	1917	P.SATIVUM-ETHIOPIA	2787	1	0	1	-9	-9	1	0	0	0	1	-9	0	0	0	-9	0	1	0	0	0	1	0	0	0	0	1	1		0.0555702	0.0452034	-0.0952711	-0.0528436	0.0915933		195	0.9688	0.014	0.0172
Jing et al (2010)	1918	1918	P.SATIVUM-ETHIOPIA	851	1	0	1	1	0	1	0	0	0	1	-9	0	1	0	1	0	1	0	0	0	-9	0	-9	-9	0	-9	1		0.0664229	0.00207727	-0.0651352	-0.0741159	-0.0076845		1651	0.9318	0.0284	0.0398
Jing et al (2010)	1919	1919	P.SATIVUM-ETHIOPIA	2699	0	0	1	1	-9	1	0	0	0	1	-9	0	1	0	1	0	1	0	1	0	1	0	-9	0	-9	1	1		-0.0239672	-0.0200297	0.0139712	-0.151751	0.0135555		3670	0.0634	0.7212	0.2156
Jing et al (2010)	1920	1920	P.SATIVUM-ETHIOPIA	763	1	0	1	-9	0	1	0	0	0	1	-9	0	1	0	0	0	1	0	0	0	1	0	1	0	0	1	1		0.0505299	0.0397959	-0.103907	-0.106799	-0.0676102		341	0.9662	0.0152	0.0186
Jing et al (2010)	1921	1921	P.SATIVUM-ETHIOPIA	2611	1	0	1	1	0	1	0	0	0	1	-9	-9	0	0	0	0	1	0	0	0	1	0	0	0	0	1	1		0.0736718	0.0679991	-0.0840199	-0.0649388	0.0779348		1613	0.9372	0.0136	0.0492
Jing et al (2010)	1922	1922	P.SATIVUM-CHINA	2239	1	-9	0	1	0	1	0	1	0	1	-9	-9	0	0	0	0	1	0	0	0	-9	1	0	1	0	-9	1		0.0785878	-0.00507352	0.028542	0.178939	0.0371932		4474	0.4512	0.1046	0.4446
Jing et al (2010)	1923	1923	P.SATIVUM-ETHIOPIA	303	1	0	1	1	0	1	0	0	0	1	-9	0	1	0	-9	0	-9	-9	0	-9	-9	0	0	1	-9	-9	1		0.0855213	0.0880642	-0.0569916	-0.0789253	0.0698151		1745	0.9204	0.0324	0.0472
Jing et al (2010)	1924	1924	P.SATIVUM-ETHIOPIA	2151	1	-9	1	1	-9	-9	0	1	-9	1	-9	-9	-9	0	1	0	1	0	0	0	1	0	0	1	0	-9	1		-0.025078	0.0306756	-0.0457912	0.0120163	0.0353576		918	0.959	0.034	0.0072
Jing et al (2010)	1925	1925	P.SATIVUM-ETHIOPIA	675	1	0	-9	1	-9	-9	0	0	0	1	-9	0	1	-9	1	0	1	0	0	0	1	0	0	0	0	1	1		0.0518696	0.10226	-0.0738421	-0.0474564	0.00070983		280	0.9672	0.0192	0.0136
Jing et al (2010)	1926	1926	P.SATIVUM-ETHIOPIA	3854	1	0	1	-9	-9	1	0	0	0	-9	-9	-9	1	0	-9	0	1	0	0	0	1	0	0	0	0	1	1		0.0418749	0.0901514	-0.0863836	-0.0734394	0.0457945		49	0.9736	0.017	0.0094
Jing et al (2010)	1927	1927	P.SATIVUM-ETHIOPIA	1918	1	0	1	1	1	1	0	0	0	1	-9	0	1	0	0	0	1	0	0	0	1	0	0	-9	0	1	1		0.000713999	0.0652922	-0.0674835	-0.0545793	0.0613615		27	0.9748	0.019	0.0062
Jing et al (2010)	1928	1928	P.SATIVUM-ETHIOPIA	3766	1	0	1	-9	1	1	0	0	0	1	-9	0	1	-9	-9	0	1	0	0	0	1	0	0	1	0	0	1		0.00817275	0.0163497	-0.0506381	-0.0281809	0.0656805		360	0.966	0.0274	0.0068
Jing et al (2010)	1929	1929	P.SATIVUM-ETHIOPIA	1830	1	0	1	-9	1	1	0	1	0	1	-9	0	1	0	-9	0	1	0	0	0	-9	0	0	0	0	1	1		-0.0605968	0.0894595	-0.0633098	0.0110284	0.019895		34	0.9744	0.0214	0.0042
Jing et al (2010)	1930	1930	P.SATIVUM-ETHIOPIA	3678	1	0	1	-9	0	1	0	0	0	1	-9	0	1	0	-9	0	1	0	0	0	1	0	0	0	0	1	1		0.0586807	0.0983596	-0.0734974	-0.0809122	0.0211365		537	0.9638	0.0168	0.0198
Jing et al (2010)	1931	1931	P.SATIVUM-ETHIOPIA	1742	1	0	0	-9	-9	1	0	0	0	1	-9	0	1	0	-9	0	1	0	0	0	1	0	1	1	0	1	1		0.0801826	-0.00884879	-0.04337	-0.0172863	-0.0549421		1375	0.9512	0.0216	0.0268
Jing et al (2010)	1932	1932	P.SATIVUM-ETHIOPIA	3590	1	0	1	1	-9	1	0	0	0	1	-9	-9	1	-9	0	0	1	0	0	0	1	0	0	0	0	1	1		-0.00844401	0.112431	-0.0928501	-0.073684	0.0473997		8	0.9768	0.0166	0.0064
Jing et al (2010)	1933	1933	P.SATIVUM-ETHIOPIA	1654	1	0	0	1	1	1	0	0	0	1	-9	0	1	0	0	0	1	0	0	0	1	0	1	0	0	1	1		0.0268409	0.0356291	-0.0770801	-0.0310143	-0.0736201		39	0.974	0.0172	0.009
Jing et al (2010)	1934	1934	P.SATIVUM-ETHIOPIA	2886	0	0	1	-9	1	1	0	1	0	-9	-9	-9	1	0	-9	0	1	0	1	0	1	0	1	1	0	1	1		-0.107032	-0.112512	0.0496444	-0.0220273	-0.0229554		3568	0.0406	0.8122	0.1468
Jing et al (2010)	1935	1935	P.SATIVUM-ETHIOPIA	950	1	0	1	1	0	1	0	1	0	1	-9	0	1	0	-9	0	1	0	0	0	1	0	-9	-9	0	1	1		-0.0215591	0.044568	-0.0498918	-0.0186598	-0.0390438		387	0.9656	0.025	0.0094
Jing et al (2010)	1936	1936	P.SATIVUM-ETHIOPIA	2798	1	0	1	1	-9	1	0	1	0	1	-9	0	-9	0	0	0	1	0	0	0	1	0	0	-9	0	1	1		-0.0292561	0.0582049	-0.0448168	0.00793184	0.0317012		50	0.9736	0.0216	0.005
Jing et al (2010)	1937	1937	P.ABYSSINICUM	2399	1	-9	-9	1	0	1	0	1	1	1	-9	-9	0	0	0	0	-9	0	0	0	1	0	1	-9	1	-9	1		-0.0184844	0.0383549	-0.101786	0.0334227	-0.111613		4473	0.4618	0.0906	0.4474
Jing et al (2010)	1938	1938	P.ABYSSINICUM	463	1	0	0	-9	0	0	-9	0	-9	-9	-9	-9	-9	-9	-9	-9	1	-9	0	1	0	0	0	-9	-9	-9	1		0.440504	0.230488	-0.0212996	0.065338	0.0360347		4070	0.008	0.0068	0.985		0.006	0.5195	0.0053125	0.005875	0.0768125	0.386375
Jing et al (2010)	1939	1939	P.SATIVUM-ETHIOPIA	862	1	0	1	-9	1	1	1	1	0	1	-9	0	1	0	0	0	1	0	0	0	1	0	1	1	0	-9	1		-0.0595532	-0.0593094	-0.0639542	-0.018627	-0.0406277		1719	0.924	0.0678	0.0082
Jing et al (2010)	1940	1940	P.SATIVUM-ETHIOPIA	2710	1	0	1	-9	1	1	0	1	0	-9	-9	0	1	1	0	0	1	0	0	0	1	0	0	1	0	1	1		-0.0686398	0.0594496	-0.0437694	0.0453221	0.058992		575	0.9634	0.0326	0.0044
Jing et al (2010)	1941	1941	P.SATIVUM-ETHIOPIA	774	1	0	0	-9	-9	1	0	0	0	1	-9	0	1	0	0	0	1	0	0	0	1	0	0	1	0	1	1		0.0878836	0.0670791	-0.00971727	0.0105511	0.0287161		1111	0.9562	0.0232	0.0206
Jing et al (2010)	1942	1942	P.SATIVUM-ETHIOPIA	2622	1	0	1	-9	1	1	0	1	0	1	-9	0	1	0	1	0	1	0	0	0	1	0	0	1	0	1	1		-0.0461722	0.0308201	-0.0454887	0.013859	0.0401357		63	0.9728	0.0224	0.005
Jing et al (2010)	1943	1943	P.ABYSSINICUM	2311	1	-9	1	1	0	0	0	0	-9	-9	-9	0	0	0	0	0	0	-9	0	1	0	0	0	1	1	-9	1		0.309224	0.164783	-0.0811148	-0.0973425	0.206624		4131	0.013	0.0094	0.9772		0.0461875	0.740688	0.0054375	0.195375	0.0073125	0.0053125
Jing et al (2010)	1944	1944	P.SATIVUM-ETHIOPIA	686	1	0	-9	1	0	1	1	1	0	1	-9	0	1	1	-9	0	1	0	0	0	1	0	0	1	0	0	1		-0.0110545	0.00223743	-0.00276669	0.0424014	-0.0189125		1885	0.8732	0.1002	0.0268
Jing et al (2010)	1945	1945	P.SATIVUM-ETHIOPIA	3865	1	0	1	-9	-9	1	0	0	0	-9	1	-9	1	-9	-9	0	1	0	1	0	-9	0	0	1	0	-9	1		0.0639112	-0.0304663	-0.0552485	0.0190585	0.122557		2212	0.6112	0.075	0.314
Jing et al (2010)	1946	1946	P.SATIVUM-ETHIOPIA	1929	1	0	1	-9	1	1	1	1	0	0	-9	-9	1	0	-9	0	1	0	1	0	1	0	0	1	0	-9	1		-0.0198687	-0.0834242	-0.0291856	0.0676184	0.0639572		2365	0.505	0.1434	0.3514
Jing et al (2010)	1947	1947	P.SATIVUM-ETHIOPIA	3777	0	0	1	-9	1	1	0	1	0	1	1	0	1	-9	-9	0	1	0	1	0	-9	0	1	1	0	-9	1		-0.125411	-0.124568	0.0439234	0.00901103	-0.00496958		3534	0.025	0.8564	0.1182
Jing et al (2010)	1948	1948	P.SATIVUM-ETHIOPIA	1841	0	0	0	-9	1	1	0	1	-9	0	-9	-9	1	0	-9	0	1	0	1	0	1	0	1	1	0	-9	1		-0.0339404	-0.118914	0.135421	0.0711116	-0.108958		3736	0.0218	0.6672	0.3108
Jing et al (2010)	1950	1950	P.SATIVUM-ETHIOPIA	3689	0	0	0	-9	0	1	0	0	0	-9	-9	0	1	-9	-9	0	1	0	0	0	-9	0	1	1	0	-9	1		0.0988617	-0.0553183	0.109444	-0.0618266	-0.0815185		3603	0.0286	0.775	0.1966
Jing et al (2010)	1951	1951	P.SATIVUM-CHINA	375	1	0	-9	-9	1	-9	0	0	0	-9	-9	0	-9	0	0	-9	0	-9	0	1	0	0	0	-9	-9	0	1		0.176816	0.171246	-0.0905599	-0.0297247	0.130352		4325	0.2002	0.0846	0.7154		0.094625	0.611437	0.0165	0.049625	0.009	0.218813
Jing et al (2010)	1952	1952	P.SATIVUM-ETHIOPIA	1753	1	0	0	-9	1	1	0	0	0	0	-9	-9	0	0	-9	0	1	0	0	0	1	0	1	1	0	-9	1		0.119878	-0.108046	-0.0524771	0.0332129	-0.00432618		4459	0.47	0.0648	0.4652
Jing et al (2010)	1953	1953	P.SATIVUM-ETHIOPIA	3601	1	0	1	1	1	1	0	0	0	0	-9	-9	0	0	1	0	1	-9	1	0	1	0	0	-9	0	-9	1		0.0804332	-0.0985424	-0.099339	0.00941836	0.1788		4450	0.4458	0.0696	0.4846
Jing et al (2010)	1954	1954	P.SATIVUM-ETHIOPIA	1665	1	0	1	-9	1	1	0	0	0	-9	-9	-9	1	-9	1	0	1	0	1	0	1	1	1	1	0	-9	1		0.015411	-0.210395	-0.146779	-0.0113537	0.0275969		4484	0.4996	0.0764	0.4242
Jing et al (2010)	1955	1955	P.ABYSSINICUM	2223	1	0	0	-9	0	0	0	0	-9	1	-9	0	-9	0	0	0	1	-9	0	1	0	0	0	-9	1	-9	1		0.284153	0.213543	-0.00406048	0.0392221	0.0192055		4203	0.0266	0.0182	0.9556		0.0085	0.962375	0.0064375	0.0106875	0.00675	0.004875
Jing et al (2010)	1956	1956	P.SATIVUM-AFGHANISTAN	2897	1	0	-9	-9	0	1	0	0	0	-9	-9	-9	0	0	-9	0	1	0	1	0	-9	1	1	1	0	0	1		0.189613	-0.228404	-0.0788284	0.0406205	-0.000716165		4185	0.0226	0.013	0.9644		0.9035	0.0029375	0.0508125	0.0168125	0.0051875	0.0208125
Jing et al (2010)	1957	1957	P.ABYSSINICUM	287	-9	-9	0	-9	-9	0	0	0	-9	-9	-9	-9	1	-9	0	0	1	-9	0	1	0	0	0	-9	1	-9	1		0.231376	0.316025	0.136908	0.0166591	0.0496683		4134	0.0124	0.0108	0.9766		0.0158125	0.936188	0.00325	0.004125	0.007875	0.0328125
Jing et al (2010)	1958	1958	P.SATIVUM-ETHIOPIA	961	1	0	-9	-9	1	1	0	1	0	1	-9	0	0	-9	1	0	1	-9	0	0	-9	0	0	-9	0	-9	1		-0.0308872	-0.010368	-0.0424491	0.109914	0.0715025		445	0.9648	0.022	0.0134
Jing et al (2010)	1959	1959	P.SATIVUM-ETHIOPIA	2809	1	0	1	-9	-9	-9	0	1	0	1	-9	0	-9	0	0	0	1	0	0	0	1	0	0	1	0	-9	1		0.0156829	0.0432374	-0.0182351	0.0192796	0.0266964		841	0.96	0.034	0.006
Jing et al (2010)	1960	1960	P.SATIVUM-ETHIOPIA	873	1	0	0	-9	-9	1	0	-9	0	1	-9	0	1	0	0	0	1	0	0	0	-9	0	0	-9	0	-9	1		0.0608961	0.0667672	0.000490145	0.0382994	-0.00651535		1377	0.9512	0.0346	0.014
Jing et al (2010)	1961	1961	P.ABYSSINICUM	3466	0	0	-9	-9	0	0	0	0	-9	-9	-9	0	-9	0	0	0	-9	-9	0	1	0	0	0	-9	-9	1	-9		0.295207	0.257632	0.253315	-0.201617	0.120178		4216	0.0086	0.0452	0.946		0.003	0.976313	0.0031875	0.0031875	0.0049375	0.009375
Jing et al (2010)	1962	1962	P.SATIVUM-ETHIOPIA	2721	1	0	0	-9	1	1	0	0	0	1	-9	0	1	-9	0	0	1	0	0	1	1	0	0	1	0	-9	1		0.0544387	0.0941268	-0.0258657	0.0116449	0.0415785		2176	0.6494	0.0782	0.2724
Jing et al (2010)	1963	1963	P.SATIVUM-ETHIOPIA	785	1	0	0	-9	1	1	0	0	0	1	-9	0	1	-9	-9	0	1	0	0	0	-9	0	0	0	0	-9	1		0.0440088	0.0810236	-0.0419628	0.0201834	0.0128904		668	0.9622	0.0234	0.0142
Jing et al (2010)	1964	1964	P.SATIVUM-ETHIOPIA	1280	1	0	0	-9	1	1	0	0	0	-9	-9	0	1	-9	-9	0	1	0	0	0	1	0	0	0	0	-9	1		0.0476845	0.0764031	-0.0410412	0.0208066	0.00718451		1125	0.956	0.0288	0.0152
Jing et al (2010)	1965	1965	P.SATIVUM-ETHIOPIA	2512	1	0	0	-9	1	1	0	0	0	1	1	0	1	0	0	0	1	0	0	0	1	0	0	0	0	1	1		0.0368921	0.0989385	-0.0402739	0.00606982	0.0163076		136	0.97	0.021	0.0088
Jing et al (2010)	1966	1966	P.ABYSSINICUM	1530	-9	0	0	-9	0	-9	0	0	0	-9	-9	0	-9	0	0	-9	1	-9	0	0	1	0	-9	1	1	-9	1		0.179383	0.0492705	0.0684936	-0.0179357	-0.0185443		4242	0.044	0.0412	0.9152		0.1365	0.586	0.228437	0.0120625	0.017	0.0199375
Jing et al (2010)	1967	1967	P.SATIVUM-ETHIOPIA	576	0	0	1	-9	1	1	0	0	0	0	-9	0	1	0	0	0	1	0	1	0	0	0	1	1	0	0	1		0.054579	-0.137963	0.0638128	-0.0687866	0.0334752		3903	0.0232	0.5402	0.4368
Jing et al (2010)	1968	1968	P.SATIVUM-ETHIOPIA	2424	1	0	1	-9	-9	1	0	0	0	1	-9	0	1	0	1	0	1	0	0	0	1	0	0	0	0	0	1		0.0341888	0.0450676	-0.0714503	-0.0656442	0.0206479		259	0.9674	0.0232	0.0092
Jing et al (2010)	1969	1969	P.SATIVUM-ETHIOPIA	488	1	0	1	1	1	1	0	1	0	1	-9	0	1	-9	-9	0	1	0	0	0	1	0	0	0	0	1	1		-0.103288	0.0912243	-0.0751973	6.58032e-05	0.0153098		3	0.9774	0.0188	0.0034
Jing et al (2010)	1970	1970	P.SATIVUM-ETHIOPIA	2336	0	0	1	1	0	1	0	1	0	0	-9	0	1	0	0	0	1	0	0	0	1	0	0	-9	0	-9	1		-0.00894999	0.0494664	0.0997328	-0.0345149	-0.00759408		3591	0.0218	0.792	0.1862
Jing et al (2010)	1971	1971	P.SATIVUM-ETHIOPIA	400	1	0	1	-9	1	1	0	0	0	-9	-9	0	1	0	0	0	1	0	1	0	1	0	0	1	-9	1	1		0.0469685	0.0178356	-0.0644436	-0.007593	0.122101		2068	0.739	0.035	0.226
Jing et al (2010)	1972	1972	P.SATIVUM-ETHIOPIA	2248	1	0	0	1	1	1	0	1	0	1	1	0	-9	0	1	0	1	0	0	0	1	0	0	1	0	-9	1		-0.00481747	-0.000577557	-0.0046341	0.0794669	0.0171573		1085	0.9566	0.036	0.007
Jing et al (2010)	1973	1973	P.SATIVUM-ETHIOPIA	312	1	0	-9	1	1	1	0	1	0	1	-9	0	1	-9	-9	0	1	0	0	0	1	0	0	-9	-9	1	1		-0.0788131	0.0894697	-0.0481472	0.0354684	0.014258		200	0.9688	0.0268	0.0042
Jing et al (2010)	1974	1974	P.ABYSSINICUM	3378	-9	0	0	-9	-9	0	0	0	0	-9	-9	0	1	0	0	0	-9	-9	0	1	-9	0	0	-9	-9	-9	1		0.193376	0.213703	0.0924106	-0.044544	-0.00536836		4214	0.0266	0.0268	0.9466		0.0084375	0.672812	0.0043125	0.0055	0.0070625	0.301687
Jing et al (2010)	1975	1975	P.SATIVUM-ETHIOPIA	3491	1	0	-9	-9	-9	1	0	0	0	0	-9	-9	1	0	0	0	1	0	0	0	1	0	0	1	0	1	1		0.109712	0.0544188	-0.0205858	-0.00373387	0.0603579		2281	0.5632	0.0632	0.3736
Jing et al (2010)	1976	1976	P.SATIVUM-ETHIOPIA	1555	1	0	1	-9	1	0	0	1	0	-9	-9	-9	1	-9	-9	0	1	0	0	0	1	0	-9	-9	0	-9	1		-0.0407462	0.0539697	-0.0586588	0.00795521	-0.0447877		1742	0.9208	0.0292	0.05
Jing et al (2010)	1977	1977	P.SATIVUM-ETHIOPIA	3403	1	0	0	-9	1	1	0	1	0	1	-9	0	1	0	0	0	1	0	0	0	1	0	0	1	0	1	1		-0.0048348	0.0685998	-0.000374156	0.0717489	0.00585274		339	0.9664	0.0268	0.0066
Jing et al (2010)	1978	1978	P.SATIVUM-ETHIOPIA	1467	1	0	1	1	1	-9	0	1	0	-9	-9	0	1	0	0	0	1	0	0	0	1	0	0	1	-9	1	1		-0.0211781	0.0811195	-0.0311197	0.0154961	0.0351059		102	0.971	0.0238	0.0052
Jing et al (2010)	1979	1979	P.SATIVUM-TURKEY	3315	1	0	-9	1	1	1	1	1	0	-9	-9	0	1	-9	-9	0	-9	0	0	0	1	0	-9	0	0	1	1		-0.0961057	0.0201607	-0.0893456	0.00373286	-0.0694972		915	0.9592	0.0324	0.0086
Jing et al (2010)	1980	1980	P.SATIVUM-CHINA	1379	1	0	1	-9	0	-9	1	1	0	-9	-9	-9	1	-9	0	0	1	0	0	0	1	1	0	0	-9	0	1		0.00785402	0.0625692	-0.0362285	0.0359084	-0.05943		2320	0.5428	0.1174	0.3396
Jing et al (2010)	1981	1981	P.SATIVUM-INDIA	3227	1	0	1	1	1	1	1	0	0	-9	1	-9	1	-9	0	0	1	0	0	0	1	0	1	1	0	0	1		-0.0068471	-0.0993887	-0.0863069	-0.0679128	0.00366934		1638	0.934	0.0502	0.016
Jing et al (2010)	1982	1982	P.SATIVUM-ETHIOPIA	1291	1	0	1	-9	1	1	0	0	0	1	-9	0	1	-9	0	0	1	0	0	0	1	0	1	1	-9	0	1		-0.00497215	-0.0202361	-0.0820838	-0.0505723	0.0046268		159	0.9696	0.0238	0.0068
Jing et al (2010)	1983	1983	P.SATIVUM-ETHIOPIA	2523	1	0	1	-9	1	1	1	1	0	-9	1	-9	-9	0	0	0	1	0	1	0	1	0	0	0	0	1	1		-0.0698263	-0.0287138	-0.0772371	0.064872	0.0699055		2009	0.7818	0.0416	0.176
Jing et al (2010)	1984	1984	P.SATIVUM-ETHIOPIA	587	1	0	0	1	1	1	0	0	0	1	-9	0	0	0	1	0	1	0	0	0	-9	0	0	1	0	-9	1		0.0950178	-0.0269208	-0.0220767	0.0405136	0.0832623		1870	0.8778	0.027	0.095
Jing et al (2010)	1985	1985	P.SATIVUM-ETHIOPIA	2435	1	0	1	-9	1	1	0	0	0	0	1	0	0	0	0	0	1	0	1	0	1	0	0	1	0	0	1		0.0881974	-0.0795347	-0.0445493	0.0341266	0.157295		2366	0.502	0.0768	0.421
Jing et al (2010)	1986	1986	P.SATIVUM-ETHIOPIA	499	0	0	1	-9	1	1	0	0	0	0	-9	0	0	0	0	0	1	0	0	0	-9	0	-9	1	0	-9	1		0.0585464	-0.0855127	0.0611329	-0.0727341	0.115391		3764	0.032	0.6404	0.3276
Jing et al (2010)	1987	1987	P.SATIVUM-ETHIOPIA	2347	1	0	1	1	-9	1	1	0	1	-9	-9	0	0	-9	-9	0	1	0	0	0	1	0	1	1	0	-9	1		0.0646088	-0.168806	-0.126264	-0.108373	0.0270722		4392	0.3358	0.0928	0.5712		0.585	0.0045	0.004375	0.379125	0.014125	0.0129375
Jing et al (2010)	1988	1988	P.SATIVUM-ETHIOPIA	411	1	0	0	-9	1	1	0	0	0	-9	-9	0	0	-9	-9	0	1	0	1	0	1	0	1	1	-9	-9	1		0.0982912	-0.152821	-0.0780527	0.0836055	0.0169987		4444	0.4286	0.0754	0.496
Jing et al (2010)	1989	1989	P.SATIVUM-ETHIOPIA	2259	1	0	1	1	1	1	0	1	0	-9	-9	-9	-9	-9	0	0	1	0	0	0	0	0	-9	1	0	1	1		-0.0376122	-0.0111639	-0.0523098	0.0584655	0.0628639		489	0.9644	0.0204	0.015
Jing et al (2010)	1990	1990	P.SATIVUM-ETHIOPIA	323	1	0	-9	-9	1	1	0	0	0	-9	-9	0	0	-9	-9	0	1	0	1	0	1	1	1	1	-9	1	1		0.0846183	-0.223116	-0.140204	0.0757468	0.0806395		4390	0.3768	0.0506	0.5728		0.876188	0.00325	0.019375	0.007	0.0060625	0.08825
Jing et al (2010)	1991	1991	P.SATIVUM-ETHIOPIA	3502	0	0	-9	-9	-9	1	0	1	0	-9	-9	-9	1	0	0	0	1	0	1	0	1	0	0	1	-9	1	1		-0.0380538	0.0279203	0.138069	0.053953	0.0442441		3600	0.0296	0.7804	0.1898
Jing et al (2010)	1992	1992	P.SATIVUM-ETHIOPIA	1566	0	0	1	-9	1	1	0	0	-9	0	-9	-9	1	0	-9	0	1	-9	0	0	1	0	-9	1	0	0	1		0.0046023	-0.0505928	0.0596436	-0.114561	0.0615964		3610	0.0276	0.769	0.2032
Jing et al (2010)	1993	1993	P.SATIVUM-ETHIOPIA	3414	1	0	1	1	-9	1	0	1	0	-9	-9	0	1	0	-9	0	1	0	0	0	1	0	-9	1	-9	-9	1		-0.0189812	0.011008	-0.0359817	0.00195913	-0.00938765		1066	0.9568	0.0376	0.0056
Jing et al (2010)	1994	1994	P.SATIVUM-ETHIOPIA	1478	0	0	1	1	-9	1	0	0	0	0	-9	0	1	0	0	0	1	0	1	0	-9	0	1	1	0	0	1		0.0594552	-0.123052	0.0635721	-0.09178	-0.00288969		3877	0.0232	0.5624	0.4148
Jing et al (2010)	1995	1995	P.SATIVUM-ETHIOPIA	3326	1	0	1	1	1	1	0	0	0	-9	-9	-9	1	-9	0	0	1	0	1	0	1	1	0	0	0	1	1		-0.000708546	0.0148813	-0.122048	0.00345355	0.114904		2186	0.6398	0.049	0.3114
Jing et al (2010)	1996	1996	P.SATIVUM-ETHIOPIA	1390	1	0	1	1	1	1	0	0	0	-9	-9	-9	1	1	-9	0	1	0	0	0	1	0	0	1	0	1	1		-0.012846	0.0355031	-0.0792522	-0.0328931	0.106469		45	0.9738	0.0196	0.0064
Jing et al (2010)	1997	1997	P.SATIVUM-ETHIOPIA	3238	0	0	1	-9	1	1	0	1	0	-9	-9	0	1	-9	-9	0	1	0	0	0	1	-9	0	1	0	1	1		-0.100082	0.00369121	0.0700922	-0.00010178	0.0650633		3245	0.0396	0.9552	0.0052
Jing et al (2010)	1998	1998	P.ABYSSINICUM	1442	-9	0	0	1	-9	0	0	-9	-9	1	-9	0	1	0	0	0	0	-9	0	0	1	0	-9	1	1	-9	-9		0.0599519	0.173538	0.0605981	-0.0269571	-0.0917059		4351	0.167	0.1742	0.6588		0.191375	0.60625	0.011125	0.02325	0.156687	0.011125
Jing et al (2010)	1999	1999	P.SATIVUM-ETHIOPIA	2235	-9	0	-9	-9	0	1	-9	0	-9	1	1	0	-9	0	-9	0	1	0	0	0	1	0	1	1	0	-9	1		0.0743925	-0.0854545	0.00566115	-0.0791503	-0.0347583		2206	0.6198	0.3268	0.0536
Jing et al (2010)	2000	2000	P.SATIVUM-ETHIOPIA	1302	1	0	1	1	1	1	0	1	0	0	-9	0	1	-9	0	0	1	0	1	0	1	0	-9	0	0	1	1		-0.0699931	0.011465	-0.0832188	0.0543453	-0.017731		2075	0.7312	0.0428	0.2262
Jing et al (2010)	2001	2001	P.SATIVUM-ETHIOPIA	2534	1	0	0	1	1	1	0	0	0	1	-9	-9	1	0	0	0	1	0	1	0	1	0	1	1	0	1	1		0.0484771	-0.0467132	-0.0591888	0.0157959	-0.0304493		2093	0.7092	0.0324	0.2582
Jing et al (2010)	2002	2002	P.SATIVUM-ETHIOPIA	3290	1	0	0	-9	1	1	0	0	0	1	-9	-9	1	-9	0	0	1	-9	1	0	0	0	0	1	0	-9	-9		0.0879565	0.0163713	-0.0106685	0.132621	0.126422		4472	0.4414	0.1098	0.4486
Jing et al (2010)	2003	2003	P.SATIVUM-ETHIOPIA	598	1	0	1	1	1	1	-9	1	0	-9	-9	0	1	0	-9	0	1	0	0	0	1	0	0	1	0	-9	1		-0.0355298	-0.000726487	-0.0301212	0.00944625	0.0301296		827	0.9602	0.0348	0.0048
Jing et al (2010)	2004	2004	P.SATIVUM-ETHIOPIA	2446	1	0	0	-9	-9	1	0	0	-9	-9	-9	0	1	0	0	0	1	0	0	0	1	0	0	-9	-9	1	1		0.101348	0.112113	-0.0238449	0.0113497	0.0190284		1547	0.9432	0.0228	0.034
Jing et al (2010)	2005	2005	P.SATIVUM-ETHIOPIA	510	1	0	0	1	-9	1	0	0	0	1	-9	-9	1	0	0	0	1	0	1	0	1	0	0	1	0	1	1		0.089646	0.0362327	-0.0135434	0.0399425	0.047279		2236	0.5928	0.0644	0.3426
Jing et al (2010)	2006	2006	P.ABYSSINICUM	1354	-9	-9	0	1	0	-9	0	0	1	-9	-9	-9	1	0	0	-9	1	-9	0	0	0	0	1	1	1	-9	-9		0.24139	0.0484916	0.0828142	-0.0701663	-0.152045		4157	0.0132	0.0136	0.973		0.131938	0.720313	0.005375	0.125375	0.0030625	0.013875
Jing et al (2010)	2007	2007	MERCURIO	2358	1	0	0	1	1	0	0	0	0	-9	-9	0	1	-9	0	0	1	0	0	0	1	0	-9	1	0	0	1		0.0975336	0.0320128	-0.01466	0.0129517	-0.0280846		2073	0.7316	0.0494	0.219
Jing et al (2010)	2008	2008	DARKSKINNEDPERFECTION	422	-9	0	1	-9	1	1	-9	1	0	1	1	0	1	0	1	0	1	0	0	0	1	0	1	1	-9	0	1		-0.088916	-0.085249	-0.018281	-0.0263258	-0.0340837		3886	0.441	0.5544	0.0044
Jing et al (2010)	2009	2009	SCOUT	2270	0	0	1	-9	1	1	0	1	0	-9	-9	-9	1	-9	1	0	1	0	0	0	1	0	0	1	0	0	1		-0.0960037	-0.0171936	0.0688659	-0.0107878	0.0444466		2862	0.0266	0.9682	0.005
Jing et al (2010)	2010	2010	TRACER	334	1	0	-9	-9	1	1	0	-9	0	1	-9	0	1	-9	0	0	1	0	0	0	1	0	1	1	-9	0	1		-0.0173771	-0.0091489	-0.0515309	0.00481597	-0.0284061		757	0.9612	0.033	0.0058
Jing et al (2010)	2011	2011	GARFIELD	3513	1	0	-9	-9	-9	1	0	1	0	-9	-9	-9	1	0	0	0	1	0	0	0	-9	0	1	1	-9	-9	1		0.0146402	-0.00236048	-0.0283508	0.0427429	-0.0607891		1137	0.9558	0.0368	0.0074
Jing et al (2010)	2012	2012	ALASKA4683	1577	0	0	0	-9	1	-9	0	1	0	-9	-9	-9	-9	0	0	0	1	0	0	0	1	0	0	1	0	0	1		0.00540053	0.0230864	0.132057	0.0570831	0.00918041		2943	0.0254	0.9668	0.0078
Jing et al (2010)	2013	2013	IMPROVEDCAMPBELLSCOTCH	3425	0	0	0	1	1	1	0	-9	0	-9	-9	-9	0	0	0	0	1	0	0	0	-9	0	0	1	-9	-9	1		0.033999	-0.00927468	0.124706	0.0448796	0.0984925		3488	0.0432	0.914	0.0428
Jing et al (2010)	2014	2014	LATAH	299	1	-9	-9	-9	1	1	0	1	0	1	1	0	1	-9	-9	0	-9	-9	0	-9	-9	0	0	1	-9	-9	1		-0.0939375	0.115517	-0.0445089	0.0780393	0.0588529		1150	0.9556	0.0384	0.0058
Jing et al (2010)	2015	2015	ALASKA	1489	0	0	0	1	1	1	0	1	0	-9	-9	0	1	0	0	0	1	0	0	0	1	0	0	1	-9	0	1		-0.0261681	0.0363906	0.104183	0.0378003	0.000445194		2810	0.0254	0.9688	0.0056
Jing et al (2010)	2016	2016	B777-188:af,sil	258	0	0	1	-9	-9	1	0	0	0	1	1	0	0	0	-9	0	1	0	0	0	1	-9	1	1	-9	1	1		0.0163864	-0.125788	0.0271004	-0.116769	0.0655621		3560	0.13	0.8206	0.0492
Jing et al (2010)	2018	2018	P.SATIVUM-LADAKH	2147	1	0	0	-9	0	0	0	0	-9	-9	1	0	0	0	0	0	1	1	0	0	1	-9	1	1	0	-9	1		0.249989	-0.0559059	-0.0271668	0.0330009	-0.0727955		4208	0.0324	0.0178	0.9502		0.74275	0.0246875	0.015875	0.02625	0.025375	0.165
Jing et al (2010)	2019	2019	P.SATIVUM-LADAKH	211	-9	0	0	1	-9	0	0	-9	0	-9	1	0	1	0	-9	0	1	1	-9	-9	-9	0	0	1	-9	-9	1		0.125859	0.0986796	0.122317	0.0826188	0.0163917		4280	0.083	0.0846	0.8322		0.059375	0.025375	0.0161875	0.0255625	0.0090625	0.864187
Jing et al (2010)	2020	2020	B882-253-(5)	3337	1	0	1	1	1	-9	0	0	0	-9	-9	-9	1	-9	0	0	1	0	0	0	-9	0	0	1	-9	-9	1		0.0436216	0.0611271	-0.0523761	-0.0289682	0.087735		1095	0.9564	0.031	0.0126
Jing et al (2010)	2021	2021	C74-20-(1)	1401	-9	0	-9	1	-9	1	0	0	0	-9	-9	-9	0	-9	1	0	1	0	0	0	1	0	1	1	0	1	1		0.0553146	-0.130895	-0.0270288	-0.0599735	0.0196302		1983	0.8086	0.072	0.1196
Jing et al (2010)	2022	2022	C74-20-(2)	3249	-9	0	0	-9	1	-9	0	0	0	-9	-9	-9	0	-9	-9	0	1	0	0	0	-9	0	0	1	-9	-9	1		0.124416	0.00307669	0.0627119	0.0558933	0.132569		4518	0.4704	0.2024	0.3272
Jing et al (2010)	2023	2023	C74-20-(5)	1313	1	0	-9	-9	1	1	0	0	0	1	1	-9	0	-9	0	0	1	0	0	0	1	0	1	1	0	1	1		0.0239289	-0.0668892	-0.0916061	-0.00352137	0.0470259		89	0.9718	0.0126	0.0158
Jing et al (2010)	2025	2025	BOHATYR	2545	0	0	-9	-9	1	1	0	1	0	-9	-9	-9	1	0	0	0	1	0	0	0	0	0	-9	1	-9	0	1		-0.0344514	-0.0057304	0.0996262	0.0335209	0.0111083		3317	0.029	0.9508	0.0202
Jing et al (2010)	2030	2030	HJA52076-af	609	1	0	1	1	1	1	0	0	0	-9	-9	-9	1	-9	0	0	1	0	0	0	-9	0	-9	1	-9	-9	1		0.00995538	0.0100053	-0.0719966	-0.0347499	0.0570287		652	0.9624	0.0276	0.01
Jing et al (2010)	2031	2031	HJA52096-af	2457	1	0	1	1	-9	-9	0	0	0	-9	1	-9	1	-9	-9	-9	1	0	0	0	1	0	-9	1	0	-9	1		0.0416241	0.0104672	-0.0695274	-0.0590007	0.0186791		663	0.9622	0.026	0.0118
Jing et al (2010)	2033	2033	HJA52244-af	521	1	0	1	1	1	-9	0	1	0	-9	-9	0	1	-9	0	0	1	0	0	0	-9	0	-9	1	-9	-9	1		-0.0283707	0.0343823	-0.03726	0.0200609	0.00362904		932	0.959	0.0346	0.0064
Jing et al (2010)	2034	2034	HJA52323	2369	1	0	0	-9	1	1	0	1	0	-9	-9	-9	1	-9	1	0	1	0	0	0	1	0	-9	1	-9	0	1		-0.0225267	-0.00869023	-0.0149038	0.0959165	-0.0433768		1216	0.9544	0.0354	0.0102
Jing et al (2010)	2035	2035	HJA52401	433	1	0	0	-9	1	-9	0	1	0	-9	-9	-9	-9	-9	-9	0	1	0	0	0	-9	0	-9	1	-9	0	1		0.0329776	0.00116965	0.00120933	0.125258	-0.0268336		1470	0.9476	0.0362	0.0164
Jing et al (2010)	2036	2036	PIKA	2281	1	0	1	1	1	1	0	1	0	-9	-9	-9	1	-9	-9	0	1	0	0	0	0	0	0	1	-9	0	1		-0.0394759	0.0229168	-0.0249781	0.0643108	0.0667538		1440	0.9488	0.036	0.0154
Jing et al (2010)	2037	2037	HJA51850-af	345	1	0	-9	-9	1	1	0	0	0	-9	-9	0	-9	-9	0	0	1	0	0	0	1	0	-9	1	-9	0	1		0.0513507	-0.0144567	-0.0466555	0.00885665	0.0406667		857	0.9598	0.0272	0.013
Jing et al (2010)	2038	2038	HJA51880-af	3128	-9	0	-9	-9	-9	-9	0	1	0	-9	-9	-9	-9	-9	0	0	1	0	0	0	1	0	1	1	0	0	1		0.00261751	-0.0467041	0.0278572	0.0239438	-0.0641355		3884	0.4334	0.557	0.0094
Jing et al (2010)	2039	2039	PANU	1192	1	0	1	-9	1	1	0	1	0	-9	-9	-9	1	0	1	0	1	0	0	0	0	0	0	1	0	0	1		-0.00490877	-0.00630402	-0.018562	0.0556168	0.056536		1516	0.9454	0.0312	0.0236
Jing et al (2010)	2040	2040	WILLIAMRICHARDSON	3040	1	0	1	1	1	-9	0	0	0	-9	1	0	-9	0	-9	0	1	0	0	0	1	0	1	1	0	0	1		0.0483115	-0.0707785	-0.0668467	-0.0461616	0.00513089		285	0.967	0.023	0.01
Jing et al (2010)	2041	2041	NEUGA:af	1104	0	0	1	-9	1	1	0	1	0	1	-9	0	1	0	0	0	1	0	0	0	1	0	1	0	0	0	1		-0.110835	-0.0024656	0.0192585	-0.0598273	-0.0659223		3168	0.0372	0.9596	0.0032
Jing et al (2010)	2043	2043	AMARILLA-INIA	2994	0	0	-9	-9	1	-9	0	1	0	1	-9	0	1	0	-9	0	-9	0	0	0	1	-9	-9	0	0	0	1		-0.0872239	0.0311461	0.0645403	-0.0283221	-0.0812781		3020	0.0306	0.9652	0.0042
Jing et al (2010)	2044	2044	P.BOTANICA	1058	1	0	-9	-9	1	1	0	1	0	1	-9	0	1	0	0	0	1	0	0	0	1	0	-9	0	0	0	1		-0.046537	0.0469743	-0.0443089	0.0213234	-0.0465402		581	0.9634	0.0326	0.004
Jing et al (2010)	2045	2045	CARRERONI	2906	1	0	-9	-9	0	1	0	1	-9	1	-9	0	1	1	0	0	1	0	0	0	1	0	1	1	-9	-9	1		-0.0303792	0.0269746	-0.0456194	0.0376263	-0.0971232		1267	0.9536	0.0364	0.0102
Jing et al (2010)	2046	2046	CATRICO-J	970	1	0	-9	-9	0	1	0	0	-9	1	1	0	1	0	-9	0	1	0	0	0	1	0	1	1	0	0	1		0.079076	-0.0285283	-0.0438971	-0.0434086	-0.0537744		1653	0.9312	0.0336	0.0352
Jing et al (2010)	2047	2047	CATRICO-SS	3787	1	0	1	-9	1	1	0	1	0	1	1	0	1	0	1	0	1	-9	0	-9	-9	0	0	1	-9	0	1		-0.0442866	0.0384267	-0.0365844	0.0353612	0.0538814		1009	0.9578	0.0372	0.0054
Jing et al (2010)	2048	2048	CATRICO-SSCO	1851	1	0	1	1	1	1	0	1	-9	1	1	0	1	0	0	0	1	-9	0	-9	0	0	0	0	-9	-9	1		-0.0883114	0.146544	-0.0683295	0.0235032	0.0458517		406	0.9654	0.0266	0.0082
Jing et al (2010)	2049	2049	FRANCESA	3611	-9	0	0	1	1	1	-9	-9	-9	1	1	0	1	0	0	0	1	-9	0	-9	1	0	1	0	-9	0	1		-0.0608346	0.0336034	-0.0111761	-0.0345582	-0.113886		2354	0.5106	0.4834	0.0064
Jing et al (2010)	2050	2050	OJONEGRO	1675	-9	0	-9	1	1	1	-9	0	-9	1	1	-9	1	0	0	0	1	0	0	0	1	0	1	0	-9	-9	1		-0.0549092	0.00741692	-0.0585456	-0.109722	-0.051624		2070	0.738	0.256	0.0062
Jing et al (2010)	2051	2051	RAINAVICTORIA	2026	1	0	-9	-9	1	1	0	1	0	-9	-9	0	1	0	0	0	1	0	0	0	0	0	-9	0	0	0	1		-0.00362618	0.0359848	-0.0274751	0.0598653	-0.0356258		1201	0.9546	0.0302	0.0152
Jing et al (2010)	2052	2052	S1-10LEBU	90	1	0	-9	-9	1	1	0	0	0	1	-9	-9	1	0	-9	0	1	0	0	0	1	0	0	-9	0	0	1		0.0263846	0.0373017	-0.0424675	-0.0171099	0.0320767		1038	0.9572	0.0332	0.0098
Jing et al (2010)	2053	2053	SIETASEMANAS	1938	1	0	-9	-9	1	1	0	0	0	1	-9	0	1	0	0	0	1	0	0	0	1	0	1	1	0	-9	1		0.0317004	-0.01778	-0.0573906	-0.0309535	-0.0179952		401	0.9654	0.026	0.0088
Jing et al (2010)	2054	2054	VERDELEBU	2	1	0	-9	1	1	1	0	1	0	1	-9	0	1	0	0	0	1	-9	0	0	1	0	-9	0	-9	0	1		-0.069066	0.0656033	-0.0541822	0.0220496	-0.0411627		509	0.964	0.032	0.0042
Jing et al (2010)	2055	2055	P.ELATIUS-ITALY	3202	-9	0	0	-9	0	-9	0	-9	0	-9	-9	1	0	0	0	-9	1	-9	0	0	1	0	0	-9	0	-9	1		0.139172	0.0812511	0.105874	0.0648971	0.0197061		4246	0.046	0.0426	0.9116		0.309062	0.569437	0.0540625	0.0136875	0.022625	0.031125
Jing et al (2010)	2056	2056	POL6:af	2952	0	0	1	1	1	-9	0	1	0	1	-9	-9	-9	-9	0	0	1	0	0	0	0	0	1	1	0	0	1		-0.0723144	-0.0687912	0.0562223	-0.0138233	-0.00310528		3370	0.0394	0.9464	0.0144
Jing et al (2010)	2057	2057	POL7:af	1016	1	0	0	-9	-9	1	0	1	0	-9	-9	-9	1	0	-9	0	1	0	0	0	1	0	0	-9	0	0	1		0.0252886	0.0531188	0.0127613	0.076372	-0.0365355		1466	0.9478	0.0406	0.0116
Jing et al (2010)	2058	2058	POL8:af	3833	1	0	0	1	1	1	-9	1	0	1	-9	-9	1	-9	-9	0	1	0	0	0	1	0	-9	1	0	0	1		-0.0453943	-0.0230337	-0.0196481	0.056509	-0.0362924		1331	0.9522	0.0412	0.0066
[truncated: 2,548 more rows]
