# Supplementary material for: Genetic diversity in European Pisum germplasm collections
Source: Theor Appl Genet. 2012 Apr 1;125(2):367–80. doi: 10.1007/s00122-012-1839-1 (PMC3385700; doi:10.1007/s00122-012-1839-1)
Supplement: Supplementary file 3 — Supplementary material 3 (KML 10 kb) [file 122_2012_1839_MOESM3_ESM.kml]

<?xml version="1.0" encoding="UTF-8"?>
<kml xmlns="http://www.opengis.net/kml/2.2">


<Folder>
<name>NorthIP.kml</name>
  <open>1</open>

  	<description>
  	 NLD accessions not from Northern Pakistan and India
  	</description>

<Placemark>
<name>CGN03154</name>
<Point>
<coordinates>43.733333,37.583333</coordinates>
</Point>
</Placemark>
<Placemark>
<name>CGN03189</name>
<Point>
<coordinates>43.733333,37.583333</coordinates>
</Point>
</Placemark>
<Placemark>
<name>CGN03190</name>
<Point>
<coordinates>40.7,39.916667</coordinates>
</Point>
</Placemark>
<Placemark>
<name>CGN03151</name>
<Point>
<coordinates>40.7,39.95</coordinates>
</Point>
</Placemark>
<Placemark>
<name>CGN03166</name>
<Point>
<coordinates>30.516667,39.783333</coordinates>
</Point>
</Placemark>
<Placemark>
<name>CGN03179</name>
<Point>
<coordinates>29.716667,40.433333</coordinates>
</Point>
</Placemark>
<Placemark>
<name>CGN03172</name>
<Point>
<coordinates>41.283333,39.916667</coordinates>
</Point>
</Placemark>
<Placemark>
<name>CGN03158</name>
<Point>
<coordinates>37.383333,37.066667</coordinates>
</Point>
</Placemark>
<Placemark>
<name>CGN03144</name>
<Point>
<coordinates>37.033333,39.2</coordinates>
</Point>
</Placemark>
<Placemark>
<name>CGN03147</name>
<Point>
<coordinates>36.333333,41.283333</coordinates>
</Point>
</Placemark>
<Placemark>
<name>CGN16651</name>
<Point>
<coordinates>20.5,48.666667</coordinates>
</Point>
</Placemark>
<Placemark>
<name>CGN03164</name>
<Point>
<coordinates>28.25,41.083333</coordinates>
</Point>
</Placemark>
<Placemark>
<name>CGN13271</name>
<Point>
<coordinates>22.25,49.066667</coordinates>
</Point>
</Placemark>
<Placemark>
<name>CGN03153</name>
<Point>
<coordinates>38.316667,38.35</coordinates>
</Point>
</Placemark>
<Placemark>
<name>CGN03165</name>
<Point>
<coordinates>32.5,37.85</coordinates>
</Point>
</Placemark>
<Placemark>
<name>CGN03142</name>
<Point>
<coordinates>27.183333,39.15</coordinates>
</Point>
</Placemark>
<Placemark>
<name>CGN03149</name>
<Point>
<coordinates>39.366667,40.616667</coordinates>
</Point>
</Placemark>
<Placemark>
<name>CGN03152</name>
<Point>
<coordinates>39.766667,37.233333</coordinates>
</Point>
</Placemark>
<Placemark>
<name>CGN03143</name>
<Point>
<coordinates>28.95,41.033333</coordinates>
</Point>
</Placemark>
<Placemark>
<name>CGN03171</name>
<Point>
<coordinates>41.283333,39.916667</coordinates>
</Point>
</Placemark>
<Placemark>
<name>CGN03173</name>
<Point>
<coordinates>41.283333,39.916667</coordinates>
</Point>
</Placemark>
<Placemark>
<name>CGN03180</name>
<Point>
<coordinates>35.916667,33.833333</coordinates>
</Point>
</Placemark>
<Placemark>
<name>CGN03150</name>
<Point>
<coordinates>40.266667,40.25</coordinates>
</Point>
</Placemark>
<Placemark>
<name>CGN03174</name>
<Point>
<coordinates>41.283333,39.916667</coordinates>
</Point>
</Placemark>
<Placemark>
<name>CGN03193</name>
<Point>
<coordinates>20.383333,44.85</coordinates>
</Point>
</Placemark>
<Placemark>
<name>CGN03178</name>
<Point>
<coordinates>30.516667,39.783333</coordinates>
</Point>
</Placemark>
<Placemark>
<name>CGN03188</name>
<Point>
<coordinates>39.316667,41.05</coordinates>
</Point>
</Placemark>
<Placemark>
<name>CGN16649</name>
<Point>
<coordinates>17.583333,48.75</coordinates>
</Point>
</Placemark>
<Placemark>
<name>CGN03162</name>
<Point>
<coordinates>29.433333,40.8</coordinates>
</Point>
</Placemark>
<Placemark>
<name>CGN13251</name>
<Point>
<coordinates>28.433333,57.8</coordinates>
</Point>
</Placemark>
<Placemark>
<name>CGN03156</name>
<Point>
<coordinates>43.366667,38.5</coordinates>
</Point>
</Placemark>
<Placemark>
<name>CGN03146</name>
<Point>
<coordinates>30.4,40.75</coordinates>
</Point>
</Placemark>
<Placemark>
<name>CGN03139</name>
<Point>
<coordinates>35.316667,37</coordinates>
</Point>
</Placemark>
<Placemark>
<name>CGN03155</name>
<Point>
<coordinates>38.316667,38.35</coordinates>
</Point>
</Placemark>
<Placemark>
<name>CGN03157</name>
<Point>
<coordinates>39.233333,38.683333</coordinates>
</Point>
</Placemark>
<Placemark>
<name>CGN03137</name>
<Point>
<coordinates>34.616667,36.783333</coordinates>
</Point>
</Placemark>
<Placemark>
<name>CGN16650</name>
<Point>
<coordinates>19.700214,48.668758</coordinates>
</Point>
</Placemark>
<Placemark>
<name>CGN03177</name>
<Point>
<coordinates>27.1,41.216667</coordinates>
</Point>
</Placemark>
<Placemark>
<name>CGN16653</name>
<Point>
<coordinates>19.833333,49.166667</coordinates>
</Point>
</Placemark>
<Placemark>
<name>CGN03140</name>
<Point>
<coordinates>27.35,37.95</coordinates>
</Point>
</Placemark>
<Placemark>
<name>CGN03145</name>
<Point>
<coordinates>28.416667,40.033333</coordinates>
</Point>
</Placemark>
<Placemark>
<name>CGN03163</name>
<Point>
<coordinates>28.166667,39.916667</coordinates>
</Point>
</Placemark>
<Placemark>
<name>CGN03141</name>
<Point>
<coordinates>27.833333,38.916667</coordinates>
</Point>
</Placemark>
<Placemark>
<name>CGN03148</name>
<Point>
<coordinates>36.333333,41.283333</coordinates>
</Point>
</Placemark>
<Placemark>
<name>CGN03138</name>
<Point>
<coordinates>35.316667,37</coordinates>
</Point>
</Placemark>
<Placemark>
<name>CGN03129</name>
<Point>
<coordinates>28.95,41.033333</coordinates>
</Point>
</Placemark>
<Placemark>
<name>CGN03100</name>
<Point>
<coordinates>67,30.25</coordinates>
</Point>
</Placemark>
<Placemark>
<name>CGN03095</name>
<Point>
<coordinates>83,25.333333</coordinates>
</Point>
</Placemark>
<Placemark>
<name>CGN03191</name>
<Point>
<coordinates>88.35,22.583333</coordinates>
</Point>
</Placemark>
<Placemark>
<name>CGN03123</name>
<Point>
<coordinates>74.6,15.733333</coordinates>
</Point>
</Placemark>
<Placemark>
<name>CGN03175</name>
<Point>
<coordinates>72.466667,23.95</coordinates>
</Point>
</Placemark>
<Placemark>
<name>CGN03097</name>
<Point>
<coordinates>77.516667,10.25</coordinates>
</Point>
</Placemark>
<Placemark>
<name>CGN03120</name>
<Point>
<coordinates>78.133333,11.633333</coordinates>
</Point>
</Placemark>
<Placemark>
<name>CGN03111</name>
<Point>
<coordinates>75.666667,31.3</coordinates>
</Point>
</Placemark>
<Placemark>
<name>CGN03134</name>
<Point>
<coordinates>86.483333,25.4</coordinates>
</Point>
</Placemark>
<Placemark>
<name>CGN03121</name>
<Point>
<coordinates>77.583333,12.966667</coordinates>
</Point>
</Placemark>
<Placemark>
<name>CGN03119</name>
<Point>
<coordinates>76.95,11</coordinates>
</Point>
</Placemark>
<Placemark>
<name>CGN03109</name>
<Point>
<coordinates>74.933333,31.583333</coordinates>
</Point>
</Placemark>
<Placemark>
<name>CGN03161</name>
<Point>
<coordinates>78.483333,30.35</coordinates>
</Point>
</Placemark>
<Placemark>
<name>CGN03116</name>
<Point>
<coordinates>75.85,29.766667</coordinates>
</Point>
</Placemark>
<Placemark>
<name>CGN03117</name>
<Point>
<coordinates>75.75,29.166667</coordinates>
</Point>
</Placemark>
<Placemark>
<name>CGN03130</name>
<Point>
<coordinates>79.666667,29.6</coordinates>
</Point>
</Placemark>
<Placemark>
<name>CGN03115</name>
<Point>
<coordinates>80.3,13.083333</coordinates>
</Point>
</Placemark>
<Placemark>
<name>CGN03181</name>
<Point>
<coordinates>70.1,22.466667</coordinates>
</Point>
</Placemark>
<Placemark>
<name>CGN03104</name>
<Point>
<coordinates>-102.833333,21.366667</coordinates>
</Point>
</Placemark>
<Placemark>
<name>CGN03192</name>
<Point>
<coordinates>91.883333,25.566667</coordinates>
</Point>
</Placemark>
<Placemark>
<name>CGN03315</name>
<Point>
<coordinates>72.183333,36.366667</coordinates>
</Point>
</Placemark>
<Placemark>
<name>CGN03300</name>
<Point>
<coordinates>72.183333,36.366667</coordinates>
</Point>
</Placemark>
<Placemark>
<name>CGN03128</name>
<Point>
<coordinates>80.9,26.833333</coordinates>
</Point>
</Placemark>
<Placemark>
<name>CGN03159</name>
<Point>
<coordinates>78.066667,30.433333</coordinates>
</Point>
</Placemark>
<Placemark>
<name>CGN03176</name>
<Point>
<coordinates>70.883333,22.3</coordinates>
</Point>
</Placemark>
<Placemark>
<name>CGN03183</name>
<Point>
<coordinates>70.466667,20.883333</coordinates>
</Point>
</Placemark>
<Placemark>
<name>CGN03184</name>
<Point>
<coordinates>69.9,23.2</coordinates>
</Point>
</Placemark>
<Placemark>
<name>CGN03125</name>
<Point>
<coordinates>73.966667,18.566667</coordinates>
</Point>
</Placemark>
<Placemark>
<name>CGN03127</name>
<Point>
<coordinates>80.9,26.833333</coordinates>
</Point>
</Placemark>
<Placemark>
<name>CGN03112</name>
<Point>
<coordinates>76.45,30.35</coordinates>
</Point>
</Placemark>
<Placemark>
<name>CGN03182</name>
<Point>
<coordinates>70.533333,21.533333</coordinates>
</Point>
</Placemark>
<Placemark>
<name>CGN03186</name>
<Point>
<coordinates>70.1,22.466667</coordinates>
</Point>
</Placemark>
<Placemark>
<name>CGN03126</name>
<Point>
<coordinates>80.9,26.833333</coordinates>
</Point>
</Placemark>
<Placemark>
<name>CGN03113</name>
<Point>
<coordinates>79.2,21.166667</coordinates>
</Point>
</Placemark>
<Placemark>
<name>CGN03124</name>
<Point>
<coordinates>73.966667,18.566667</coordinates>
</Point>
</Placemark>
<Placemark>
<name>CGN03122</name>
<Point>
<coordinates>75.233333,15.333333</coordinates>
</Point>
</Placemark>
<Placemark>
<name>CGN03283</name>
<Point>
<coordinates>72.45,36.1</coordinates>
</Point>
</Placemark>
<Placemark>
<name>CGN03096</name>
<Point>
<coordinates>83,25.333333</coordinates>
</Point>
</Placemark>
<Placemark>
<name>CGN03118</name>
<Point>
<coordinates>76.383333,21.816667</coordinates>
</Point>
</Placemark>
<Placemark>
<name>CGN03114</name>
<Point>
<coordinates>80.3,13.083333</coordinates>
</Point>
</Placemark>
<Placemark>
<name>CGN03167</name>
<Point>
<coordinates>42.758789,40.705628</coordinates>
</Point>
</Placemark>
<Placemark>
<name>CGN03187</name>
<Point>
<coordinates>81.7,21.266667</coordinates>
</Point>
</Placemark>
</Folder>
</kml>
