# Supplementary material for: Genetic diversity in European Pisum germplasm collections
Source: Theor Appl Genet. 2012 Apr 1;125(2):367–80. doi: 10.1007/s00122-012-1839-1 (PMC3385700; doi:10.1007/s00122-012-1839-1)
Supplement: Supplementary file 4 — Supplementary material 4 (KML 6 kb) [file 122_2012_1839_MOESM4_ESM.kml]

<?xml version="1.0" encoding="UTF-8"?>
<kml xmlns="http://www.opengis.net/kml/2.2">


<Folder>
<name>NorthIP.kml</name>
  <open>1</open>

  	<description>
  	 NLD accessions from Northern Pakistan and India
  	</description>

<Placemark>
<name>CGN03302</name>
<Point>
<coordinates>72.5,34.383333</coordinates>
</Point>
</Placemark>
<Placemark>
<name>CGN03110</name>
<Point>
<coordinates>77.1,31.983333</coordinates>
</Point>
</Placemark>
<Placemark>
<name>CGN03327</name>
<Point>
<coordinates>72.45,34.566667</coordinates>
</Point>
</Placemark>
<Placemark>
<name>CGN03326</name>
<Point>
<coordinates>71.65,35.683333</coordinates>
</Point>
</Placemark>
<Placemark>
<name>CGN03131</name>
<Point>
<coordinates>77.05,32.55</coordinates>
</Point>
</Placemark>
<Placemark>
<name>CGN03296</name>
<Point>
<coordinates>71.45,35.983333</coordinates>
</Point>
</Placemark>
<Placemark>
<name>CGN03330</name>
<Point>
<coordinates>72.166667,36.266667</coordinates>
</Point>
</Placemark>
<Placemark>
<name>CGN03319</name>
<Point>
<coordinates>72.45,36.066667</coordinates>
</Point>
</Placemark>
<Placemark>
<name>CGN03288</name>
<Point>
<coordinates>72.233333,36.383333</coordinates>
</Point>
</Placemark>
<Placemark>
<name>CGN03281</name>
<Point>
<coordinates>72.116667,36.333333</coordinates>
</Point>
</Placemark>
<Placemark>
<name>CGN03290</name>
<Point>
<coordinates>72.166667,36.266667</coordinates>
</Point>
</Placemark>
<Placemark>
<name>CGN03291</name>
<Point>
<coordinates>72.166667,36.266667</coordinates>
</Point>
</Placemark>
<Placemark>
<name>CGN03299</name>
<Point>
<coordinates>72.183333,36.366667</coordinates>
</Point>
</Placemark>
<Placemark>
<name>CGN03280</name>
<Point>
<coordinates>72.166667,36.366667</coordinates>
</Point>
</Placemark>
<Placemark>
<name>CGN03331</name>
<Point>
<coordinates>72.4,36.066667</coordinates>
</Point>
</Placemark>
<Placemark>
<name>CGN03278</name>
<Point>
<coordinates>72.166667,36.266667</coordinates>
</Point>
</Placemark>
<Placemark>
<name>CGN03294</name>
<Point>
<coordinates>72.4,36.066667</coordinates>
</Point>
</Placemark>
<Placemark>
<name>CGN03338</name>
<Point>
<coordinates>72.183333,36.3</coordinates>
</Point>
</Placemark>
<Placemark>
<name>CGN03287</name>
<Point>
<coordinates>72.233333,36.383333</coordinates>
</Point>
</Placemark>
<Placemark>
<name>CGN03316</name>
<Point>
<coordinates>72.166667,36.366667</coordinates>
</Point>
</Placemark>
<Placemark>
<name>CGN03277</name>
<Point>
<coordinates>72.45,36.083333</coordinates>
</Point>
</Placemark>
<Placemark>
<name>CGN03289</name>
<Point>
<coordinates>72.416667,36.35</coordinates>
</Point>
</Placemark>
<Placemark>
<name>CGN03324</name>
<Point>
<coordinates>72.866667,36.583333</coordinates>
</Point>
</Placemark>
<Placemark>
<name>CGN03322</name>
<Point>
<coordinates>72.916667,36.683333</coordinates>
</Point>
</Placemark>
<Placemark>
<name>CGN03295</name>
<Point>
<coordinates>72.566667,36.066667</coordinates>
</Point>
</Placemark>
<Placemark>
<name>CGN03293</name>
<Point>
<coordinates>72.4,36.066667</coordinates>
</Point>
</Placemark>
<Placemark>
<name>CGN03305</name>
<Point>
<coordinates>72.233333,36.383333</coordinates>
</Point>
</Placemark>
<Placemark>
<name>CGN03308</name>
<Point>
<coordinates>72.2,36.383333</coordinates>
</Point>
</Placemark>
<Placemark>
<name>CGN03285</name>
<Point>
<coordinates>72.9,36.6</coordinates>
</Point>
</Placemark>
<Placemark>
<name>CGN03321</name>
<Point>
<coordinates>72.483333,36.183333</coordinates>
</Point>
</Placemark>
<Placemark>
<name>CGN03323</name>
<Point>
<coordinates>72.9,36.6</coordinates>
</Point>
</Placemark>
<Placemark>
<name>CGN03336</name>
<Point>
<coordinates>71.4,36.033333</coordinates>
</Point>
</Placemark>
<Placemark>
<name>CGN03334</name>
<Point>
<coordinates>71.4,36.033333</coordinates>
</Point>
</Placemark>
<Placemark>
<name>CGN03332</name>
<Point>
<coordinates>72.45,36.066667</coordinates>
</Point>
</Placemark>
<Placemark>
<name>CGN03337</name>
<Point>
<coordinates>72.233333,36.383333</coordinates>
</Point>
</Placemark>
<Placemark>
<name>CGN03310</name>
<Point>
<coordinates>72.483333,36.116667</coordinates>
</Point>
</Placemark>
<Placemark>
<name>CGN03313</name>
<Point>
<coordinates>72.1,36.15</coordinates>
</Point>
</Placemark>
<Placemark>
<name>CGN03284</name>
<Point>
<coordinates>72.916667,36.683333</coordinates>
</Point>
</Placemark>
<Placemark>
<name>CGN03275</name>
<Point>
<coordinates>72.233333,36.383333</coordinates>
</Point>
</Placemark>
<Placemark>
<name>CGN03318</name>
<Point>
<coordinates>72.45,36.066667</coordinates>
</Point>
</Placemark>
<Placemark>
<name>CGN03328</name>
<Point>
<coordinates>72.483333,36.116667</coordinates>
</Point>
</Placemark>
<Placemark>
<name>CGN03320</name>
<Point>
<coordinates>72.483333,36.183333</coordinates>
</Point>
</Placemark>
<Placemark>
<name>CGN03312</name>
<Point>
<coordinates>72.466667,36.05</coordinates>
</Point>
</Placemark>
<Placemark>
<name>CGN03325</name>
<Point>
<coordinates>71.35,36.083333</coordinates>
</Point>
</Placemark>
<Placemark>
<name>CGN03282</name>
<Point>
<coordinates>72.4,36.066667</coordinates>
</Point>
</Placemark>
<Placemark>
<name>CGN03335</name>
<Point>
<coordinates>71.4,36.033333</coordinates>
</Point>
</Placemark>
<Placemark>
<name>CGN03276</name>
<Point>
<coordinates>72.466667,36.05</coordinates>
</Point>
</Placemark>
<Placemark>
<name>CGN03297</name>
<Point>
<coordinates>71.45,36.033333</coordinates>
</Point>
</Placemark>
<Placemark>
<name>CGN03311</name>
<Point>
<coordinates>72.45,36.083333</coordinates>
</Point>
</Placemark>
<Placemark>
<name>CGN03292</name>
<Point>
<coordinates>72.6,36.333333</coordinates>
</Point>
</Placemark>
<Placemark>
<name>CGN03329</name>
<Point>
<coordinates>72.45,36.083333</coordinates>
</Point>
</Placemark>
<Placemark>
<name>CGN03298</name>
<Point>
<coordinates>72.866667,36.583333</coordinates>
</Point>
</Placemark>
<Placemark>
<name>CGN03333</name>
<Point>
<coordinates>71.45,35.983333</coordinates>
</Point>
</Placemark>
<Placemark>
<name>CGN03306</name>
<Point>
<coordinates>72.466667,36.55</coordinates>
</Point>
</Placemark>
<Placemark>
<name>CGN03314</name>
<Point>
<coordinates>72.2,36.383333</coordinates>
</Point>
</Placemark>
<Placemark>
<name>CGN03307</name>
<Point>
<coordinates>72.55,36.633333</coordinates>
</Point>
</Placemark>
<Placemark>
<name>CGN03309</name>
<Point>
<coordinates>72.416667,36.483333</coordinates>
</Point>
</Placemark>
</Folder>
</kml>
